# Supplementary material for: Boron Stress Activates the General Amino Acid Control Mechanism and Inhibits Protein Synthesis
Source: PLoS One. 2011 Nov 17;6(11):e27772. doi: 10.1371/journal.pone.0027772 (PMC3219688; doi:10.1371/journal.pone.0027772)
Supplement: Table S1 — Gene expression profiles of WT, gcn4- and yap1- cells in response to 20 mM boric (1 h treatment). (XLS) [file pone.0027772.s004.xls]

## Sheet: rez
NAME	FUNCTION	WT vs WT+20mM Boric acid										GCN4 vs GCN4+20mM Boric acid									YAP1 vs YAP1+20mM Boric acid
		Expression change (absolute value)							Average			Expression change (absolute value)							Average		Expression change (absolute value)							Average
YKL134C	YKL134C_YKL134C_sgd|BioProcess=iron homeostasis*|MolFunction=metallopeptidase|CellComponent=mitochondrion	1.06758	1.0539	1.0404	1.06145	1.02612	1.05536	1.022	1.04669			1.07498	1.00658	1.06243	1.05999	1.02825	1.07399	1.06439	1.05294		1.05633	1.01419	0.987689	1.04064	1.05027	1.09094	1.03705	1.03959
YMR056C	YMR056C_AAC1_sgd|BioProcess=ATP/ADP exchange|MolFunction=ATP/ADP antiporter|CellComponent=mitochondrial inner membrane	1.96336	2.03704	1.90985	1.88799	1.88365	1.91426	1.95884	1.93643			1.8578	1.75388	1.7378	1.65577	1.70216	1.6788	1.71791	1.72916		2.38232	2.34423	2.36048	2.25424	2.28034	2.30144	2.42661	2.33567
YBR085W	YBR085W_AAC3_sgd|BioProcess=ATP/ADP exchange|MolFunction=ATP/ADP antiporter|CellComponent=mitochondrial inner membrane	0.831955	0.881455	0.913482	0.877405	0.863376	0.881861	0.849572	0.871301			0.795243	0.801309	0.833489	0.800018	0.790679	0.822243	0.797995	0.805854		0.717794	0.669885	0.734514	0.691831	0.682339	0.712853	0.706318	0.702219
YJR155W	YJR155W_AAD10_sgd|BioProcess=aldehyde metabolism|MolFunction=benzyl alcohol dehydrogenase|CellComponent=cellular_component unknown	2.52348	2.42661	2.50035	2.30144	2.51189	2.43781	2.35505	2.43666			1.03395	1.04184	1.04616	1.0266	1.03633	0.961391	1.0116	1.02255		3.2434	3.16228	3.31131	3.22107	3.2434	3.2434	3.09742	3.21747
YNL331C	YNL331C_AAD14_sgd|BioProcess=aldehyde metabolism|MolFunction=benzyl alcohol dehydrogenase|CellComponent=cellular_component unknown	2.22331	2.14289	2.14783	2.14289	2.15278	2.15278	2.23357	2.17087			2.37684	2.36048	2.38781	2.34963	2.42661	2.37684	2.30675	2.36928		2.32809	2.20293	2.2751	2.33346	2.24388	2.24905	2.21309	2.26366
YOL165C	YOL165C_AAD15_sgd|BioProcess=aldehyde metabolism|MolFunction=benzyl alcohol dehydrogenase|CellComponent=cellular_component unknown	1.35207	1.38357	1.38038	1.19042	1.39316	1.45546	1.26765	1.3461			1.08593	0.98211	1.18522	1.24767	1.14209	1.20199	1.26765	1.15895		1.68267	1.61065	1.62181	1.63305	1.63682	1.35519	1.42233	1.56607
YCR107W	YCR107W_AAD3_sgd|BioProcess=aldehyde metabolism|MolFunction=benzyl alcohol dehydrogenase|CellComponent=cellular_component unknown	1.45211	1.41579	1.37721	1.57036	1.55955	1.46555	1.43219	1.46754			1.01207	1.09951	1.11635	1.07597	1.09094	1.23937	0.964717	1.08556		1.67494	1.78238	1.36773	1.59588	1.79061	1.69044	1.59588	1.64255
YDL243C	YDL243C_AAD4_sgd|BioProcess=aldehyde metabolism|MolFunction=benzyl alcohol dehydrogenase|CellComponent=cellular_component unknown	0.8531	0.809841	0.956313	0.876597	0.891251	0.830424	0.924698	0.877461			1.02045	0.971181	0.967609	0.910752	0.933469	0.890225	0.947327	0.948716		1.09069	1.11584	1.12331	1.02944	1.09926	1.18277	1.14736	1.11267
YFL056C	YFL056C_AAD6_sgd|BioProcess=aldehyde metabolism|MolFunction=benzyl alcohol dehydrogenase|CellComponent=cellular_component unknown	1.15372	1.06488	1.11148	1.1125	1.11122	1.16198	1.1885	1.12918			1.31826	1.28233	1.31826	1.32739	1.3213	1.24137	1.32739	1.30519		1.40281	1.58125	1.36773	1.38038	1.33045	1.2448	1.34276	1.3786
YNL141W	YNL141W_AAH1_sgd|BioProcess=adenine catabolism|MolFunction=adenine deaminase|CellComponent=intracellular	0.770903	0.756833	0.74131	0.746449	0.737904	0.758578	0.74131	0.75047			0.989943	0.974316	1.02002	0.987575	0.987802	0.984215	0.966941	0.987259		0.72778	0.729458	0.729458	0.721107	0.712853	0.709578	0.72778	0.722573
Q0080	Q0080_AAP1_"sgd|BioProcess=ATP synthesis coupled proton transport|MolFunction=hydrogen-transporting two-sector ATPase|CellComponent=proton-transporting ATP synthase complex, coupling factor F(0) (sensu Eukarya)"	0.34435	0.338065	0.322107	0.357273	0.379315	0.345939	0.311889	0.342705			0.336512	0.488652	0.423643	0.345939	0.510505	0.506991	0.654636	0.466697		0.496592	0.591562	0.567545	0.620869	0.49545	0.676083	0.665273	0.587625
YHR047C	YHR047C_AAP1'_sgd|BioProcess=biological_process unknown|MolFunction=aminopeptidase|CellComponent=cellular_component unknown	1.00364	1.003	1.02802	1.00939	1.03419	1.01419	1.01226	1.01496			0.601174	0.61235	0.588844	0.591562	0.605341	0.626614	0.594292	0.602882		0.951262	0.936915	0.951262	0.972076	0.925124	0.929822	0.945148	0.944515
YBL074C	YBL074C_AAR2_sgd|BioProcess=mRNA splicing|MolFunction=molecular_function unknown|CellComponent=cellular_component unknown	1.13815	1.03086	1.43549	0.941456	1.35831	1.21675	1.26183	1.19755			0.923847	2.30144	1.65196	0.999625	1.14472	1.07251	2.28034	1.48206		1.6293	1.30617	1.13475	0.848985	1.23027	1.20365	1.53109	1.26917
YKL106W	YKL106W_AAT1_sgd|BioProcess=aspartate catabolism|MolFunction=aspartate aminotransferase|CellComponent=mitochondrion	1.87499	1.8197	1.84077	1.87068	1.88799	1.81552	1.91867	1.86119			1.49279	1.47571	1.47571	1.51356	1.47231	1.50661	1.49624	1.49042		1.53109	1.58489	1.57398	1.51705	1.52405	1.52055	1.53815	1.5414
YLR027C	YLR027C_AAT2_sgd|BioProcess=aspartate catabolism*|MolFunction=aspartate aminotransferase|CellComponent=cytoplasm*	1.57761	1.62555	1.67494	1.66725	1.68267	1.64437	1.66725	1.64852			0.537032	0.53827	0.544503	0.545758	0.542001	0.537032	0.534564	0.53988		1.37721	1.49968	1.56315	1.46893	1.54882	1.47571	1.47231	1.48654
YGL119W	YGL119W_ABC1_sgd|BioProcess=complex III (ubiquinone to cytochrome c)|MolFunction=chaperone|CellComponent=cellular_component unknown	1.04016	0.987438	0.974541	0.979287	0.993574	0.973195	0.989943	0.991162			0.93519	0.990148	0.947109	0.963385	0.987689	0.972523	0.952357	0.964057		1.04665	1.11148	1.07103	1.08118	1.1197	1.07547	1.10484	1.08719
YBR236C	YBR236C_ABD1_sgd|BioProcess=mRNA capping|MolFunction=mRNA (guanine-N7)-methyltransferase|CellComponent=cellular_component unknown	1.16735	1.19097	1.17382	1.21479	1.17193	1.16977	1.16172	1.17862			1.21899	1.22096	1.1855	1.15558	1.15505	1.20504	1.16923	1.18719		1.26474	1.29122	1.29718	1.23908	1.24509	1.22096	1.26765	1.26084
YKL112W	YKL112W_ABF1_sgd|BioProcess=transcription|MolFunction=not yet annotated|CellComponent=not yet annotated	1.38995	1.42561	1.47911	1.38038	1.44544	1.44877	1.43219	1.42878			1.72982	1.66725	1.65959	1.79473	1.71791	1.79887	1.72187	1.72715		1.02731	1.02169	1.02825	0.978701	0.980776	0.98687	1.00805	1.00452
YMR072W	YMR072W_ABF2_sgd|BioProcess=mitochondrial genome maintenance|MolFunction=not yet annotated|CellComponent=not yet annotated	0.847813	0.848399	0.856249	0.849963	0.831764	0.828324	0.822432	0.840706			0.924485	0.918967	0.933469	0.942975	0.938426	0.90803	0.900741	0.92387		0.940156	0.926616	0.901986	0.982291	0.966051	0.953674	0.918121	0.941271
YJR108W	YJR108W_ABM1_sgd|BioProcess=biological_process unknown|MolFunction=molecular_function unknown|CellComponent=cellular_component unknown	2.06063	1.07547	0.908239	1.00818	0.797076	0.668344	1.44212	1.13715			1.69824	0.899083	2.33346	3.68978	1.56675	4.15911	2.71019	2.43666		1.8281	0.938858	1.26474	1.09471	1.1079	0.986893	2.65461	1.41083
YCR088W	YCR088W_ABP1_sgd|BioProcess=establishment of cell polarity (sensu Saccharomyces)*|MolFunction=actin binding|CellComponent=cytoplasm*	0.863973	0.903233	0.872971	0.89454	0.885931	0.88736	0.89929	0.886757			0.72778	0.743019	0.72778	0.736207	0.739605	0.729458	0.732825	0.73381		0.774462	0.785236	0.756833	0.770903	0.813018	0.787046	0.798362	0.783694
YOR239W	YOR239W_ABP140_sgd|BioProcess=actin cytoskeleton organization and biogenesis|MolFunction=actin cross-linking|CellComponent=actin filament	0.987711	0.935406	0.95918	0.964273	0.965162	0.923847	0.961391	0.95671			1.12564	1.12331	1.13868	1.09245	1.12021	1.14736	1.11404	1.1231		0.989031	1.00603	0.962942	0.981432	0.977755	0.956313	0.973195	0.978099
YNR033W	YNR033W_ABZ1_sgd|BioProcess=ribosomal large subunit nucleus export|MolFunction=para-aminobenzoic acid (PABA) synthase|CellComponent=cellular_component unknown	1.09522	0.999816	1.03205	1.05293	1.02778	1.06096	1.01396	1.04039			1.02542	1.03992	1.04112	1.07177	1.04882	1.03896	1.03229	1.04261		0.899498	0.903233	0.900949	0.915799	0.89002	0.952577	0.914113	0.910884
YER045C	YER045C_ACA1_sgd|BioProcess=biological_process unknown|MolFunction=molecular_function unknown|CellComponent=not yet annotated	1.11584	1.09144	1.08069	1.01172	1.0782	1.02306	1.06611	1.06672			1.07004	1.14604	1.18359	1.13006	1.15478	1.32434	1.20254	1.17306		0.94189	0.907403	1.02565	0.920238	1.05828	0.992522	0.945366	0.970193
YGR037C	YGR037C_ACB1_sgd|BioProcess=fatty acid metabolism|MolFunction=acyl-CoA binding|CellComponent=cellular_component unknown	0.620869	0.626614	0.628058	0.6223	0.609537	0.597035	0.620869	0.617898			0.568853	0.564937	0.562341	0.559758	0.540754	0.53827	0.532108	0.552432		0.657658	0.647143	0.639735	0.651628	0.653131	0.625173	0.676083	0.650079
YNR016C	YNR016C_ACC1_sgd|BioProcess=nuclear membrane organization and biogenesis*|MolFunction=acetyl-CoA carboxylase*|CellComponent=cytosol*	0.608135	0.606736	0.610942	0.601174	0.58479	0.597035	0.579429	0.59832			0.6223	0.623735	0.626614	0.638263	0.64121	0.620869	0.610942	0.626276		0.605341	0.606736	0.613762	0.6223	0.610942	0.603949	0.595662	0.608385
YLR131C	YLR131C_ACE2_sgd|BioProcess=G1-specific transcription in mitotic cell cycle|MolFunction=transcriptional activator|CellComponent=nucleus*	0.765597	0.767361	0.765597	0.760326	0.774462	0.799466	0.76913	0.771706			0.846642	0.905524	0.897842	0.836373	0.842946	0.871164	0.910332	0.872975		0.660693	0.680769	0.672977	0.657658	0.653131	0.682339	0.679204	0.669539
YLR144C	YLR144C_ACF2_sgd|BioProcess=actin cytoskeleton organization and biogenesis|MolFunction=molecular_function unknown|CellComponent=cellular_component unknown	0.933039	0.939074	0.941022	0.907194	0.917487	0.934114	0.915799	0.926819			1.00274	0.973868	0.988667	0.987779	0.997893	0.964717	0.927897	0.977652		0.963829	0.99568	0.931537	0.923634	0.963829	0.957414	0.954993	0.955845
YBL015W	YBL015W_ACH1_sgd|BioProcess=acetate metabolism*|MolFunction=acetyl-CoA hydrolase|CellComponent=cytoplasm	0.785236	0.790679	0.812082	0.810774	0.80094	0.772681	0.792501	0.794985			0.887769	0.864172	0.923634	0.882673	0.903233	0.879023	0.891661	0.890309		0.729458	0.726106	0.712853	0.737904	0.72277	0.72277	0.714496	0.723765
YDR511W	YDR511W_ACN9_sgd|BioProcess=gluconeogenesis*|MolFunction=molecular_function unknown|CellComponent=mitochondrial intermembrane space	0.638263	0.660693	0.618016	0.6223	0.566239	0.603949	0.645654	0.622159			0.765597	0.726106	0.676083	0.677642	0.693426	0.677642	0.707946	0.703491		0.636796	0.719449	0.672977	0.679204	0.69024	0.687068	0.696627	0.683194
YLR304C	YLR304C_ACO1_sgd|BioProcess=tricarboxylic acid cycle*|MolFunction=aconitate hydratase|CellComponent=cytosol*	0.91939	0.924911	0.943192	0.936268	0.935621	0.922359	0.919814	0.928794			1.20448	1.23965	1.23055	1.23027	1.24022	1.24222	1.19097	1.22548		0.901364	0.958076	0.927684	0.946455	0.947109	0.922996	0.903858	0.929649
YKL192C	YKL192C_ACP1_sgd|BioProcess=fatty acid biosynthesis|MolFunction=acyl carrier|CellComponent=cytosol	0.774462	0.78343	0.781628	0.80094	0.803896	0.755092	0.800387	0.785691			0.625173	0.60256	0.628058	0.615177	0.623735	0.590201	0.586138	0.610149		0.760326	0.734514	0.719449	0.714496	0.743019	0.717794	0.74817	0.733967
YAL054C	YAL054C_ACS1_sgd|BioProcess=acetyl-CoA biosynthesis*|MolFunction=acetate-CoA ligase|CellComponent=not yet annotated	0.814892	0.821486	0.897429	0.817711	0.776247	0.818088	0.900949	0.835257			0.794328	0.795243	0.860201	0.814704	0.812082	0.879427	0.867561	0.831935		1.044	1.12202	0.992727	1.06856	1.03443	1.06023	1.05487	1.05383
YLR153C	YLR153C_ACS2_sgd|BioProcess=acetyl-CoA biosynthesis|MolFunction=acetate-CoA ligase|CellComponent=not yet annotated	0.878416	0.89454	0.880846	0.887973	0.892483	0.880846	0.87579	0.884414			0.731139	0.701455	0.693426	0.703072	0.695024	0.698232	0.669885	0.698891		0.802786	0.813954	0.77983	0.760326	0.787046	0.800203	0.801678	0.792261
YFL039C	YFL039C_ACT1_sgd|BioProcess=establishment of cell polarity (sensu Saccharomyces)*|MolFunction=structural constituent of cytoskeleton|CellComponent=actin cortical patch (sensu Saccharomyces)*	0.82737	0.820918	0.826418	0.829278	0.83618	0.834834	0.887565	0.837509			0.799098	0.825848	0.824328	0.82319	0.831955	0.810401	0.867961	0.826111		0.850159	0.801309	0.792501	0.875185	0.828896	0.867961	0.850942	0.838136
YDR448W	YDR448W_ADA2_sgd|BioProcess=chromatin modification*|MolFunction=not yet annotated|CellComponent=SAGA complex	0.918967	0.909494	0.92747	0.876395	0.86876	0.925977	0.870563	0.899661			1.08543	1.10561	1.08218	1.04906	1.04136	1.08568	1.00489	1.06489		0.942975	0.907194	0.939723	0.950824	0.887973	0.94973	0.971404	0.935689
YAR015W	YAR015W_ADE1_sgd|BioProcess=not yet annotated|MolFunction=phosphoribosylaminoimidazole-succinocarboxamide synthase|CellComponent=not yet annotated	0.704693	0.712853	0.691831	0.72277	0.726106	0.696627	0.709578	0.709208			0.323594	0.32961	0.322849	0.31842	0.322107	0.327341	0.3155	0.322774		0.938642	0.930679	0.914324	0.918333	0.942323	0.940156	0.936268	0.931532
YNL220W	YNL220W_ADE12_sgd|BioProcess=not yet annotated|MolFunction=adenylosuccinate synthase|CellComponent=not yet annotated	1.6788	1.68655	1.70216	1.70608	1.72982	1.74985	1.72187	1.71073			0.570164	0.58479	0.580764	0.583445	0.591562	0.595662	0.592925	0.585616		1.88799	1.91867	1.90108	1.88365	1.93197	1.88799	1.91426	1.90366
YLR359W	YLR359W_ADE13_sgd|BioProcess=not yet annotated|MolFunction=adenylosuccinate lyase|CellComponent=not yet annotated	0.751623	0.724436	0.714496	0.731139	0.739605	0.74817	0.746449	0.73656			0.470977	0.474242	0.475335	0.473151	0.470977	0.474242	0.47863	0.473936		0.931537	0.91939	0.958076	0.987075	0.940156	0.943844	0.953894	0.94771
YLR028C	YLR028C_ADE16_sgd|BioProcess=sporulation (sensu Saccharomyces)*|MolFunction=IMP cyclohydrolase*|CellComponent=cytosol	1.06439	1.02731	1.01466	1.0074	0.987302	1.0151	0.989122	1.01504			1.06072	1.04256	1.02802	1.02254	1.02754	1.0416	1.00594	1.0327		1.07448	1.01897	1.08568	1.03633	1.01634	1.04665	1.04641	1.04641
YMR120C	YMR120C_ADE17_sgd|BioProcess=de novo IMP biosynthesis|MolFunction=IMP cyclohydrolase*|CellComponent=cytosol	0.545758	0.549541	0.55335	0.540754	0.54325	0.550808	0.530884	0.544907			0.154882	0.158855	0.156315	0.154525	0.149279	0.156675	0.152757	0.154755		1.014	0.989008	1.01144	1.01489	0.978431	1.02612	0.984396	1.00261
YOR128C	YOR128C_ADE2_sgd|BioProcess=not yet annotated|MolFunction=phosphoribosylaminoimidazole carboxylase|CellComponent=not yet annotated	0.830233	0.841977	0.838108	0.839073	0.840427	0.847227	0.824518	0.837366			0.41115	0.412098	0.413048	0.405509	0.409261	0.414	0.402717	0.409683		1.3366	1.34586	1.31522	1.29122	1.33352	1.28825	1.30617	1.31669
YGR204W	YGR204W_ADE3_sgd|BioProcess=not yet annotated|MolFunction=formate-tetrahydrofolate ligase|CellComponent=cytoplasm	1.09724	1.07895	1.06979	1.11841	1.06194	1.0416	1.06096	1.07555			0.545758	0.554626	0.55335	0.55335	0.53827	0.533335	0.534564	0.54475		1.0792	1.0133	1.01039	1.16359	1.04592	1.03062	1.0113	1.05062
YMR300C	YMR300C_ADE4_sgd|BioProcess=not yet annotated|MolFunction=amidophosphoribosyltransferase|CellComponent=not yet annotated	1.05366	1.05342	1.03633	1.04304	1.02494	1.03134	1.0392	1.04028			0.809655	0.812082	0.814517	0.806678	0.794328	0.816394	0.799282	0.807562		1.19564	1.24366	1.21451	1.21367	1.26183	1.20948	1.21171	1.2215
YGL234W	YGL234W_"ADE5,7"_sgd|BioProcess=not yet annotated|MolFunction=phosphoribosylformylglycinamidine cyclo-ligase|CellComponent=cytoplasm	0.765597	0.751623	0.765597	0.749894	0.776247	0.74817	0.732825	0.755707			0.534564	0.530884	0.535797	0.52723	0.528445	0.528445	0.517607	0.528996		0.734514	0.763836	0.739605	0.734514	0.72778	0.737904	0.72277	0.737275
YGR061C	YGR061C_ADE6_sgd|BioProcess=not yet annotated|MolFunction=phosphoribosylformylglycinamidine synthase|CellComponent=not yet annotated	1.12486	1.13344	1.13318	1.11661	1.14419	1.13737	1.11506	1.12925			0.887769	0.865566	0.862979	0.86856	0.884301	0.882673	0.84879	0.87152		1.12486	1.12357	1.1371	1.16574	1.1508	1.1471	1.11148	1.13724
YDR408C	YDR408C_ADE8_sgd|BioProcess=not yet annotated|MolFunction=phosphoribosylglycinamide formyltransferase|CellComponent=not yet annotated	1.25864	1.21619	1.19509	1.21619	1.19674	1.20337	1.20559	1.21311			0.823759	0.821297	0.807235	0.801309	0.818465	0.807979	0.809469	0.812787		1.21815	1.23994	1.22321	1.20337	1.19536	1.20948	1.21619	1.2151
YOL086C	YOL086C_ADH1_sgd|BioProcess=not yet annotated|MolFunction=acylglycerone-phosphate reductase|CellComponent=not yet annotated	0.942758	0.950167	0.915799	0.954113	0.968947	0.985576	0.960506	0.953981			0.807049	0.870162	0.821297	0.816582	0.826609	0.891046	0.898049	0.847256		0.918967	0.870763	1.02052	0.91622	0.866762	1.04016	0.964495	0.942555
YMR303C	YMR303C_ADH2_sgd|BioProcess=ethanol metabolism|MolFunction=acylglycerone-phosphate reductase|CellComponent=cytoplasm	0.334195	0.325837	0.326588	0.378443	0.334195	0.363915	0.347536	0.344387			0.437522	0.425598	0.439542	0.435512	0.384592	0.42658	0.422669	0.424573		0.326588	0.34914	0.341979	0.353183	0.36141	0.339625	0.37325	0.349311
YMR083W	YMR083W_ADH3_sgd|BioProcess=not yet annotated|MolFunction=acylglycerone-phosphate reductase|CellComponent=not yet annotated	0.970957	0.983649	1.00291	1.0556	1.03848	1.00469	0.999779	1.00801			0.941022	0.968278	0.986916	1.0042	1.00751	0.995085	0.962277	0.980755		0.96272	1.00714	0.992133	1.01396	1.01758	1.0693	1.00538	1.00975
YGL256W	YGL256W_ADH4_sgd|BioProcess=not yet annotated|MolFunction=acylglycerone-phosphate reductase|CellComponent=not yet annotated	1.02169	1.04376	1.02174	1.02612	1.00443	0.945584	1.05099	1.01633			1.22039	1.16923	1.19481	1.1695	1.15505	1.15931	1.18086	1.17845		1.2314	1.17815	1.18032	1.21535	1.18987	1.25372	1.23112	1.21142
YBR145W	YBR145W_ADH5_sgd|BioProcess=not yet annotated|MolFunction=acylglycerone-phosphate reductase|CellComponent=not yet annotated	3.26588	3.23594	3.3037	3.34965	3.43558	3.2961	3.3037	3.31293			0.277332	0.276058	0.272898	0.287078	0.269774	0.274789	0.273527	0.275922		8.31764	8.10961	8.03526	7.85236	7.78037	7.62079	7.56833	7.89776
YMR318C	YMR318C_ADH6_sgd|BioProcess=aldehyde metabolism*|MolFunction=alcohol dehydrogenase (NADP+)|CellComponent=soluble fraction	0.842558	0.857038	0.866762	0.860003	0.875387	0.844112	0.851922	0.856826			0.711214	0.709578	0.729458	0.726106	0.706318	0.716143	0.703072	0.714555		0.797076	0.785236	0.778037	0.807421	0.813018	0.792501	0.778037	0.793046
YDR226W	YDR226W_ADK1_sgd|BioProcess=not yet annotated|MolFunction=adenylate kinase|CellComponent=not yet annotated	0.908239	0.901156	0.980122	0.981703	1.00624	0.922571	0.945366	0.949342			0.832722	0.832722	0.894746	0.907612	0.906358	0.81903	0.837144	0.861476		0.955652	0.958297	1.03443	1.00753	0.985326	0.96984	0.980912	0.98457
YER170W	YER170W_ADK2_sgd|BioProcess=not yet annotated|MolFunction=adenylate kinase|CellComponent=not yet annotated	0.865566	0.971181	0.904899	0.862581	0.916643	0.826228	0.92406	0.89588			0.914534	0.887973	0.97051	0.971852	0.806121	0.864172	1.00519	0.917194		0.800571	0.767361	0.790679	0.837722	0.795243	0.809096	0.76913	0.795686
YJR105W	YJR105W_ADO1_sgd|BioProcess=purine base metabolism|MolFunction=adenosine kinase|CellComponent=cellular_component unknown	0.460257	0.457088	0.44978	0.472063	0.474242	0.479733	0.454988	0.464022			0.512861	0.500035	0.49545	0.517607	0.526017	0.52723	0.49545	0.510664		0.462381	0.445656	0.437522	0.453942	0.472063	0.474242	0.444631	0.455777
YCR011C	YCR011C_ADP1_sgd|BioProcess=transport|MolFunction=ATP-binding cassette (ABC) transporter|CellComponent=cytoplasm*	1.2517	1.27057	1.27938	1.27938	1.28233	1.25893	1.27057	1.27041			1.38995	1.38357	1.37404	1.38676	1.36773	1.35207	1.39316	1.37818		1.3213	1.40605	1.3122	1.35831	1.37721	1.38995	1.38357	1.36408
YDR216W	YDR216W_ADR1_sgd|BioProcess=transcription*|MolFunction=transcription factor|CellComponent=nucleus	0.404576	0.408319	0.414	0.431519	0.418794	0.423643	0.419759	0.41723			0.498884	0.515229	0.5188	0.52723	0.516416	0.509331	0.515229	0.514446		0.399945	0.409261	0.42462	0.39355	0.431519	0.40738	0.436516	0.414684
YCR010C	YCR010C_ADY2_sgd|BioProcess=not yet annotated|MolFunction=molecular_function unknown|CellComponent=not yet annotated	1.21395	0.847227	0.960506	1.08368	1.08418	0.931537	0.950605	1.01024			1.02991	0.970957	0.962055	1.04376	1.02825	1.02268	1.01763	1.01075		1.49624	0.989601	1.01097	0.857433	0.992362	1.03896	0.805749	1.02733
YDL239C	YDL239C_ADY3_sgd|BioProcess=biological_process unknown|MolFunction=molecular_function unknown|CellComponent=not yet annotated	0.951919	0.964495	1.00227	0.985576	1.00714	0.980528	1.00489	0.98526			0.956974	0.998495	0.975663	1.00839	0.954993	0.976338	0.889816	0.96581		1.28529	1.23339	1.24624	1.23965	1.2517	1.20171	1.19647	1.23635
YLR227C	YLR227C_ADY4_sgd|BioProcess=biological_process unknown|MolFunction=molecular_function unknown|CellComponent=not yet annotated	1.05877	1.16172	1.13423	1.0595	0.977372	1.09295	1.00003	1.06922			1.54525	1.27057	1.3122	1.28529	1.46218	1.36144	1.41906	1.37943		1.06145	1.0595	1.08368	1.30617	1.14078	1.23851	1.21843	1.15836
YMR064W	YMR064W_AEP1_sgd|BioProcess=protein biosynthesis|MolFunction=molecular_function unknown|CellComponent=cellular_component unknown	1.05051	1.07152	1.10561	1.10027	1.0792	1.10662	1.07547	1.08417			1.07795	1.04424	1.04978	1.06145	1.04641	1.06488	1.05682	1.05736		1.13737	1.15213	1.19234	1.13815	1.14657	1.18222	1.18987	1.16266
YMR282C	YMR282C_AEP2_sgd|BioProcess=protein biosynthesis|MolFunction=molecular_function unknown|CellComponent=mitochondrion	1.05706	0.995199	0.956313	1.00506	0.986416	0.995474	1.02754	1.00329			1.19097	1.21199	1.17409	1.2735	1.26474	1.19509	1.21815	1.21836		1.04858	1.0266	1.00758	1.01562	1.03229	1.02294	1.06218	1.03083
YEL052W	YEL052W_AFG1_sgd|BioProcess=biological_process unknown|MolFunction=adenosinetriphosphatase|CellComponent=cellular_component unknown	1.12876	1.13162	1.13058	1.16145	1.12383	1.12642	1.11096	1.13052			1.03633	1.06537	1.0392	1.07078	1.0416	1.04136	1.04112	1.04797		1.1825	1.21283	1.15558	1.22067	1.15558	1.17085	1.17274	1.18153
YLR397C	YLR397C_AFG2_sgd|BioProcess=biological_process unknown|MolFunction=not yet annotated|CellComponent=not yet annotated	0.928753	0.917487	0.924485	0.908866	0.921722	0.924698	0.904482	0.918642			1.13423	1.12616	1.13032	1.08044	1.11635	1.09799	1.11995	1.11506		0.908866	0.860597	0.89002	0.90469	0.887769	0.865765	0.906358	0.889152
YER017C	YER017C_AFG3_sgd|BioProcess=protein complex assembly*|MolFunction=adenosinetriphosphatase*|CellComponent=mitochondrial inner membrane	1.09471	1.09044	1.09144	1.08743	1.11071	1.09825	1.06832	1.09161			1.13868	1.16547	1.12176	1.12124	1.12616	1.1463	1.11224	1.13312		1.19316	1.17355	1.2042	1.15292	1.16118	1.19757	1.17463	1.1796
YDR085C	YDR085C_AFR1_sgd|BioProcess=signal transduction of mating signal (sensu Saccharomyces)*|MolFunction=receptor signaling protein|CellComponent=shmoo	1.02849	1.03419	1.01937	1.01158	1.0292	1.02991	1.04785	1.02866			1.12073	1.07721	1.11096	1.07622	1.10255	1.08568	1.11738	1.09868		1.15585	1.17951	1.11173	1.14472	1.16627	1.18386	1.17978	1.16024
YPL202C	YPL202C_AFT2_sgd|BioProcess=biological_process unknown|MolFunction=molecular_function unknown|CellComponent=not yet annotated	1.29718	1.25893	1.2031	1.18686	1.27644	1.23509	1.2942	1.25026			0.964717	0.942758	0.963829	0.935837	0.969393	0.964051	0.918121	0.951244		1.17652	1.15319	1.1508	1.17815	1.14104	1.19371	1.21199	1.1722
YNR044W	YNR044W_AGA1_sgd|BioProcess=agglutination (sensu Saccharomyces)|MolFunction=cell adhesion receptor|CellComponent=cell wall	1.31826	1.37088	1.33045	1.3122	1.32739	1.32739	1.32434	1.33013			1.52757	1.47231	1.47231	1.5417	1.50661	1.49624	1.53462	1.50734		1.16252	1.17085	1.13162	1.15664	1.17544	1.18168	1.18032	1.16558
YGL032C	YGL032C_AGA2_sgd|BioProcess=agglutination (sensu Saccharomyces)|MolFunction=cell adhesion receptor|CellComponent=cell wall	1.96336	2.17771	2.33884	2.25944	2.44343	2.14783	2.21309	2.22053			1.56315	1.24681	1.25112	1.40281	1.26765	1.3213	1.27057	1.33192		1.87068	2.00909	1.7378	1.76198	1.90546	1.75792	1.81134	1.83633
YDR524C	YDR524C_AGE1_sgd|BioProcess=ER to Golgi transport*|MolFunction=ARF GTPase activator|CellComponent=cellular_component unknown	0.913692	0.91791	0.949948	0.947764	0.898669	0.916854	0.93261	0.92535			1.1246	1.13266	1.13266	1.14393	1.17761	1.14078	1.1434	1.14223		0.970957	0.945584	0.960285	0.933254	0.931322	0.984963	0.967386	0.95625
YIL044C	YIL044C_AGE2_sgd|BioProcess=ER to Golgi transport*|MolFunction=ARF GTPase activator|CellComponent=cellular_component unknown	1.04785	1.04809	1.06758	1.05657	1.04737	1.0522	1.05755	1.05389			0.948418	0.951262	0.953235	0.947327	0.909285	0.915799	0.90803	0.933337		1.02707	0.998856	0.970733	0.949292	1.02028	0.998291	1.00821	0.996105
YCL025C	YCL025C_AGP1_sgd|BioProcess=amino acid transport|MolFunction=amino acid transporter|CellComponent=plasma membrane	1.17706	1.15027	1.14842	1.19399	1.16493	1.13763	1.18522	1.16536			0.376704	0.380189	0.363915	0.358922	0.374111	0.341979	0.381066	0.368127		1.78649	1.76198	1.71396	1.81134	1.71002	1.77011	1.84927	1.77188
YBR132C	YBR132C_AGP2_sgd|BioProcess=fatty acid metabolism|MolFunction=hydrogen:amino acid symporter|CellComponent=endoplasmic reticulum membrane*	1.02991	1.04568	0.945148	0.994604	0.988371	1.02014	1.05999	1.01198			0.827752	0.790679	0.916643	0.792501	0.871565	0.811335	0.79506	0.829362		1.16198	1.12435	1.13868	1.26183	1.23994	1.2735	1.22349	1.20339
YFL055W	YFL055W_AGP3_sgd|BioProcess=transport|MolFunction=general amino acid permease|CellComponent=not yet annotated	1.70608	1.75792	1.68655	1.65959	1.77419	1.6788	1.64059	1.70053			0.849572	1.71396	1.71002	1.7338	1.78649	1.64437	1.63305	1.58161		1.62181	1.71002	1.57398	1.64059	1.70216	1.59221	1.80717	1.66399
YDR214W	YDR214W_AHA1_sgd|BioProcess=biological_process unknown|MolFunction=molecular_function unknown|CellComponent=cellular_component unknown	0.743019	0.751623	0.753356	0.753356	0.744732	0.736207	0.746449	0.746963			0.831955	0.823759	0.823569	0.826038	0.833297	0.797076	0.813392	0.821298		0.532108	0.535797	0.519996	0.552077	0.5236	0.52723	0.512861	0.529096
YOR023C	YOR023C_AHC1_sgd|BioProcess=nucleosome disassembly|MolFunction=molecular_function unknown|CellComponent=Ada2/Gcn5/Ada3 transcription activator complex	1.27644	1.29718	1.24051	1.2297	1.24051	1.18059	1.25893	1.24627			1.12409	1.07275	1.21255	1.1324	1.13789	1.16493	1.08543	1.13286		1.07374	1.08993	1.10306	1.06758	1.12564	1.08044	1.08968	1.09001
YLR109W	YLR109W_AHP1_sgd|BioProcess=response to oxidative stress*|MolFunction=thioredoxin peroxidase*|CellComponent=cytoplasm	0.242661	0.262422	0.263633	0.268534	0.269153	0.263027	0.254097	0.260504			0.262422	0.28119	0.291743	0.278612	0.286418	0.293089	0.266073	0.279935		0.246037	0.238781	0.250035	0.247742	0.254097	0.251189	0.239883	0.246823
YHR093W	YHR093W_AHT1_sgd|BioProcess=biological_process unknown|MolFunction=molecular_function unknown|CellComponent=not yet annotated	3.01995	2.78612	2.5704	0.90803	1.16172	1.30617	1.16977	1.84602			0.616595	2.32809	1.08468	0.806306	1.00552	0.806678	0.886543	1.07634		1.46218	1.2942	0.726106	0.563638	0.679204	0.532108	0.891456	0.878412
Q0050	Q0050_AI1_sgd|BioProcess=mRNA processing|MolFunction=not yet annotated|CellComponent=not yet annotated	0.552077	0.487528	0.881658	0.719449	0.550808	0.76913	0.457088	0.631106			0.497737	0.731139	0.762079	0.618016	0.64121	0.666807	0.946673	0.694809		0.76913	1.30017	1.05099	1.65196	0.801493	1.58855	0.881861	1.14917
Q0055	Q0055_AI2_sgd|BioProcess=mRNA processing|MolFunction=not yet annotated|CellComponent=not yet annotated	0.494311	0.496592	0.504661	0.510505	0.570164	0.532108	0.503501	0.515977			0.594292	0.526017	0.548277	0.547016	0.599791	0.659174	0.677642	0.593173		0.709578	0.709578	0.737904	0.77983	0.828133	0.796526	0.751623	0.759025
Q0060	Q0060_AI3_sgd|BioProcess=mRNA processing|MolFunction=not yet annotated|CellComponent=not yet annotated	1	0.41115	1	1	1	1	1	0.915879			1	1	1	1	1	1	1	1		1	1	1	1	1	1	1	1
Q0065	Q0065_AI4_sgd|BioProcess=mRNA processing|MolFunction=not yet annotated|CellComponent=not yet annotated	1	1	1	1	1	1	1	1			1	1	1	1	1	1	1	1		1	1	1	1	1	1	1	1
Q0070	Q0070_AI5_ALPHA_sgd|BioProcess=biological_process unknown|MolFunction=molecular_function unknown|CellComponent=not yet annotated	0.677642	0.660693	0.666807	0.672977	0.668344	0.654636	0.668344	0.667063			0.726106	0.663743	0.696627	0.693426	0.72778	0.701455	0.696627	0.700823		0.74817	0.79671	0.762079	0.787046	0.765597	0.792501	0.74817	0.771467
Q0075	Q0075_AI5_BETA_sgd|BioProcess=biological_process unknown|MolFunction=molecular_function unknown|CellComponent=not yet annotated	0.353997	0.366438	0.35156	0.295121	0.379315	0.345144	0.237684	0.332751			0.79873	0.348337	0.3155	0.328095	0.679204	0.964717	0.38815	0.546105		0.519996	0.934975	1.1125	0.263633	0.406443	0.279898	0.599791	0.588177
YMR092C	YMR092C_AIP1_sgd|BioProcess=response to osmotic stress*|MolFunction=actin filament severing|CellComponent=cytoplasm*	1.1855	1.18495	1.17409	1.20171	1.20726	1.14314	1.21116	1.18683			1.12021	1.10943	1.10306	1.11584	1.11224	1.11327	1.09169	1.10939		1.10459	1.08343	1.07795	1.12876	1.1197	1.08868	1.11532	1.10263
YIL079C	YIL079C_AIR1_sgd|BioProcess=mRNA-nucleus export|MolFunction=molecular_function unknown|CellComponent=nucleus	1.21311	1.17139	1.16118	1.22321	1.14657	1.18987	1.16279	1.18116			0.826799	0.855855	0.837144	0.871365	0.836758	0.861589	0.867162	0.850953		1.15266	1.14051	1.07325	1.15851	1.10027	1.11609	1.11661	1.12256
YDL175C	YDL175C_AIR2_sgd|BioProcess=mRNA-nucleus export|MolFunction=molecular_function unknown|CellComponent=nucleus	1.57398	1.58489	1.54882	1.58125	1.59956	1.61436	1.56315	1.58086			1.28529	1.26183	1.38357	1.2942	1.29122	1.30918	1.29718	1.30321		1.44544	1.38038	1.48936	1.47571	1.43219	1.47231	1.51008	1.45792
YBR059C	YBR059C_AKL1_sgd|BioProcess=biological_process unknown|MolFunction=protein kinase|CellComponent=not yet annotated	1.07795	1.11686	1.12228	1.11276	1.10994	1.10561	1.09295	1.10548			0.959622	0.960285	0.996116	0.971181	0.965606	0.988052	0.979513	0.974339		1.07004	1.09951	1.14578	1.07944	1.07029	1.09749	1.1079	1.09578
YDR264C	YDR264C_AKR1_sgd|BioProcess=endocytosis*|MolFunction=molecular_function unknown|CellComponent=cellular_component unknown	1.09673	1.09295	1.08168	1.07325	1.08418	1.0556	1.06979	1.07917			1.09572	1.09572	1.12331	1.10943	1.10713	1.11096	1.08868	1.10442		1.04328	1.04184	1.06733	1.04616	1.08543	1.02424	1.01375	1.046
YOR034C	YOR034C_AKR2_sgd|BioProcess=not yet annotated|MolFunction=molecular_function unknown|CellComponent=not yet annotated	0.86856	0.830042	0.819974	0.852511	0.858025	0.828514	0.845279	0.843272			0.957635	0.976787	1.02494	1.00047	1.01496	1.02	0.990376	0.997882		0.774462	0.767361	0.787046	0.79561	0.805378	0.76913	0.787046	0.783719
YOR335C	YOR335C_ALA1_sgd|BioProcess=alanyl-tRNA aminoacylation|MolFunction=alanine-tRNA ligase|CellComponent=cytoplasm	1.04496	1.06243	1.06832	1.05852	1.02849	1.044	1.03252	1.04846			0.968947	0.981703	0.96984	0.976787	0.981567	0.954333	0.943626	0.968115		1.00202	1.01576	0.992842	1.01277	0.995405	0.987279	0.987075	0.999021
YMR170C	YMR170C_ALD2_sgd|BioProcess=amino acid and derivative metabolism|MolFunction=aldehyde dehydrogenase|CellComponent=cytoplasm	1.10053	1.1215	1.1434	1.0927	1.08193	1.13868	1.11199	1.11296			0.976113	0.976562	0.98992	0.974316	0.971852	0.950605	0.976562	0.973704		0.942758	0.947545	0.953674	0.927257	0.939074	0.919179	0.939074	0.938366
YMR169C	YMR169C_ALD3_sgd|BioProcess=stress response|MolFunction=aldehyde dehydrogenase|CellComponent=cytoplasm	2.26986	2.18776	2.25424	2.2856	2.22331	2.24905	2.1727	2.23465			2.31206	2.33346	2.26464	2.31739	2.25424	2.32809	2.26986	2.29711		1.96789	1.98609	1.96336	1.99526	1.94089	1.99986	1.97697	1.97576
YOR374W	YOR374W_ALD4_sgd|BioProcess=ethanol metabolism|MolFunction=aldehyde dehydrogenase (NAD+)|CellComponent=mitochondrion	1.53462	1.52055	1.52055	1.55955	1.56675	1.53815	1.52055	1.53725			1.38676	1.31826	1.33045	1.31826	1.3366	1.33352	1.32739	1.33589		1.30617	1.30617	1.2942	1.3366	1.34276	1.3366	1.30918	1.31881
YER073W	YER073W_ALD5_sgd|BioProcess=metabolism|MolFunction=aldehyde dehydrogenase|CellComponent=mitochondrion	3.05492	3.17687	3.11889	3.19154	3.17687	3.06196	3.03389	3.11642			0.352371	0.350752	0.352371	0.349945	0.345144	0.352371	0.350752	0.350529		4.43609	4.74242	4.68813	4.70977	4.65586	4.90908	4.29536	4.63382
YPL061W	YPL061W_ALD6_sgd|BioProcess=carbohydrate metabolism*|MolFunction=aldehyde dehydrogenase|CellComponent=cytoplasm	2.13796	2.22331	2.2856	2.2182	2.30675	2.1928	2.21309	2.22539			1.84077	1.94089	1.96789	1.98609	1.97242	1.94089	1.90108	1.93572		1.18604	1.25401	1.35207	1.33968	1.36458	1.32739	1.2448	1.29551
YNL148C	YNL148C_ALF1_sgd|BioProcess=post-chaperonin tubulin folding pathway*|MolFunction=co-chaperone|CellComponent=cytoplasm*	0.939507	0.895571	0.928539	0.924272	0.900326	0.878416	0.907612	0.910606			0.966051	0.946891	0.961834	0.974092	0.968278	0.948855	0.952357	0.959765		1.08893	1.0927	1.01789	1.08743	1.08094	1.09345	1.09194	1.07904
YBR110W	YBR110W_ALG1_"sgd|BioProcess=N-linked glycosylation|MolFunction=beta-1,4-mannosyltransferase|CellComponent=cellular_component unknown"	1.1413	1.12642	1.12694	1.12668	1.11224	1.11764	1.14288	1.12773			1.17409	1.13292	1.14604	1.12902	1.1463	1.11173	1.14578	1.14084		1.1896	1.17733	1.18577	1.16842	1.17951	1.14842	1.21004	1.17987
YNL048W	YNL048W_ALG11_"sgd|BioProcess=protein amino acid glycosylation|MolFunction=alpha-1,2-mannosyltransferase|CellComponent=endoplasmic reticulum*"	1.1246	1.08143	1.08643	1.07523	1.08368	1.10027	1.05075	1.08606			1.20615	1.17896	1.16332	1.21143	1.21395	1.18987	1.18386	1.19251		1.15425	1.10815	1.10892	1.11558	1.14262	1.13999	1.10764	1.12531
YGL065C	YGL065C_ALG2_sgd|BioProcess=oligosaccharide-lipid intermediate assembly|MolFunction=glycolipid mannosyl transferase|CellComponent=not yet annotated	0.676083	0.711214	0.680769	0.688652	0.699842	0.676083	0.707946	0.691513			0.693426	0.721107	0.701455	0.721107	0.72778	0.711214	0.704693	0.71154		0.657658	0.660693	0.680769	0.648634	0.663743	0.669885	0.653131	0.662073
YPL227C	YPL227C_ALG5_sgd|BioProcess=not yet annotated|MolFunction=dolichyl-phosphate beta-glucosyltransferase|CellComponent=not yet annotated	0.61235	0.628058	0.618016	0.613762	0.610942	0.608135	0.623735	0.616428			0.72778	0.709578	0.719449	0.749894	0.736207	0.719449	0.706318	0.724096		0.580764	0.588844	0.590201	0.592925	0.58479	0.572796	0.574116	0.583491
YOR002W	YOR002W_ALG6_"sgd|BioProcess=protein amino acid glycosylation|MolFunction=transferase, transferring hexosyl groups|CellComponent=endoplasmic reticulum"	1.10154	1.08968	1.08393	1.10129	1.08993	1.12486	1.11045	1.10024			1.1392	1.18741	1.19564	1.19536	1.18905	1.22659	1.18277	1.188		1.19042	1.17328	1.19674	1.21088	1.19097	1.18905	1.21479	1.19516
YBR243C	YBR243C_ALG7_sgd|BioProcess=N-linked glycosylation|MolFunction=UDP-N-acetylglucosamine-dolichyl-phosphate N-acetylglucosamine-1-phosphate transferase|CellComponent=not yet annotated	0.90615	0.900949	0.910332	0.918967	0.916643	0.934545	0.916431	0.914859			1.06488	1.03944	1.05877	1.06072	1.04737	1.033	1.044	1.04974		0.866164	0.870964	0.858025	0.889816	0.867961	0.864968	0.844306	0.866029
YOR067C	YOR067C_ALG8_sgd|BioProcess=oligosaccharide-lipid intermediate assembly|MolFunction=oligosaccharyl transferase|CellComponent=endoplasmic reticulum membrane	0.891456	0.869561	0.904066	0.888178	0.887156	0.861192	0.928966	0.890082			1.18168	1.16735	1.15638	1.1516	1.20033	1.25401	1.23709	1.19263		0.907821	0.966273	0.943409	0.952357	0.924911	0.939074	0.944931	0.939825
YNL219C	YNL219C_ALG9_sgd|BioProcess=protein amino acid glycosylation|MolFunction=mannosyltransferase|CellComponent=not yet annotated	0.997493	1.01426	0.997849	0.982381	0.980122	1.01991	0.995016	0.998147			1.06733	1.07498	1.06341	1.06096	1.06414	1.08218	1.02612	1.06273		0.957194	1.00144	1.00256	0.984283	0.953455	0.986325	0.951919	0.976739
YGL021W	YGL021W_ALK1_sgd|BioProcess=biological_process unknown|MolFunction=molecular_function unknown|CellComponent=cellular_component unknown	1.51008	1.47231	1.45211	1.45211	1.48594	1.47231	1.48252	1.47534			1.77828	1.69044	1.79887	1.77828	1.74985	1.7338	1.79061	1.76002		1.23112	1.21339	1.22321	1.22236	1.24022	1.20976	1.21339	1.22192
YML086C	YML086C_ALO1_"sgd|BioProcess=response to oxidative stress|MolFunction=D-arabinono-1,4-lactone oxidase|CellComponent=mitochondrion"	1.0787	1.05075	1.06537	1.06561	1.04592	1.03134	1.04472	1.05463			1.17544	1.14367	1.13606	1.12824	1.14393	1.12798	1.11506	1.13862		1.0617	1.01679	1.03229	1.0416	1.01901	1.05439	1.02164	1.03534
YNL270C	YNL270C_ALP1_sgd|BioProcess=basic amino acid transport|MolFunction=basic amino acid transporter|CellComponent=plasma membrane	1.59588	1.67494	1.64816	1.59956	1.59956	1.55597	1.59221	1.60947			2.02302	1.65577	1.84077	1.61436	1.87499	1.87499	1.70608	1.79857		1.34276	1.33045	1.1844	1.28233	1.39316	1.31522	1.38995	1.31976
YOL130W	YOL130W_ALR1_"sgd|BioProcess=di-, tri-valent inorganic cation transport|MolFunction=di-, tri-valent inorganic cation transporter|CellComponent=plasma membrane"	0.847813	0.846837	0.835411	0.83253	0.813205	0.823379	0.838108	0.833898			0.869161	0.936483	0.85842	0.887769	0.885523	0.862184	0.87579	0.88219		0.78886	0.790679	0.790679	0.762079	0.78886	0.781628	0.78343	0.783745
YFL050C	YFL050C_ALR2_"sgd|BioProcess=di-, tri-valent inorganic cation transport|MolFunction=di-, tri-valent inorganic cation transporter|CellComponent=plasma membrane"	1.04328	1.15398	1.10943	1.1125	1.12746	1.13501	1.1102	1.11312			1.3213	1.25893	1.31522	1.2942	1.24137	1.20642	1.22349	1.26585		1.51705	1.58855	1.51705	1.58125	1.47911	1.49279	1.58855	1.53776
YGR225W	YGR225W_AMA1_sgd|BioProcess=sporulation (sensu Saccharomyces)*|MolFunction=molecular_function unknown|CellComponent=anaphase-promoting complex	0.717794	0.663743	0.688652	0.767361	0.763836	0.77983	0.696627	0.725406			0.86856	0.853297	0.96917	1.01457	0.877405	0.951262	0.948855	0.926159		0.826038	0.763836	0.93218	0.889201	0.829469	0.970957	0.864968	0.868093
YML035C	YML035C_AMD1_sgd|BioProcess=not yet annotated|MolFunction=AMP deaminase|CellComponent=not yet annotated	0.925337	0.892483	0.884504	0.884097	0.895983	0.843141	0.889816	0.887909			0.973195	0.94189	0.948418	0.954993	0.948637	0.969617	0.931537	0.952612		0.973195	0.937346	0.978881	0.981251	0.967386	0.954553	0.947545	0.96288
YDR242W	YDR242W_AMD2_sgd|BioProcess=not yet annotated|MolFunction=amidase|CellComponent=not yet annotated	2.12814	2.0797	1.97697	2.04174	2.15278	2.16272	2.01837	2.08006			1.00125	0.97735	0.943844	0.999245	0.959401	0.980031	1.08044	0.991651		2.11349	2.12814	2.12814	2.0893	2.0893	2.18776	2.17771	2.13055
YBR211C	YBR211C_AME1_sgd|BioProcess=microtubule-based process|MolFunction=molecular_function unknown|CellComponent=spindle pole body	0.939291	0.960506	0.964051	1.00026	0.985394	0.989806	0.956753	0.970866			1.15186	1.22039	1.22885	1.20365	1.22716	1.20337	1.22152	1.20811		1.04064	1.03443	1.06586	1.0792	1.02424	1.04424	1.07994	1.05265
YGL156W	YGL156W_AMS1_sgd|BioProcess=carbohydrate metabolism|MolFunction=alpha-mannosidase|CellComponent=vacuolar membrane	1.12954	1.18495	1.1749	1.17274	1.20337	1.27644	1.10713	1.17844			0.609537	0.63387	0.630957	0.615177	0.606736	0.615177	0.598412	0.615695		1.19619	1.17139	1.20088	1.18195	1.18141	1.27644	1.22829	1.20522
YJR047C	YJR047C_ANB1_sgd|BioProcess=translational initiation|MolFunction=translation initiation factor|CellComponent=ribosome	0.44157	0.446684	0.435512	0.445656	0.433511	0.422669	0.440555	0.438022			0.567545	0.517607	0.530884	0.549541	0.52723	0.530884	0.55335	0.539577		0.396278	0.386367	0.383707	0.384592	0.374973	0.382825	0.380189	0.384133
YEL036C	YEL036C_ANP1_sgd|BioProcess=N-linked glycosylation|MolFunction=mannosyltransferase|CellComponent=mannosyltransferase complex*	1.05609	1.05828	1.05075	1.06072	1.05027	1.03371	1.02896	1.0484			1.19922	1.19069	1.19922	1.19371	1.18468	1.14051	1.17166	1.18281		1.0782	1.09069	1.14051	1.11148	1.07152	1.09169	1.10943	1.09907
YPR128C	YPR128C_ANT1_sgd|BioProcess=peroxisome organization and biogenesis*|MolFunction=adenine nucleotide transporter|CellComponent=cytoplasm*	1.40281	1.41906	1.36458	1.39316	1.41579	1.39959	1.40605	1.40015			1.06341	1.07448	1.0617	1.07969	1.08593	1.04184	1.08019	1.0696		1.20033	1.28233	1.20921	1.24652	1.26474	1.22914	1.21143	1.23481
YBR231C	YBR231C_AOR1_sgd|BioProcess=not yet annotated|MolFunction=molecular_function unknown|CellComponent=not yet annotated	1.18905	1.1825	1.13894	1.15744	1.1471	1.12564	1.1371	1.15397			1.03419	0.996483	0.986234	0.963829	1.00337	0.963607	1.01067	0.994055		1.17815	1.18796	1.18195	1.20781	1.14499	1.15452	1.21116	1.18093
YPR180W	YPR180W_AOS1_sgd|BioProcess=sumoylation|MolFunction=SUMO activating enzyme|CellComponent=not yet annotated	0.887156	0.8931	0.895983	0.903025	0.92151	0.897635	0.908448	0.90098			0.944061	0.923422	0.925337	0.91939	0.911171	0.942106	0.912431	0.925417		0.864172	0.875588	0.839847	0.878213	0.86876	0.847813	0.888178	0.866082
YCL050C	YCL050C_APA1_sgd|BioProcess=not yet annotated|MolFunction=ATP adenylyltransferase|CellComponent=not yet annotated	0.238781	0.239883	0.237137	0.239883	0.246604	0.245471	0.244343	0.241729			0.262422	0.264241	0.263027	0.260016	0.265461	0.263633	0.255859	0.262094		0.199067	0.201837	0.198609	0.194536	0.196789	0.201372	0.201837	0.19915
YDR530C	YDR530C_APA2_sgd|BioProcess=not yet annotated|MolFunction=ATP adenylyltransferase|CellComponent=not yet annotated	0.839267	0.805378	0.822811	0.829851	0.820352	0.867961	0.838687	0.832044			0.711214	0.695024	0.72778	0.693426	0.696627	0.704693	0.674528	0.70047		1.03229	0.985553	0.989783	0.984396	0.999632	0.998371	0.993093	0.997588
YNL172W	YNL172W_APC1_sgd|BioProcess=ubiquitin-dependent protein catabolism*|MolFunction=protein binding*|CellComponent=anaphase-promoting complex	1.05633	1.06488	1.05609	1.09496	1.05925	1.04978	1.08118	1.06607			0.950386	0.982788	0.994535	0.998847	1.00186	1.00921	0.967386	0.986429		0.86896	0.862979	0.876799	0.897222	0.870964	0.907821	0.894953	0.882814
YDL008W	YDL008W_APC11_sgd|BioProcess=ubiquitin-dependent protein catabolism*|MolFunction=protein binding*|CellComponent=anaphase-promoting complex	0.848594	0.824328	0.848594	0.851726	0.884097	0.823379	0.828133	0.844122			0.961612	0.930037	0.973868	0.986802	0.958297	0.959401	0.925763	0.95654		0.790679	0.823379	0.803526	0.812082	0.790679	0.805564	0.781628	0.801077
YLR127C	YLR127C_APC2_sgd|BioProcess=ubiquitin-dependent protein catabolism*|MolFunction=protein binding*|CellComponent=anaphase-promoting complex	0.988143	0.958517	0.986348	0.998997	0.970063	0.956313	0.960064	0.974064			0.942323	0.939291	0.947109	0.931537	0.948637	0.955432	0.924698	0.94129		0.99227	0.975663	0.976113	1.02944	0.941239	0.965384	0.956093	0.9766
YDR118W	YDR118W_APC4_sgd|BioProcess=ubiquitin-dependent protein catabolism*|MolFunction=protein binding*|CellComponent=anaphase-promoting complex	1.21311	1.25083	1.31826	1.22518	1.21507	1.25112	1.30617	1.25425			1.48936	1.54882	1.46555	1.51705	1.45546	1.51705	1.41254	1.48655		1.05439	1.1434	1.13632	1.12383	1.11686	1.15054	1.16493	1.12718
YOR249C	YOR249C_APC5_sgd|BioProcess=ubiquitin-dependent protein catabolism*|MolFunction=protein binding*|CellComponent=anaphase-promoting complex	1.25458	1.25285	1.2735	1.23509	1.27938	1.26765	1.25806	1.26016			1.42889	1.44544	1.43219	1.4388	1.4388	1.40605	1.40929	1.42849		1.23623	1.27644	1.22914	1.25632	1.18386	1.19261	1.25893	1.23336
YLR102C	YLR102C_APC9_sgd|BioProcess=ubiquitin-dependent protein catabolism*|MolFunction=protein binding*|CellComponent=anaphase-promoting complex	0.910332	0.870162	0.932395	0.919814	0.900326	0.89043	0.895159	0.90266			1.01808	1.00042	1.02353	1.0404	1.05779	0.982607	1.0127	1.01936		0.8179	0.798178	0.801124	0.806678	0.826609	0.801124	0.844306	0.813703
YBR151W	YBR151W_APD1_sgd|BioProcess=not yet annotated|MolFunction=molecular_function unknown|CellComponent=not yet annotated	0.916431	0.917276	0.938642	0.92747	0.91601	0.912641	0.914956	0.920489			1.01284	0.98578	1.00686	0.951481	0.994397	0.9909	0.980551	0.988973		0.860003	0.872369	0.902818	0.860597	0.898256	0.856643	0.87963	0.875759
YKL157W	YKL157W_APE2_sgd|BioProcess=peptide metabolism|MolFunction=leucyl aminopeptidase|CellComponent=cytoplasm*	0.74817	0.763836	0.74817	0.767361	0.753356	0.755092	0.737904	0.753413			0.707946	0.699842	0.688652	0.682339	0.696627	0.693426	0.671429	0.691466		0.758578	0.763836	0.76913	0.751623	0.77983	0.776247	0.76913	0.766911
YBR286W	YBR286W_APE3_sgd|BioProcess=vacuolar protein catabolism|MolFunction=aminopeptidase|CellComponent=vacuole (sensu Fungi)	0.845668	0.837915	0.856052	0.873575	0.898049	0.869161	0.871766	0.864598			0.989829	0.977395	0.998983	1.01051	1.00698	0.946891	0.959622	0.984315		0.870964	0.848203	0.910123	0.910542	0.90469	0.863774	0.872971	0.883038
YGL180W	YGL180W_APG1_sgd|BioProcess=autophagy|MolFunction=protein serine/threonine kinase|CellComponent=cytosol	1.33968	1.37088	1.37088	1.35207	1.38357	1.35519	1.38038	1.36466			0.794328	0.763836	0.862979	0.814892	0.843141	0.78886	0.860796	0.818404		1.44877	1.34586	1.37088	1.37088	1.36773	1.35519	1.37721	1.37665
YLL042C	YLL042C_APG10_sgd|BioProcess=protein-vacuolar targeting*|MolFunction=ubiquitin-like conjugating enzyme|CellComponent=soluble fraction	1.02991	0.860796	0.952796	0.903233	0.895777	0.922784	0.906776	0.924582			1.14578	1.11815	1.23737	1.21983	1.16788	1.08868	1.11122	1.15556		1.04016	0.962942	1.00351	1.04689	1.12021	0.961612	1.00644	1.02025
YBR217W	YBR217W_APG12_sgd|BioProcess=protein-vacuolar targeting*|MolFunction=molecular_function unknown|CellComponent=membrane fraction	0.909494	0.861192	0.897635	0.909704	0.88044	0.902818	0.867761	0.889863			1.06121	1.12228	1.06905	1.11455	1.10484	1.08793	1.0617	1.08879		1.06316	0.988417	1.02376	1.01198	1.00758	0.920238	0.941239	0.993768
YPR185W	YPR185W_APG13_sgd|BioProcess=protein-vacuolar targeting*|MolFunction=molecular_function unknown|CellComponent=cellular_component unknown	1.5417	1.53462	1.56675	1.58855	1.57036	1.56315	1.55597	1.56016			0.971628	0.884912	0.850942	0.918756	0.928111	0.928753	0.929608	0.916101		1.41254	1.44212	1.50661	1.43219	1.44877	1.45211	1.43219	1.44665
YBR128C	YBR128C_APG14_sgd|BioProcess=autophagy|MolFunction=molecular_function unknown|CellComponent=membrane fraction	0.900534	0.841783	0.880643	0.833297	0.964939	0.832339	0.86278	0.873759			0.837529	0.778037	0.834642	0.919179	0.85055	0.872971	0.897016	0.855703		1.07177	0.891867	1.04809	1.11558	1.06316	1.1337	1.20921	1.0762
YMR159C	YMR159C_APG16_sgd|BioProcess=autophagy|MolFunction=molecular_function unknown|CellComponent=membrane fraction	0.801309	0.767361	0.815831	0.676083	0.69024	0.790679	0.719449	0.751564			0.914113	1.39316	0.918121	0.642688	0.934975	0.776247	0.74817	0.903924		0.826038	0.893923	0.933899	0.871565	0.798362	0.701455	0.770903	0.828021
YLR423C	YLR423C_APG17_sgd|BioProcess=autophagy|MolFunction=kinase activator|CellComponent=cellular_component unknown	0.826228	0.797076	0.86836	0.840427	0.883487	0.820918	0.846447	0.840421			0.925977	0.942323	0.952796	0.947545	0.897635	0.926403	1.00689	0.942795		0.87882	0.905107	0.837144	0.91601	0.888587	0.893305	0.877405	0.885197
YNL242W	YNL242W_APG2_sgd|BioProcess=protein-vacuolar targeting*|MolFunction=molecular_function unknown|CellComponent=extrinsic membrane protein	0.803156	0.805749	0.816959	0.787046	0.798914	0.806306	0.78886	0.800999			0.72277	0.749894	0.712853	0.696627	0.72778	0.721107	0.711214	0.720321		0.772681	0.762079	0.787046	0.778037	0.765597	0.736207	0.753356	0.765
YPL149W	YPL149W_APG5_sgd|BioProcess=protein-vacuolar targeting*|MolFunction=molecular_function unknown|CellComponent=cellular_component unknown	1.21032	1.18386	1.22999	1.23566	1.24337	1.21255	1.20948	1.21789			1.31826	1.41906	1.37404	1.38676	1.38676	1.38676	1.34896	1.37437		1.11199	1.12616	1.16011	1.12616	1.11661	1.15027	1.08818	1.12564
YHR171W	YHR171W_APG7_sgd|BioProcess=protein-vacuolar targeting*|MolFunction=ubiquitin-like conjugating enzyme|CellComponent=cellular_component unknown	0.717794	0.724436	0.712853	0.765597	0.72277	0.698232	0.721107	0.723256			0.719449	0.701455	0.749894	0.737904	0.751623	0.706318	0.714496	0.725877		0.809841	0.878213	0.863376	0.830042	0.879023	0.834834	0.898256	0.856226
YDL149W	YDL149W_APG9_sgd|BioProcess=protein-vacuolar targeting*|MolFunction=molecular_function unknown|CellComponent=integral membrane protein*	0.811335	0.800387	0.792501	0.8531	0.762079	0.794328	0.753356	0.795298			0.683912	0.770903	0.756833	0.707946	0.78343	0.800387	0.774462	0.753982		0.945366	0.911171	0.912431	0.951262	0.918333	0.954113	0.960727	0.9362
YDR525W	YDR525W_API2_sgd|BioProcess=biological_process unknown|MolFunction=molecular_function unknown|CellComponent=not yet annotated	1	0.52723	0.32434	0.397192	1.09977	1	1	0.764075			1	1.1413	1.26183	1.46218	1.55239	1.66725	0.55335	1.23404		1	0.314775	1.99067	1.02707	1	1.40281	1	1.10505
YJR005W	YJR005W_APL1_sgd|BioProcess=vesicle-mediated transport|MolFunction=molecular_function unknown|CellComponent=AP-2 adaptor complex	0.787046	0.833681	0.787046	0.812456	0.790679	0.828324	0.803341	0.806082			0.9482	0.961612	0.972076	0.933039	0.913482	0.996713	0.999257	0.960626		0.840234	0.847618	0.807793	0.787046	0.841395	0.856841	0.820918	0.828835
YKL135C	YKL135C_APL2_sgd|BioProcess=vesicle-mediated transport|MolFunction=clathrin binding|CellComponent=AP-1 adaptor complex	1.26183	1.228	1.21675	1.2388	1.2388	1.22744	1.24451	1.23659			1.29122	1.28233	1.27644	1.26183	1.25632	1.30017	1.25401	1.27462		1.27938	1.27057	1.28233	1.30317	1.26765	1.28233	1.2942	1.2828
YBL037W	YBL037W_APL3_sgd|BioProcess=vesicle-mediated transport|MolFunction=molecular_function unknown|CellComponent=AP-2 adaptor complex	0.975214	0.965384	1.00332	0.953455	0.98028	0.993459	0.963163	0.976325			1.00367	0.985099	1.03229	0.977507	1.0009	1.02061	0.98349	1.00051		1.00046	0.986597	1.03229	0.99122	0.997918	1.0311	0.989897	1.00421
YPR029C	YPR029C_APL4_sgd|BioProcess=vesicle-mediated transport|MolFunction=clathrin binding|CellComponent=AP-1 adaptor complex	0.774462	0.74817	0.732825	0.776247	0.731139	0.736207	0.726106	0.746451			0.785236	0.770903	0.785236	0.781628	0.778037	0.76913	0.765597	0.776538		0.763836	0.781628	0.763836	0.778037	0.78343	0.743019	0.753356	0.766734
YPL195W	YPL195W_APL5_sgd|BioProcess=Golgi to vacuole transport|MolFunction=molecular_function unknown|CellComponent=AP-3 adaptor complex	0.999084	0.980551	0.982494	1.00003	0.993757	1.01566	0.970733	0.991759			1.03705	1.0452	1.03586	1.04809	1.05609	1.03538	1.04232	1.04286		0.983218	0.963163	0.959401	0.97499	0.978633	0.980212	1.00876	0.97834
YGR261C	YGR261C_APL6_sgd|BioProcess=Golgi to vacuole transport|MolFunction=molecular_function unknown|CellComponent=AP-3 adaptor complex	0.719449	0.732825	0.731139	0.724436	0.732825	0.721107	0.721107	0.726127			0.760326	0.763836	0.751623	0.758578	0.758578	0.74817	0.72277	0.751983		0.72778	0.737904	0.781628	0.744732	0.721107	0.760326	0.760326	0.747686
YPL259C	YPL259C_APM1_sgd|BioProcess=vesicle-mediated transport|MolFunction=clathrin binding|CellComponent=AP-1 adaptor complex	1.14895	1.13084	1.16977	1.15001	1.12099	1.12202	1.14235	1.1407			1.28233	1.2735	1.28233	1.29718	1.23367	1.27644	1.28825	1.27624		1.2006	1.20587	1.20448	1.18987	1.21787	1.26183	1.18631	1.20955
YHL019C	YHL019C_APM2_sgd|BioProcess=vesicle-mediated transport|MolFunction=clathrin binding|CellComponent=AP-1 adaptor complex	1.18059	1.15027	1.1392	1.21088	1.11918	1.15904	1.16413	1.16047			1.12305	1.13946	1.08443	1.15958	1.10917	1.13136	1.13868	1.12653		1.16439	1.1995	1.15744	1.17301	1.17274	1.14921	1.19647	1.17325
YBR288C	YBR288C_APM3_sgd|BioProcess=Golgi to vacuole transport|MolFunction=molecular_function unknown|CellComponent=AP-3 adaptor complex	0.72778	0.729458	0.726106	0.749894	0.729458	0.736207	0.716143	0.730721			0.895365	0.92619	0.902194	0.87963	0.884708	0.889406	0.889611	0.8953		0.762079	0.767361	0.758578	0.72778	0.739605	0.731139	0.767361	0.750558
YOL062C	YOL062C_APM4_sgd|BioProcess=intracellular protein transport|MolFunction=molecular_function unknown|CellComponent=AP-2 adaptor complex	0.972076	0.998944	1.00714	1.00274	0.980302	1.00714	1.02085	0.998456			1.12435	1.07325	1.0792	1.0927	1.06832	1.11096	1.0428	1.08451		1.15611	1.18987	1.20282	1.1695	1.19564	1.20615	1.17085	1.18442
YKL114C	YKL114C_APN1_sgd|BioProcess=not yet annotated|MolFunction=DNA-(apurinic or apyrimidinic site) lyase|CellComponent=not yet annotated	1.41906	1.38995	1.38995	1.40929	1.38038	1.40929	1.39316	1.39873			1.2031	1.18686	1.228	1.21731	1.25893	1.22914	1.22942	1.22182		1.32739	1.32434	1.3366	1.39959	1.30617	1.28233	1.36144	1.33398
YBL019W	YBL019W_APN2_sgd|BioProcess=DNA repair|MolFunction=phosphodiesterase I*|CellComponent=not yet annotated	1.05293	1.02014	1.0666	1.06905	1.0639	1.06218	0.993002	1.04683			1.09069	1.09144	1.13815	1.14789	1.11301	1.13868	1.14578	1.12366		1.13606	1.09144	1.14051	1.06611	1.07399	1.08568	1.07845	1.09603
YNL094W	YNL094W_APP1_sgd|BioProcess=actin cytoskeleton organization and biogenesis|MolFunction=molecular_function unknown|CellComponent=actin cytoskeleton	1.28233	1.27644	1.2067	1.19895	1.27644	1.26765	1.20754	1.24515			1.18741	1.17301	1.27057	1.24165	1.15452	1.13475	1.26765	1.20422		1.21255	1.24968	1.20893	1.10713	1.24738	1.21311	1.2388	1.21108
YLR170C	YLR170C_APS1_sgd|BioProcess=vesicle-mediated transport|MolFunction=clathrin binding|CellComponent=AP-1 adaptor complex	0.872369	0.847032	0.86816	0.847618	0.869961	0.881049	0.856052	0.863177			1.0556	1.05196	1.04689	1.03896	1.03371	1.05974	1.08468	1.05308		0.968278	1.03992	0.972076	0.951481	0.977012	0.999197	0.949511	0.979639
YJR058C	YJR058C_APS2_sgd|BioProcess=vesicle-mediated transport|MolFunction=molecular_function unknown|CellComponent=AP-2 adaptor complex	1.42561	1.39316	1.3366	1.36458	1.38995	1.39637	1.33968	1.37799			1.46218	1.38676	1.42233	1.44544	1.40605	1.44544	1.35519	1.41763		1.48936	1.47911	1.42561	1.49279	1.53109	1.47911	1.50661	1.48624
YJL024C	YJL024C_APS3_sgd|BioProcess=Golgi to vacuole transport|MolFunction=molecular_function unknown|CellComponent=AP-3 adaptor complex	1.07029	1.07078	1.033	1.04809	1.07746	1.0617	1.03181	1.05616			0.964273	1.00047	1.01056	1.00383	0.995016	1.00214	0.977935	0.993459		1.00839	1.0207	0.992933	1.01608	0.995382	1.04544	1.00427	1.01189
YML022W	YML022W_APT1_sgd|BioProcess=AMP biosynthesis|MolFunction=adenine phosphoribosyltransferase|CellComponent=not yet annotated	0.674528	0.659174	0.663743	0.668344	0.672977	0.685488	0.659174	0.669061			0.881049	0.898876	0.888383	0.903025	0.894129	0.895983	0.884301	0.892249		0.778037	0.77983	0.772681	0.796893	0.794328	0.790679	0.763836	0.782326
YDR441C	YDR441C_APT2_sgd|BioProcess=biological_process unknown|MolFunction=molecular_function unknown*|CellComponent=cellular_component unknown	0.568853	0.578096	0.563638	0.594292	0.564937	0.58479	0.562341	0.57385			0.770903	0.772681	0.790679	0.776247	0.758578	0.776247	0.76913	0.773495		0.55335	0.532108	0.528445	0.542001	0.53827	0.53827	0.519996	0.536063
YNL065W	YNL065W_AQR1_sgd|BioProcess=biological_process unknown|MolFunction=molecular_function unknown|CellComponent=cellular_component unknown	1.5417	1.58855	1.54525	1.61065	1.59588	1.57761	1.58125	1.57727			0.819974	0.801678	0.820163	0.812643	0.815455	0.804452	0.801309	0.810811		2.00447	2.00447	2.02768	1.98153	2.01837	2.0797	1.98153	2.01396
YBR043C	YBR043C_AQR2_sgd|BioProcess=biological_process unknown|MolFunction=not yet annotated|CellComponent=not yet annotated	2.48886	2.5527	2.54683	2.41546	2.58821	2.48313	2.53513	2.51576			1.00612	0.950605	0.964717	0.958959	0.96917	0.9822	0.962055	0.970547		2.43781	2.37684	2.42661	2.44906	2.54097	2.59418	2.50611	2.47594
YPR192W	YPR192W_AQY1_sgd|BioProcess=water transport|MolFunction=water channel|CellComponent=cellular_component unknown	0.796159	0.890635	0.737904	0.853493	0.755092	0.841008	0.767361	0.805951			0.663743	0.711214	0.639735	0.665273	0.597035	0.660693	0.699842	0.662505		0.554626	0.751623	0.64121	0.732825	0.623735	0.72778	0.668344	0.671449
YLL052C	YLL052C_AQY2_sgd|BioProcess=water transport|MolFunction=water channel|CellComponent=cellular_component unknown	1.24051	1.13058	1.13763	1.22716	1.17436	1.21955	1.22659	1.19377			1.48252	1.50314	1.38995	1.49968	1.39637	1.43219	1.39316	1.44243		1.02494	1.06807	1.02636	1.04833	1.03276	1.05463	1.0493	1.04349
YBR149W	YBR149W_ARA1_sgd|BioProcess=carbohydrate metabolism|MolFunction=D-arabinose 1-dehydrogenase [NAD(P)]|CellComponent=cellular_component unknown	1.05803	1.05317	1.04304	1.05779	1.07795	1.07127	1.03015	1.05592			1.01179	1.01461	1.01016	1.02494	1.04641	1.03443	0.996414	1.01982		0.972076	0.954113	0.933684	0.943409	0.982539	0.953894	0.912221	0.950277
YGL105W	YGL105W_ARC1_sgd|BioProcess=tRNA-nucleus export*|MolFunction=tRNA binding|CellComponent=cytoplasm*	0.850354	0.857828	0.863376	0.881455	0.857433	0.887156	0.865765	0.866195			0.890635	0.913061	0.910542	0.920026	0.898256	0.896809	0.872168	0.900214		0.84489	0.84489	0.859805	0.903441	0.873776	0.888587	0.828514	0.863415
YIL062C	YIL062C_ARC15_sgd|BioProcess=cell growth and/or maintenance|MolFunction=structural molecule|CellComponent=Arp2/3 protein complex	0.800203	0.826228	0.77983	0.78886	0.792501	0.78886	0.826609	0.800442			0.867561	0.85369	0.85763	0.86896	0.870563	0.859211	0.851138	0.86125		0.767361	0.794877	0.772681	0.753356	0.776247	0.765597	0.76913	0.771321
YLR370C	YLR370C_ARC18_sgd|BioProcess=actin filament organization|MolFunction=structural constituent of cytoskeleton|CellComponent=Arp2/3 protein complex	0.629506	0.615177	0.60256	0.615177	0.608135	0.606736	0.613762	0.613008			0.623735	0.608135	0.644169	0.597035	0.610942	0.576766	0.58479	0.60651		0.609537	0.659174	0.629506	0.615177	0.623735	0.597035	0.657658	0.627403
YKL013C	YKL013C_ARC19_sgd|BioProcess=cell growth and/or maintenance|MolFunction=structural molecule|CellComponent=Arp2/3 protein complex	1.44877	1.47231	1.41906	1.46555	1.45211	1.39959	1.44544	1.44326			1.4388	1.50314	1.46555	1.46893	1.47231	1.43219	1.43549	1.45949		1.51356	1.52405	1.52055	1.61808	1.52757	1.52757	1.45546	1.52669
YNR035C	YNR035C_ARC35_sgd|BioProcess=cell growth and/or maintenance|MolFunction=structural molecule|CellComponent=Arp2/3 protein complex	0.753356	0.691831	0.701455	0.707946	0.704693	0.685488	0.703072	0.706834			0.755092	0.770903	0.751623	0.819408	0.776247	0.756833	0.765597	0.770815		0.582103	0.583445	0.583445	0.563638	0.597035	0.572796	0.586138	0.581229
YBR234C	YBR234C_ARC40_sgd|BioProcess=actin filament organization|MolFunction=structural constituent of cytoskeleton|CellComponent=Arp2/3 protein complex	0.544503	0.539511	0.57544	0.55847	0.55847	0.570164	0.567545	0.559157			0.519996	0.506991	0.517607	0.517607	0.5188	0.526017	0.512861	0.517126		0.510505	0.502343	0.509331	0.510505	0.501187	0.502343	0.510505	0.506674
YHR013C	YHR013C_ARD1_sgd|BioProcess=protein amino acid acetylation|MolFunction=peptide alpha-N-acetyltransferase|CellComponent=not yet annotated	0.737904	0.746449	0.756833	0.724436	0.744732	0.744732	0.726106	0.74017			0.765597	0.74817	0.746449	0.74817	0.755092	0.74131	0.765597	0.752912		0.726106	0.704693	0.714496	0.709578	0.716143	0.703072	0.714496	0.712655
YOR253W	YOR253W_ARD2_sgd|BioProcess=biological_process unknown|MolFunction=molecular_function unknown|CellComponent=not yet annotated	0.415911	0.438531	0.43451	0.42658	0.425598	0.43451	0.42462	0.428608			0.576766	0.579429	0.562341	0.563638	0.554626	0.572796	0.555904	0.5665		0.49204	0.486407	0.498884	0.487528	0.49545	0.486407	0.477529	0.489178
YCR048W	YCR048W_ARE1_sgd|BioProcess=sterol metabolism|MolFunction=sterol O-acyltransferase|CellComponent=endoplasmic reticulum	1.15054	1.18086	1.19784	1.2031	1.15611	1.12383	1.14525	1.16536			1.08668	1.04208	1.01405	1.03872	1.03801	1.02195	1.0361	1.03965		1.13684	1.10917	1.10002	1.15239	1.14789	1.12073	1.14288	1.12999
YNR019W	YNR019W_ARE2_sgd|BioProcess=sterol metabolism|MolFunction=sterol O-acyltransferase|CellComponent=endoplasmic reticulum	0.524807	0.517607	0.535797	0.547016	0.524807	0.52723	0.550808	0.532582			0.657658	0.676083	0.625173	0.687068	0.737904	0.691831	0.65013	0.675121		0.55335	0.552077	0.521195	0.595662	0.554626	0.598412	0.57544	0.564395
YDL192W	YDL192W_ARF1_sgd|BioProcess=ER to Golgi transport*|MolFunction=ARF small monomeric GTPase|CellComponent=cytosol*	0.823948	0.812269	0.805749	0.831189	0.79506	0.787046	0.77983	0.805013			0.937562	0.971404	0.942106	0.975214	0.94254	0.936268	0.910752	0.945121		0.916431	0.955873	0.943409	0.93821	0.895159	0.934329	0.895365	0.925539
YDL137W	YDL137W_ARF2_sgd|BioProcess=ER to Golgi transport*|MolFunction=ARF small monomeric GTPase|CellComponent=cytosol*	0.781628	0.781628	0.811895	0.815643	0.803341	0.810774	0.78886	0.79911			0.699842	0.744732	0.746449	0.749894	0.74817	0.726106	0.717794	0.733284		0.795976	0.846447	0.905733	0.856643	0.871766	0.844306	0.806121	0.846713
YOR094W	YOR094W_ARF3_sgd|BioProcess=intracellular protein transport|MolFunction=ARF small monomeric GTPase|CellComponent=not yet annotated	1.42233	1.39637	1.41579	1.4388	1.41254	1.42889	1.41579	1.41864			1.43219	1.40929	1.43549	1.46218	1.42561	1.39959	1.40605	1.42434		1.40605	1.4388	1.44877	1.47911	1.41579	1.39959	1.39959	1.42681
YOL058W	YOL058W_ARG1_sgd|BioProcess=arginine biosynthesis*|MolFunction=argininosuccinate synthase|CellComponent=cytosol	34.6737	32.3594	36.3078	36.3078	34.6737	33.8844	34.6737	34.6972			0.162555	0.167494	0.154882	0.166725	0.166725	0.160694	0.164059	0.163305		81.2831	81.2831	85.1138	89.1251	79.4328	75.8578	74.131	80.8895
YJL071W	YJL071W_ARG2_sgd|BioProcess=ornithine biosynthesis|MolFunction=amino acid N-acetyltransferase|CellComponent=mitochondrial matrix	3.19154	3.22107	3.11172	3.14051	3.16957	3.16957	3.1989	3.17184			1.09345	1.01791	1.09698	1.06856	0.998454	1.07349	1.08069	1.06136		3.03389	2.69774	2.98538	2.97167	2.91072	2.94442	3.08319	2.94672
YJL088W	YJL088W_ARG3_sgd|BioProcess=arginine biosynthesis*|MolFunction=ornithine carbamoyltransferase|CellComponent=cytosol	14.4544	13.8038	12.5893	13.8038	14.7911	13.8038	13.8038	13.8643			0.297167	0.294442	0.277971	0.284446	0.301301	0.338844	0.267301	0.294496		24.5471	25.704	25.1189	23.9883	24.5471	25.704	26.9153	25.2178
YHR018C	YHR018C_ARG4_sgd|BioProcess=arginine biosynthesis|MolFunction=argininosuccinate lyase|CellComponent=cytosol	7.12853	7.44732	7.6913	7.55092	7.49894	7.44732	7.65597	7.48861			0.254683	0.241546	0.252348	0.254097	0.257632	0.260016	0.244906	0.252176		16.9824	16.9824	18.197	17.378	17.378	17.7828	16.9824	17.3833
YER069W	YER069W_"ARG5,6"_sgd|BioProcess=ornithine biosynthesis|MolFunction=N-acetyl-gamma-glutamyl-phosphate reductase*|CellComponent=mitochondrial matrix	11.749	12.3027	12.3027	12.5893	13.1826	12.8825	11.749	12.3939			0.795243	0.839073	0.826038	0.859409	0.860003	0.833489	0.823759	0.833859		13.8038	14.4544	13.4896	15.8489	15.4882	14.7911	14.1254	14.5716
YOL140W	YOL140W_ARG8_sgd|BioProcess=ornithine biosynthesis|MolFunction=acetylornithine aminotransferase|CellComponent=mitochondrial matrix	2.8119	2.7227	2.83139	2.77971	2.75423	2.69774	2.74789	2.76365			1.02944	0.999563	0.985735	1.02731	1.00452	1.00044	1.02518	1.01031		2.8119	2.67301	2.67917	2.74157	2.71019	2.61216	2.79254	2.71722
YMR042W	YMR042W_ARG80_sgd|BioProcess=arginine metabolism|MolFunction=transcription factor|CellComponent=nucleus	1.34896	1.34586	1.42233	1.43219	1.37721	1.35831	1.36458	1.37849			1.20393	1.14762	1.13501	1.17733	1.17625	1.12824	1.16413	1.16179		1.46555	1.49968	1.45546	1.43549	1.47911	1.52055	1.5417	1.48536
YML099C	YML099C_ARG81_sgd|BioProcess=arginine metabolism|MolFunction=transcription factor|CellComponent=nucleus	1.3366	1.35519	1.38676	1.39637	1.33045	1.35831	1.37721	1.36298			1.2942	1.33045	1.35831	1.30317	1.32739	1.32434	1.32739	1.32361		1.34276	1.30317	1.32434	1.36144	1.3122	1.30617	1.32739	1.32535
YDR173C	YDR173C_ARG82_sgd|BioProcess=arginine metabolism*|MolFunction=inositol/phosphatidylinositol kinase|CellComponent=nucleus	1.4388	1.48594	1.46893	1.46218	1.53462	1.36144	1.39316	1.44929			1.75388	1.7378	1.79887	1.60325	1.71002	1.72187	1.74181	1.72393		1.20199	1.20726	1.24681	1.25806	1.1855	1.26765	1.26765	1.23356
YDR376W	YDR376W_ARH1_sgd|BioProcess=iron homeostasis*|MolFunction=NADPH-adrenodoxin reductase|CellComponent=mitochondrial inner membrane	0.860994	0.865765	0.843335	0.88247	0.865167	0.88247	0.863774	0.866282			0.849767	0.863575	0.860399	0.867162	0.870964	0.875992	0.869961	0.865403		0.796526	0.792501	0.781628	0.796893	0.78343	0.792501	0.795243	0.791246
YNL020C	YNL020C_ARK1_sgd|BioProcess=protein amino acid phosphorylation*|MolFunction=protein serine/threonine kinase|CellComponent=actin cortical patch (sensu Saccharomyces)	1.0428	1.08243	1.02471	1.03157	1.04954	1.02103	1.08443	1.04807			1.02542	1.10332	1.07671	1.1298	1.18768	1.08243	1.04689	1.09318		1.01198	0.974765	0.972299	0.968724	1.01861	1.10027	1.03229	1.01128
YBR164C	YBR164C_ARL1_sgd|BioProcess=vesicle-mediated transport|MolFunction=small monomeric GTPase|CellComponent=soluble fraction	0.949948	0.978656	0.956753	0.973644	0.970957	0.965384	0.944278	0.962803			0.870162	0.905941	0.892278	0.88736	0.888587	0.895159	0.875588	0.887868		0.916643	0.900949	0.91939	0.903233	0.905524	0.86876	0.890841	0.900763
YPL051W	YPL051W_ARL3_sgd|BioProcess=intracellular protein transport|MolFunction=small monomeric GTPase|CellComponent=soluble fraction*	0.967832	0.931751	0.950167	0.940156	0.953016	0.94254	0.940156	0.946517			0.917065	0.891456	0.912011	0.928325	0.92918	0.894746	0.913272	0.912294		0.981906	0.943409	0.950605	0.972076	0.97949	0.946455	0.952796	0.960962
YHL040C	YHL040C_ARN1_sgd|BioProcess=iron-siderophore transport|MolFunction=siderochrome-iron transporter|CellComponent=cytoplasmic vesicle	1.12357	1.17112	1.18005	1.16842	1.14472	1.18359	1.21731	1.16982			1.59588	1.56315	1.55597	1.55955	1.70216	1.58125	1.72187	1.6114		1.38995	1.33045	1.33968	1.28825	1.35519	1.35519	1.41579	1.3535
YHL047C	YHL047C_ARN2_sgd|BioProcess=iron homeostasis*|MolFunction=siderochrome-iron transporter|CellComponent=plasma membrane	1.04544	1.12099	1.04954	1.05682	1.05196	1.0693	1.05463	1.0641			0.91791	0.931537	0.911591	0.920662	0.911801	0.920874	0.916854	0.918747		1.36144	1.35831	1.33045	1.31522	1.33045	1.36144	1.39316	1.35007
YDR127W	YDR127W_ARO1_sgd|BioProcess=not yet annotated|MolFunction=3-dehydroquinate dehydratase|CellComponent=not yet annotated	3.19154	3.21366	3.155	3.22849	3.155	3.1989	3.13329	3.18227			0.721107	0.707946	0.72277	0.706318	0.688652	0.703072	0.731139	0.711572		3.53997	3.48337	3.41193	3.40408	3.50752	3.36512	3.41193	3.44627
YDR380W	YDR380W_ARO10_sgd|BioProcess=biological_process unknown|MolFunction=molecular_function unknown|CellComponent=not yet annotated	3.3266	3.37287	3.2961	3.19154	3.31131	3.155	3.155	3.25835			1.52055	1.53462	1.55239	1.53462	1.58855	1.49968	1.58855	1.54556		2.95801	2.97852	3.00608	2.89734	3.03389	3.06902	3.01995	2.99469
YGL148W	YGL148W_ARO2_sgd|BioProcess=not yet annotated|MolFunction=chorismate synthase|CellComponent=not yet annotated	2.03704	2.0893	2.08449	2.13796	2.12814	2.14783	2.11349	2.10546			0.682339	0.703072	0.679204	0.699842	0.693426	0.695024	0.674528	0.689634		1.99986	2.04174	1.85353	2.05589	2.09411	1.97242	2.01837	2.00513
YDR035W	YDR035W_ARO3_sgd|BioProcess=not yet annotated|MolFunction=2-dehydro-3-deoxyphosphoheptonate aldolase|CellComponent=not yet annotated	5.37032	5.44503	5.5847	5.7544	5.57186	5.67545	5.63638	5.57688			0.799466	0.803341	0.832147	0.820729	0.803156	0.80891	0.790679	0.808347		6.47143	6.53131	6.98232	6.68344	7.03072	6.88652	6.99842	6.79774
YBR249C	YBR249C_ARO4_sgd|BioProcess=not yet annotated|MolFunction=2-dehydro-3-deoxyphosphoheptonate aldolase|CellComponent=not yet annotated	3.46737	3.53997	3.64754	3.82825	3.7325	3.55631	3.6141	3.62658			0.832914	0.859014	0.885931	0.878213	0.915377	0.866762	0.856052	0.870609		3.54813	3.40408	3.62243	3.81944	3.9355	3.72392	3.80189	3.69363
YPR060C	YPR060C_ARO7_sgd|BioProcess=not yet annotated|MolFunction=chorismate mutase|CellComponent=not yet annotated	0.941022	0.978003	1.00279	0.975214	0.989806	0.920662	0.999503	0.972428			1.08443	1.07448	1.05148	1.11276	1.07349	1.0927	1.10255	1.08456		0.951262	0.94973	0.976787	0.978476	0.930465	0.957414	0.968055	0.958884
YGL202W	YGL202W_ARO8_sgd|BioProcess=aromatic amino acid family metabolism|MolFunction=aromatic amino acid transferase|CellComponent=cellular_component unknown	2.26986	2.25944	2.46037	2.47172	2.44343	2.29087	2.26464	2.35148			0.699842	0.714496	0.709578	0.717794	0.707946	0.701455	0.698232	0.707049		2.1677	2.13796	2.23357	2.12814	2.14783	2.15774	2.01372	2.14095
YDR421W	YDR421W_ARO80_sgd|BioProcess=biological_process unknown|MolFunction=molecular_function unknown|CellComponent=not yet annotated	1.12538	1.08343	1.06807	1.03848	1.07721	1.06023	1.04376	1.07094			1.10815	1.09421	1.08193	1.09724	1.15239	1.13789	1.11122	1.11186		1.08218	1.08268	1.15611	1.08618	1.10078	1.17761	1.1337	1.11703
YHR137W	YHR137W_ARO9_sgd|BioProcess=aromatic amino acid family metabolism|MolFunction=aromatic amino acid transferase|CellComponent=cellular_component unknown	3.2434	3.2961	3.3037	3.1842	3.34195	3.36512	3.34195	3.29663			1.90985	1.90108	1.93642	1.89671	1.89234	1.96789	1.90546	1.91568		3.34195	3.3266	3.31131	3.31131	3.20627	3.40408	3.38844	3.32714
YHR129C	YHR129C_ARP1_sgd|BioProcess=mitotic anaphase B|MolFunction=structural constituent of cytoskeleton|CellComponent=dynactin complex	0.864769	0.823759	0.843918	0.849376	0.824518	0.799834	0.856643	0.837545			0.867561	0.852511	0.852119	0.839847	0.812082	0.863177	0.841589	0.846984		0.76913	0.78343	0.763836	0.758578	0.731139	0.756833	0.77983	0.763254
YDR106W	YDR106W_ARP10_sgd|BioProcess=biological_process unknown|MolFunction=molecular_function unknown|CellComponent=cell	1.08918	1.19015	1.20116	1.07523	1.16145	1.08868	1.0428	1.12123			1.19536	1.30918	1.30617	1.21787	1.23396	1.31826	1.26183	1.26323		1.34896	1.19619	1.04616	1.32434	1.06881	1.40281	0.984215	1.19593
YDL029W	YDL029W_ARP2_sgd|BioProcess=actin filament organization|MolFunction=structural constituent of cytoskeleton*|CellComponent=Arp2/3 protein complex	1.04544	1.0404	0.993459	0.999484	1.00522	1.00485	1.01967	1.0155			0.94254	0.996254	0.984623	1.0003	0.959401	0.962942	0.941022	0.969584		1.01824	1.03086	1.03467	1.03872	1.02683	0.966941	1.0361	1.02177
YJR065C	YJR065C_ARP3_sgd|BioProcess=actin filament organization|MolFunction=structural constituent of cytoskeleton*|CellComponent=Arp2/3 protein complex	1.16574	1.19867	1.1652	1.166	1.15664	1.16065	1.16332	1.16803			1.06194	1.07622	1.08019	1.06611	1.08843	1.06782	1.08268	1.07477		1.18005	1.2388	1.18386	1.23937	1.20088	1.20005	1.18331	1.20376
YJL081C	YJL081C_ARP4_"sgd|BioProcess=regulation of transcription, DNA-dependent*|MolFunction=chromatin binding|CellComponent=chromatin"	0.78343	0.810214	0.770903	0.78343	0.77983	0.796159	0.76913	0.784728			0.849963	0.820352	0.862383	0.814892	0.846837	0.839267	0.800203	0.833414		0.749894	0.787046	0.774462	0.762079	0.794877	0.78886	0.787046	0.777752
YNL059C	YNL059C_ARP5_sgd|BioProcess=biological_process unknown|MolFunction=molecular_function unknown|CellComponent=cell	1.35207	1.32739	1.3213	1.36458	1.34586	1.38995	1.32739	1.34694			1.24194	1.23453	1.24681	1.25719	1.22885	1.2297	1.2448	1.24055		1.29718	1.22829	1.2735	1.31826	1.3122	1.28529	1.30017	1.28784
YLR085C	YLR085C_ARP6_sgd|BioProcess=biological_process unknown|MolFunction=molecular_function unknown|CellComponent=cell	0.682339	0.693426	0.674528	0.701455	0.687068	0.682339	0.671429	0.684655			0.72277	0.726106	0.69024	0.721107	0.696627	0.737904	0.714496	0.715607		0.668344	0.662217	0.680769	0.660693	0.672977	0.701455	0.668344	0.673543
YPR034W	YPR034W_ARP7_sgd|BioProcess=chromatin modeling|MolFunction=general RNA polymerase II transcription factor|CellComponent=nucleosome remodeling complex	1.11045	1.06684	1.08768	1.0617	1.11944	1.06881	1.08943	1.08634			1.10662	1.12668	1.11327	1.10866	1.09977	1.08268	1.14314	1.11155		1.04954	0.991197	0.989191	0.962942	0.995658	0.979783	1.00976	0.996868
YOR141C	YOR141C_ARP8_sgd|BioProcess=biological_process unknown|MolFunction=molecular_function unknown|CellComponent=cell	1.00935	1.05269	1.0212	1.02266	1.02896	1.01487	0.99922	1.02128			0.975663	1.00742	0.955873	0.965162	0.966718	0.977012	0.96117	0.972717		0.96272	0.898256	1.01153	0.99307	0.953016	0.970733	0.973644	0.966139
YMR033W	YMR033W_ARP9_sgd|BioProcess=chromatin modeling|MolFunction=general RNA polymerase II transcription factor|CellComponent=nucleosome remodeling complex	1.05609	1.073	1.06023	1.03992	1.04568	1.07127	1.05706	1.05761			1.12616	1.1324	1.14974	1.11944	1.10255	1.10129	1.13527	1.12384		1.07572	1.1358	1.1324	1.0787	1.08293	1.08443	1.10637	1.09948
YPR199C	YPR199C_ARR1_sgd|BioProcess=transcription|MolFunction=not yet annotated|CellComponent=not yet annotated	1.02204	1.00756	0.998491	1.00596	1.00293	0.995887	1.0061	1.00557			0.950605	0.93821	0.950605	0.972076	0.949511	0.969617	0.955432	0.955151		1.08094	1.12954	1.10841	1.09446	1.07349	1.07523	1.11789	1.09714
YPR200C	YPR200C_ARR2_sgd|BioProcess=not yet annotated|MolFunction=molecular_function unknown|CellComponent=not yet annotated	1.17923	1.20781	1.14314	1.18713	1.20893	1.17301	1.27057	1.19569			1.09295	1.03205	1.03753	1.28825	1.166	0.951043	1.16091	1.10411		1.46893	1.49624	1.44212	1.54525	1.47911	1.44544	1.64059	1.50252
YPR201W	YPR201W_ARR3_sgd|BioProcess=arsenite transport|MolFunction=arsenite transporter|CellComponent=integral plasma membrane protein	1.0428	1.10994	1.05342	0.904482	1.01637	0.934975	0.825087	0.983866			0.781628	1.08818	1.22772	0.680769	1.22067	1.28233	1.46218	1.10621		0.739605	1.59956	1.3122	1.21899	0.956093	0.983015	1.17166	1.14016
YDL100C	YDL100C_ARR4_sgd|BioProcess=biological_process unknown|MolFunction=molecular_function unknown|CellComponent=not yet annotated	0.57544	0.583445	0.60256	0.580764	0.571479	0.576766	0.590201	0.582951			0.615177	0.599791	0.603949	0.613762	0.590201	0.601174	0.598412	0.603209		0.524807	0.517607	0.514044	0.54325	0.516416	0.512861	0.512861	0.520264
YLR242C	YLR242C_ARV1_sgd|BioProcess=sterol transport|MolFunction=molecular_function unknown|CellComponent=integral membrane protein	1.22857	1.2543	1.22914	1.18522	1.23055	1.20587	1.18741	1.21729			1.10662	1.11558	1.17733	1.13214	1.15718	1.1023	1.12228	1.13049		1.19591	1.26765	1.26765	1.30017	1.2249	1.26765	1.21227	1.24803
YDR101C	YDR101C_ARX1_sgd|BioProcess=biological_process unknown|MolFunction=molecular_function unknown|CellComponent=not yet annotated	0.8531	0.852315	0.834065	0.841589	0.833105	0.826799	0.836373	0.839621			1.11584	1.1102	1.13058	1.10611	1.10535	1.09496	1.11404	1.11101		0.876395	0.910752	0.87963	0.88247	0.888383	0.871967	0.892894	0.88607
YMR116C	YMR116C_ASC1_sgd|BioProcess=not yet annotated|MolFunction=not yet annotated|CellComponent=cytoplasm	1.1337	1.14499	1.15985	1.17788	1.14868	1.10382	1.12746	1.14234			1.15452	1.13737	1.23566	1.17193	1.18304	1.13136	1.14736	1.16589		1.14209	1.10408	1.19647	1.20615	1.18032	1.12564	1.05974	1.14493
YOR058C	YOR058C_ASE1_sgd|BioProcess=mitotic anaphase B*|MolFunction=microtubule binding|CellComponent=spindle microtubule*	0.822432	0.817523	0.833105	0.809841	0.812082	0.811895	0.792501	0.814197			1.03039	0.989829	1.0349	1.0932	1.04737	1.0573	0.937778	1.02725		0.680769	0.654636	0.706318	0.687068	0.724436	0.676083	0.683912	0.687603
YJL115W	YJL115W_ASF1_sgd|BioProcess=transcription*|MolFunction=not yet annotated|CellComponent=chromatin assembly complex	0.964273	0.972747	0.93476	0.915588	0.940806	0.935621	0.886543	0.935763			0.939074	0.93713	0.914534	0.922359	0.924272	1.03348	0.972076	0.948989		0.772681	0.78886	0.767361	0.763836	0.797444	0.809282	0.762079	0.78022
YDL197C	YDL197C_ASF2_sgd|BioProcess=transcription|MolFunction=not yet annotated|CellComponent=not yet annotated	0.911801	0.980031	1.00457	0.955652	1.02094	1.02424	0.993619	0.984407			1.02542	1.07895	1.02007	0.985009	1.15372	1.02153	1.21227	1.07099		0.880846	0.839073	0.83888	0.832722	0.822621	0.917276	0.835411	0.852404
YJL170C	YJL170C_ASG7_sgd|BioProcess=mating (sensu Saccharomyces)|MolFunction=molecular_function unknown|CellComponent=cellular_component unknown	1.8197	1.78238	1.8197	1.84077	1.79887	1.84927	1.75792	1.8098			1.30918	1.33045	1.28825	1.28529	1.36458	1.37088	1.21367	1.3089		1.3213	1.40605	1.38995	1.28825	1.2942	1.34586	1.33352	1.33987
YKL185W	YKL185W_ASH1_sgd|BioProcess=pseudohyphal growth*|MolFunction=specific transcriptional repressor|CellComponent=nucleus	1.3213	1.3366	1.30617	1.32434	1.29718	1.29718	1.30017	1.31185			1.15266	1.15398	1.16627	1.13475	1.15585	1.1463	1.14948	1.15133		0.809282	0.803711	0.840621	0.842364	0.812643	0.811335	0.832339	0.821756
YMR119W	YMR119W_ASI1_sgd|BioProcess=ubiquitin-dependent protein catabolism|MolFunction=ubiquitin-protein ligase|CellComponent=endoplasmic reticulum membrane	0.591562	0.570164	0.571479	0.586138	0.587489	0.574116	0.57544	0.579484			0.623735	0.63387	0.630957	0.647143	0.656145	0.642688	0.644169	0.639815		0.642688	0.628058	0.64121	0.632412	0.642688	0.63387	0.648634	0.638508
YNL159C	YNL159C_ASI2_sgd|BioProcess=ubiquitin-dependent protein catabolism|MolFunction=molecular_function unknown|CellComponent=integral membrane protein	1.07473	1.05609	1.09572	1.02731	1.01263	1.02494	1.00339	1.04212			0.9794	1.01053	0.970733	1.0349	1.00809	0.982856	1.03681	1.00333		1.08493	1.0937	1.06267	1.04112	1.04352	1.05487	1.03657	1.05963
YNL008C	YNL008C_ASI3_sgd|BioProcess=ubiquitin-dependent protein catabolism|MolFunction=ubiquitin-protein ligase|CellComponent=endoplasmic reticulum membrane	1.33352	1.2942	1.26765	1.24997	1.2428	1.25719	1.31522	1.28008			1.2735	1.30918	1.29122	1.3213	1.3213	1.35207	1.30918	1.31111		1.22208	1.228	1.23965	1.2543	1.2735	1.21815	1.26183	1.2425
YKL052C	YKL052C_ASK1_sgd|BioProcess=biological_process unknown|MolFunction=molecular_function unknown|CellComponent=not yet annotated	1.14736	1.10841	1.14525	1.11815	1.11122	1.11122	1.09648	1.11973			1.25314	1.23169	1.25864	1.23367	1.23595	1.23965	1.23937	1.24173		1.1885	1.1749	1.22039	1.18114	1.19647	1.18987	1.19702	1.19261
YGR097W	YGR097W_ASK10_sgd|BioProcess=stress response|MolFunction=not yet annotated|CellComponent=not yet annotated	1.05439	1.05366	1.06856	1.04376	1.02707	1.05293	1.0177	1.04544			0.854476	0.813954	0.809282	0.818276	0.802232	0.845668	0.807049	0.821563		1.33968	1.30918	1.33045	1.45211	1.30017	1.28233	1.3122	1.3323
YDL088C	YDL088C_ASM4_sgd|BioProcess=mRNA-nucleus export*|MolFunction=structural molecule|CellComponent=nuclear pore	1.03015	1.02447	1.00263	1.0181	0.999692	0.995795	1.02494	1.01368			1.07029	1.12021	1.0416	1.08593	1.07201	1.06488	1.0782	1.07616		0.963385	0.974765	0.920026	0.963829	0.964051	0.925124	0.932825	0.949144
YPR145W	YPR145W_ASN1_sgd|BioProcess=not yet annotated|MolFunction=asparagine synthase (glutamine-hydrolyzing)|CellComponent=not yet annotated	3.54813	3.4435	3.38065	3.45939	3.49945	3.39625	3.4914	3.45983			0.481948	0.474242	0.49204	0.480839	0.494311	0.47863	0.477529	0.482791		3.54813	3.49945	3.60579	3.45939	3.56451	3.49945	3.38065	3.5082
YGR124W	YGR124W_ASN2_sgd|BioProcess=not yet annotated|MolFunction=asparagine synthase (glutamine-hydrolyzing)|CellComponent=not yet annotated	1.69434	1.72584	1.75792	1.77828	1.74985	1.70608	1.63682	1.7213			0.84918	0.873776	0.861787	0.890841	0.893717	0.843918	0.842946	0.865166		1.60325	1.47911	1.64816	1.55239	1.66341	1.52055	1.48594	1.56469
YDR321W	YDR321W_ASP1_sgd|BioProcess=aspartate biosynthesis|MolFunction=asparaginase|CellComponent=cell	0.58479	0.590201	0.578096	0.598412	0.608135	0.587489	0.578096	0.589317			0.711214	0.701455	0.704693	0.693426	0.706318	0.704693	0.682339	0.700591		0.571479	0.582103	0.559758	0.587489	0.562341	0.578096	0.55847	0.571391
YLR155C	YLR155C_ASP3-1_sgd|BioProcess=nitrogen starvation response*|MolFunction=asparaginase|CellComponent=endoplasmic reticulum*	1.07746	1.1298	1.11481	1.08918	1.09119	1.11789	1.0787	1.09986			1.13684	1.14578	1.13084	1.13266	1.11764	1.12876	1.12279	1.13076		1.34586	1.33968	1.42233	1.37088	1.34896	1.29718	1.31826	1.34902
YLR157C	YLR157C_ASP3-2_sgd|BioProcess=nitrogen starvation response*|MolFunction=asparaginase|CellComponent=periplasmic space (sensu Fungi)	1.09673	1.13658	1.08893	1.1246	1.11301	1.08243	1.11558	1.10827			1.15001	1.14974	1.15319	1.15585	1.13972	1.10078	1.12435	1.13909		1.38676	1.44212	1.25026	1.35831	1.38038	1.30918	1.36144	1.35549
YLR158C	YLR158C_ASP3-3_sgd|BioProcess=nitrogen starvation response*|MolFunction=asparaginase|CellComponent=periplasmic space (sensu Fungi)	1.10281	1.08493	1.10917	1.11841	1.09069	1.0932	1.08643	1.09795			1.13006	1.14736	1.14156	1.15107	1.11481	1.12512	1.13737	1.13533		1.35831	1.33968	1.31826	1.38038	1.3366	1.3213	1.32434	1.33984
YLR160C	YLR160C_ASP3-4_sgd|BioProcess=nitrogen starvation response*|MolFunction=asparaginase|CellComponent=periplasmic space (sensu Fungi)	1.11738	1.09044	1.12746	1.11558	1.11045	1.07399	1.08618	1.10307			1.12798	1.18331	1.17274	1.15505	1.11224	1.10484	1.10281	1.137		1.39316	1.39959	1.38995	1.37404	1.42561	1.30317	1.33352	1.37415
YBL069W	YBL069W_AST1_sgd|BioProcess=protein-membrane targeting|MolFunction=protein transporter|CellComponent=extrinsic membrane protein	0.886543	0.873776	0.881658	0.888587	0.850354	0.903441	0.87579	0.880021			0.988667	0.912221	0.906776	0.92406	0.935621	0.920238	0.958738	0.935189		0.931322	0.920662	0.905524	0.893511	0.86816	0.893511	0.925763	0.905493
YER101C	YER101C_AST2_sgd|BioProcess=not yet annotated|MolFunction=not yet annotated|CellComponent=cytoplasm	1.0927	1.09623	1.10943	1.10433	1.10535	1.05901	1.04088	1.08685			0.960064	0.929608	0.990216	0.946237	0.931751	0.96272	0.997562	0.959737		1.02707	1.02471	1.00489	1.0177	1.04448	1.03729	1.00911	1.02361
YDR184C	YDR184C_ATC1_sgd|BioProcess=biological_process unknown|MolFunction=molecular_function unknown|CellComponent=cellular_component unknown	0.801124	0.794328	0.776247	0.778037	0.772681	0.799098	0.774462	0.78514			0.867361	0.884097	0.88369	0.876193	0.862979	0.86856	0.872569	0.873636		0.762079	0.805749	0.790679	0.767361	0.796526	0.778037	0.802971	0.7862
YGL017W	YGL017W_ATE1_sgd|BioProcess=ubiquitin-dependent protein catabolism*|MolFunction=arginyltransferase|CellComponent=cytoplasm	1.22716	1.21983	1.22067	1.21507	1.22293	1.18659	1.21759	1.21569			1.1358	1.14499	1.13032	1.12538	1.11764	1.1358	1.13684	1.13239		1.23481	1.24394	1.20531	1.24308	1.25835	1.23339	1.22124	1.2343
YOR377W	YOR377W_ATF1_sgd|BioProcess=not yet annotated|MolFunction=alcohol O-acetyltransferase|CellComponent=not yet annotated	0.776247	0.743019	0.736207	0.770903	0.756833	0.74817	0.744732	0.75373			0.78886	0.80094	0.799834	0.776247	0.810774	0.772681	0.792501	0.791691		0.729458	0.744732	0.736207	0.737904	0.743019	0.737904	0.74817	0.739628
YGR177C	YGR177C_ATF2_sgd|BioProcess=not yet annotated|MolFunction=alcohol O-acetyltransferase|CellComponent=cytoplasm	0.891661	0.872168	0.895983	0.852119	0.875185	0.871365	0.880643	0.877018			0.876395	0.894746	0.894953	0.887973	0.873776	0.871967	0.899705	0.885645		0.808351	0.822053	0.795793	0.813392	0.82699	0.808723	0.797811	0.810445
YPR026W	YPR026W_ATH1_"sgd|BioProcess=stress response*|MolFunction=alpha,alpha-trehalase|CellComponent=vacuole (sensu Fungi)"	1.2042	1.21395	1.22829	1.19207	1.20559	1.19729	1.30017	1.22022			1.10078	1.06096	1.10764	1.06072	1.02019	1.09977	1.06218	1.07318		1.33968	1.45211	1.29718	1.35207	1.38995	1.30317	1.31826	1.35035
YMR301C	YMR301C_ATM1_sgd|BioProcess=iron homeostasis|MolFunction=ATP-binding cassette (ABC) transporter|CellComponent=mitochondrial inner membrane	0.811895	0.816394	0.811708	0.792501	0.814329	0.805564	0.847227	0.814231			0.976787	0.973868	0.946237	0.976787	0.944061	0.960064	0.980776	0.965511		0.785236	0.76913	0.726106	0.744732	0.794877	0.755092	0.78343	0.765515
YBL099W	YBL099W_ATP1_"sgd|BioProcess=ATP synthesis coupled proton transport|MolFunction=hydrogen-transporting two-sector ATPase|CellComponent=hydrogen-transporting ATP synthase, catalytic core (sensu Eukarya)"	0.751623	0.749894	0.765597	0.756833	0.760326	0.751623	0.736207	0.753158			0.957194	0.958076	1.00413	0.976562	0.978836	0.977845	0.985054	0.976814		0.781628	0.785236	0.795426	0.835988	0.799466	0.829278	0.797995	0.803574
YLR393W	YLR393W_ATP10_sgd|BioProcess=protein complex assembly|MolFunction=molecular_function unknown|CellComponent=mitochondrial membrane	1.12486	0.99138	0.919814	1.11815	1.05779	1.01384	1.03039	1.0366			1.1885	1.24194	1.3366	1.36144	1.33352	1.17761	1.18331	1.26042		0.915377	0.951919	0.998449	0.972971	0.895571	1.0292	0.921934	0.95506
YNL315C	YNL315C_ATP11_sgd|BioProcess=protein complex assembly|MolFunction=chaperone|CellComponent=mitochondrial matrix	0.770903	0.763836	0.763836	0.763836	0.774462	0.756833	0.739605	0.761902			0.863376	0.870563	0.851334	0.841783	0.847813	0.835411	0.847032	0.851044		0.895983	0.879427	0.889816	0.860003	0.838494	0.883283	0.847618	0.870661
YJL180C	YJL180C_ATP12_sgd|BioProcess=protein complex assembly|MolFunction=chaperone|CellComponent=mitochondrial matrix	0.709578	0.712853	0.721107	0.729458	0.712853	0.711214	0.719449	0.716644			0.753356	0.755092	0.770903	0.739605	0.760326	0.736207	0.707946	0.746205		0.894746	0.877809	0.843529	0.837915	0.872569	0.827942	0.845084	0.857085
YLR295C	YLR295C_ATP14_"sgd|BioProcess=ATP synthesis coupled proton transport|MolFunction=hydrogen-transporting two-sector ATPase|CellComponent=proton-transporting ATP synthase complex, coupling factor F(0) (sensu Eukarya)"	0.699842	0.676083	0.712853	0.691831	0.703072	0.709578	0.660693	0.693422			0.853297	0.820352	0.826228	0.90803	0.861192	0.858618	0.869961	0.856811		0.758578	0.672977	0.765597	0.756833	0.732825	0.72778	0.719449	0.733434
YPL271W	YPL271W_ATP15_"sgd|BioProcess=ATP synthesis coupled proton transport|MolFunction=hydrogen-transporting two-sector ATPase|CellComponent=hydrogen-transporting ATP synthase, central stalk (sensu Eukarya)"	0.888587	0.870362	0.899705	0.892483	0.869561	0.890225	0.901571	0.887499			0.970063	0.930894	0.952796	0.924485	0.928539	0.922571	0.96984	0.942741		0.886339	0.930251	0.891456	0.86876	0.875387	0.900534	0.900534	0.893323
YDL004W	YDL004W_ATP16_"sgd|BioProcess=ATP synthesis coupled proton transport|MolFunction=hydrogen-transporting two-sector ATPase|CellComponent=hydrogen-transporting ATP synthase, central stalk (sensu Eukarya)"	0.913272	0.891661	0.914534	0.898463	0.884912	0.903858	0.888587	0.899327			1.06807	1.08818	1.07523	1.06096	1.03801	1.05269	1.0617	1.06355		0.914745	0.956313	0.967832	0.959622	0.914534	0.930679	0.931322	0.939292
YDR377W	YDR377W_ATP17_"sgd|BioProcess=ATP synthesis coupled proton transport|MolFunction=hydrogen-transporting two-sector ATPase|CellComponent=proton-transporting ATP synthase complex, coupling factor F(0) (sensu Eukarya)"	0.821486	0.811708	0.809096	0.781628	0.78886	0.787046	0.781628	0.79735			1.19289	1.2031	1.20033	1.18413	1.16118	1.17788	1.18659	1.18658		1.01506	1.03538	0.924911	0.98853	0.997356	0.959843	0.974541	0.985088
YML081C-A	YML081C-A_ATP18_"sgd|BioProcess=ATP synthesis coupled proton transport|MolFunction=hydrogen-transporting two-sector ATPase|CellComponent=proton-transporting ATP synthase complex, coupling factor F(0) (sensu Eukarya)"	0.822811	0.812082	0.800571	0.78343	0.785236	0.760326	0.828514	0.798996			0.821107	0.835218	0.825848	0.85153	0.831955	0.82966	0.850354	0.835096		0.863575	0.846253	0.896603	0.87438	0.81358	0.844695	0.877809	0.859556
YOL077W-A	YOL077W-A_ATP19_"sgd|BioProcess=ATP synthesis coupled proton transport|MolFunction=molecular_function unknown|CellComponent=proton-transporting ATP synthase complex, coupling factor F(0) (sensu Eukarya)"	0.594292	0.597035	0.568853	0.588844	0.590201	0.579429	0.58479	0.586206			0.707946	0.69024	0.709578	0.683912	0.701455	0.724436	0.669885	0.698207		0.679204	0.696627	0.669885	0.680769	0.687068	0.676083	0.660693	0.678618
YJR121W	YJR121W_ATP2_"sgd|BioProcess=ATP synthesis coupled proton transport|MolFunction=hydrogen-transporting two-sector ATPase|CellComponent=hydrogen-transporting ATP synthase, catalytic core (sensu Eukarya)"	0.801678	0.811708	0.816018	0.824898	0.790679	0.800203	0.805378	0.807223			1.05999	1.0452	1.08768	1.09926	1.03705	1.03777	1.04737	1.05919		0.948637	0.931966	0.93476	1.00195	0.952357	0.948637	0.960285	0.954085
YPR020W	YPR020W_ATP20_"sgd|BioProcess=ATP synthesis coupled proton transport|MolFunction=structural molecule|CellComponent=proton-transporting ATP synthase complex, coupling factor F(0) (sensu Eukarya)"	0.765597	0.739605	0.744732	0.72778	0.739605	0.707946	0.721107	0.735196			0.903441	0.93218	0.897016	0.888587	0.851334	0.869761	0.884097	0.889488		0.940373	0.871365	0.869761	0.934545	0.87438	0.881658	0.874178	0.892323
YBR039W	YBR039W_ATP3_"sgd|BioProcess=ATP synthesis coupled proton transport|MolFunction=hydrogen-transporting two-sector ATPase|CellComponent=hydrogen-transporting ATP synthase, central stalk (sensu Eukarya)"	0.82718	0.834257	0.841395	0.852707	0.839267	0.812643	0.812643	0.831442			1.04136	1.05124	1.05779	1.03586	1.0311	1.00879	1.0266	1.0361		0.876193	0.92151	0.908448	0.894335	0.905733	0.904274	0.881861	0.898908
YPL078C	YPL078C_ATP4_"sgd|BioProcess=ATP synthesis coupled proton transport|MolFunction=hydrogen-transporting two-sector ATPase|CellComponent=hydrogen-transporting ATP synthase, stator stalk (sensu Eukarya)"	0.930465	0.913692	0.903858	0.926403	0.924698	0.922996	0.930037	0.921736			1.09119	1.09648	1.10637	1.10459	1.12124	1.13084	1.08993	1.10581		0.969393	0.997493	1.02873	1.033	1.0595	1.01871	1.00017	1.01528
YDR298C	YDR298C_ATP5_"sgd|BioProcess=ATP synthesis coupled proton transport|MolFunction=hydrogen-transporting two-sector ATPase|CellComponent=hydrogen-transporting ATP synthase, stator stalk (sensu Eukarya)"	1.01272	1.00517	0.993985	0.999528	0.977237	0.986007	0.951919	0.98951			1.15744	1.16466	1.16038	1.13397	1.14657	1.12824	1.13162	1.14612		1.08443	1.04954	1.10637	1.07424	1.09421	1.05633	1.02802	1.07045
Q0085	Q0085_ATP6_"sgd|BioProcess=ATP synthesis coupled proton transport|MolFunction=hydrogen-transporting two-sector ATPase|CellComponent=proton-transporting ATP synthase complex, coupling factor F(0) (sensu Eukarya)"	0.592925	0.644169	0.578096	0.53827	0.703072	0.590201	0.660693	0.615347			0.763836	0.707946	0.762079	0.731139	0.749894	0.798914	0.756833	0.752949		0.749894	0.696627	0.874984	0.721107	0.776247	0.688652	0.734514	0.748861
YKL016C	YKL016C_ATP7_"sgd|BioProcess=ATP synthesis coupled proton transport|MolFunction=hydrogen-transporting two-sector ATPase|CellComponent=hydrogen-transporting ATP synthase, stator stalk (sensu Eukarya)"	0.896396	0.867561	0.857828	0.86876	0.867561	0.861787	0.864769	0.869237			0.971181	1.00309	1.00146	0.996047	0.964273	0.979851	0.991494	0.986771		0.895159	0.902818	0.916854	0.924698	0.901571	0.903233	0.913482	0.908259
YML116W	YML116W_ATR1_sgd|BioProcess=multidrug transport|MolFunction=multidrug efflux pump|CellComponent=plasma membrane	3.4435	3.48337	3.46737	3.45144	3.37287	3.45939	3.38065	3.43694			0.857828	0.903441	0.899083	0.885116	0.860796	0.864172	0.84217	0.873229		3.59749	3.40408	3.5156	3.33426	3.50752	3.54813	3.52371	3.49012
YAL020C	YAL020C_ATS1_sgd|BioProcess=microtubule-based process|MolFunction=molecular_function unknown|CellComponent=cell	1.45546	1.45546	1.37088	1.48594	1.49968	1.46893	1.46218	1.45693			1.57036	1.51008	1.52405	1.56315	1.57036	1.60694	1.54882	1.55625		1.49968	1.52757	1.47571	1.52757	1.52405	1.52055	1.51705	1.51317
YNL259C	YNL259C_ATX1_sgd|BioProcess=response to oxidative stress*|MolFunction=copper chaperone|CellComponent=cytosol	0.659174	0.653131	0.653131	0.677642	0.657658	0.65013	0.656145	0.658144			0.948637	0.970063	0.945584	0.945584	0.988917	0.947327	0.965606	0.958817		0.799282	0.818465	0.84918	0.836566	0.803526	0.828514	0.825848	0.823054
YOR079C	YOR079C_ATX2_sgd|BioProcess=response to oxidative stress|MolFunction=not yet annotated|CellComponent=not yet annotated	1.15718	1.17193	1.20088	1.17544	1.1984	1.19042	1.21199	1.1866			1.35831	1.3213	1.30017	1.28529	1.30918	1.31522	1.28529	1.31068		1.24165	1.28529	1.26183	1.3122	1.21871	1.26474	1.21675	1.25731
YFL010W-A	YFL010W-A_AUA1_sgd|BioProcess=amino acid transport|MolFunction=molecular_function unknown|CellComponent=cellular_component unknown	0.74817	1.13658	0.698232	0.693426	0.535797	0.53827	1.05269	0.77188			0.526017	0.576766	0.473151	0.82966	0.687068	0.74817	0.65013	0.641566		0.399025	0.901571	0.744732	0.92555	1.10815	0.739605	0.869761	0.812628
YKL004W	YKL004W_AUR1_sgd|BioProcess=sphingolipid metabolism|MolFunction=inositol phosphoceramide synthase|CellComponent=Golgi apparatus	0.992613	0.997126	0.970287	0.997034	0.989646	0.963385	1.01824	0.989762			1.12254	1.1855	1.16842	1.14446	1.166	1.19179	1.17058	1.16418		0.937346	0.965162	0.960948	0.97798	0.982766	0.939291	0.975663	0.962737
YOR011W	YOR011W_AUS1_sgd|BioProcess=transport|MolFunction=ATP-binding cassette (ABC) transporter|CellComponent=membrane	1.19591	1.18005	1.14948	1.19261	1.13684	1.15001	1.18522	1.17002			1.11353	1.09094	1.13058	1.11199	1.0782	1.02245	1.11661	1.0949		1.09018	1.13162	1.13946	1.16252	1.1652	1.17951	1.18905	1.15108
YNR007C	YNR007C_AUT1_sgd|BioProcess=protein-vacuolar targeting*|MolFunction=molecular_function unknown|CellComponent=cellular_component unknown	0.851726	0.84879	0.860399	0.854476	0.84879	0.833873	0.85842	0.850925			0.879023	0.8531	0.897016	0.876799	0.917065	0.871164	0.871164	0.880761		0.931322	0.955652	0.898256	0.939723	0.90261	0.945802	0.922784	0.928021
YFR021W	YFR021W_AUT10_sgd|BioProcess=protein-vacuolar targeting*|MolFunction=molecular_function unknown|CellComponent=cytosol	0.999201	0.956313	0.972299	0.979603	0.983966	0.960727	0.964495	0.973801			0.855264	0.809655	0.851922	0.836566	0.855264	0.859409	0.829851	0.842561		0.927897	0.916854	0.938858	0.905941	0.907403	0.928111	0.959401	0.926352
YNL223W	YNL223W_AUT2_sgd|BioProcess=protein-vacuolar targeting*|MolFunction=microtubule binding|CellComponent=microtubule associated protein	0.94189	0.971852	0.951262	0.999542	0.992476	0.991037	0.942323	0.970055			0.979107	0.971852	0.989282	0.969617	0.971628	0.960506	0.927897	0.967127		1.09044	1.06905	1.13058	1.05269	1.13162	1.07473	1.03992	1.08415
YCL038C	YCL038C_AUT4_sgd|BioProcess=protein-vacuolar targeting*|MolFunction=molecular_function unknown|CellComponent=cellular_component unknown	1.02967	1.00791	1.00946	1.03348	1.01337	1.02005	1.00577	1.0171			1.00621	1.02825	1.04496	1.05293	1.07004	1.00679	1.02991	1.03416		1.1749	1.17355	1.22377	1.20226	1.14288	1.16252	1.20116	1.183
YBL078C	YBL078C_AUT7_sgd|BioProcess=protein-vacuolar targeting*|MolFunction=microtubule binding|CellComponent=microtubule associated protein	0.831572	0.841201	0.818465	0.839847	0.857828	0.815455	0.812082	0.830921			1.04352	1.03562	1.03134	1.07696	1.06316	1.01974	1.03848	1.04412		0.992682	0.999082	0.949948	0.986643	1.00148	0.952796	0.996736	0.982767
YOL078W	YOL078W_AVO1_sgd|BioProcess=biological_process unknown|MolFunction=molecular_function unknown|CellComponent=not yet annotated	0.796526	0.817523	0.78343	0.830807	0.781628	0.843918	0.861986	0.816545			0.871967	0.882673	0.912011	0.890635	0.962942	0.941239	0.894335	0.907972		0.851138	0.890635	0.872369	0.872971	0.947109	0.861986	0.870362	0.880939
YMR068W	YMR068W_AVO2_sgd|BioProcess=biological_process unknown|MolFunction=molecular_function unknown|CellComponent=cytoplasm	1.18768	1.17409	1.12798	1.15292	1.19097	1.17842	1.12124	1.1619			1.19702	1.20531	1.12254	1.11584	1.24738	1.18577	1.17004	1.1777		1.17679	1.12642	1.11353	1.1079	1.21619	1.14974	1.15824	1.14983
YPR122W	YPR122W_AXL1_sgd|BioProcess=mating (sensu Saccharomyces)*|MolFunction=metalloendopeptidase|CellComponent=intracellular	1.23623	1.20781	1.22405	1.24652	1.21619	1.17788	1.21171	1.2172			1.3213	1.33045	1.33045	1.32739	1.30918	1.37088	1.3213	1.33014		1.16493	1.20726	1.18468	1.15958	1.09901	1.1259	1.16145	1.15754
YIL140W	YIL140W_AXL2_sgd|BioProcess=axial budding*|MolFunction=molecular_function unknown|CellComponent=bud neck*	0.877809	0.866363	0.873373	0.880238	0.858223	0.85428	0.880238	0.870075			1.06561	1.05901	1.04858	1.06758	1.06881	1.04088	1.10815	1.06552		0.835026	0.855264	0.851726	0.838494	0.843723	0.846253	0.851334	0.845974
YIL124W	YIL124W_AYR1_sgd|BioProcess=phosphatidic acid biosynthesis|MolFunction=acylglycerone-phosphate reductase|CellComponent=cytoplasm*	0.539511	0.540754	0.555904	0.53827	0.53827	0.540754	0.537032	0.541499			0.580764	0.616595	0.61235	0.599791	0.609537	0.608135	0.6223	0.607068		0.588844	0.613762	0.597035	0.586138	0.590201	0.591562	0.583445	0.592998
YLL063C	YLL063C_AYT1_sgd|BioProcess=biological_process unknown|MolFunction=molecular_function unknown|CellComponent=cellular_component unknown	1.71791	1.53109	1.68655	1.6788	1.6293	1.72187	1.72982	1.67076			1.33352	1.32434	1.40929	1.42889	1.38676	1.36458	1.39316	1.37722		1.59588	1.54525	1.57036	1.65577	1.55239	1.54525	1.57398	1.57698
YOR113W	YOR113W_AZF1_"sgd|BioProcess=regulation of transcription, DNA-dependent*|MolFunction=DNA binding*|CellComponent=nucleus"	0.795243	0.74817	0.805935	0.76913	0.864172	0.799098	0.739605	0.788765			0.685488	0.654636	0.695024	0.709578	0.647143	0.632412	0.74131	0.680799		1.01354	0.877405	0.965828	0.956313	0.901779	0.959622	0.993368	0.95255
YGR224W	YGR224W_AZR1_sgd|BioProcess=transport|MolFunction=transporter|CellComponent=membrane	0.35156	0.261818	0.379315	0.440555	0.383707	0.33266	0.474242	0.374837			0.542001	0.261818	0.408319	0.509331	0.490908	0.322107	0.357273	0.413108		0.429536	0.358922	0.400867	0.389045	0.334965	0.444631	0.498884	0.408122
YOR134W	YOR134W_BAG7_sgd|BioProcess=small GTPase mediated signal transduction|MolFunction=signal transducer*|CellComponent=intracellular	3.1989	3.55631	3.1989	3.60579	3.36512	2.99916	3.39625	3.33149			3.90841	4.19759	4.39542	4.46684	4.01791	4.66659	4.59198	4.32068		1.8281	1.72584	1.99526	1.60694	1.81552	1.72584	1.74582	1.77762
YBR068C	YBR068C_BAP2_sgd|BioProcess=amino acid transport|MolFunction=amino acid transporter|CellComponent=plasma membrane	2.49459	2.70396	2.5527	2.51768	2.54097	2.50611	2.43781	2.53626			1.04256	1.07103	1.03562	1.03872	1.00079	1.00496	1.03205	1.03225		2.76058	2.71644	2.69153	2.7227	2.65461	2.85102	2.66686	2.72339
YDR046C	YDR046C_BAP3_sgd|BioProcess=amino acid transport|MolFunction=amino acid transporter|CellComponent=plasma membrane	1.38995	1.46893	1.46555	1.42561	1.50661	1.43549	1.42561	1.44539			0.810588	0.825087	0.815831	0.838108	0.831572	0.822621	0.804452	0.82118		2.07014	2.16272	2.2182	2.22844	2.13304	2.13304	2.0893	2.14784
YIL015W	YIL015W_BAR1_sgd|BioProcess=pheromone catabolism|MolFunction=aspartic-type endopeptidase|CellComponent=periplasmic space (sensu Fungi)	1.52405	1.57761	1.56675	1.55239	1.57761	1.54525	1.52405	1.55253			1.61808	1.70216	1.64437	1.66725	1.67494	1.63305	1.65577	1.65652		1.0127	1.024	1.00911	1.0311	1.0361	1.04568	1.00353	1.02317
YKR099W	YKR099W_BAS1_sgd|BioProcess=not yet annotated|MolFunction=transcription factor|CellComponent=not yet annotated	1.77419	1.70608	1.72982	1.74985	1.74181	1.75388	1.67109	1.73239			0.914956	0.933684	1.00043	0.91601	0.931108	0.93218	0.933899	0.937467		1.58855	1.58489	1.55955	1.61436	1.59221	1.58489	1.59221	1.58809
YHR208W	YHR208W_BAT1_sgd|BioProcess=not yet annotated|MolFunction=branched-chain amino acid aminotransferase|CellComponent=not yet annotated	2.89734	2.88403	2.91072	2.89734	3.11172	2.8119	2.68534	2.88549			0.590201	0.586138	0.590201	0.587489	0.574116	0.592925	0.595662	0.588105		2.77971	2.82488	2.77971	2.77971	2.80543	2.8119	2.82488	2.80089
YJR148W	YJR148W_BAT2_sgd|BioProcess=not yet annotated|MolFunction=branched-chain amino acid aminotransferase|CellComponent=cytoplasm	0.910752	0.90261	0.917698	0.915166	0.900741	0.903025	0.901156	0.907307			0.674528	0.668344	0.683912	0.671429	0.677642	0.676083	0.666807	0.674106		0.739605	0.714496	0.731139	0.731139	0.746449	0.753356	0.709578	0.732252
YJL020C	YJL020C_BBC1_sgd|BioProcess=biological_process unknown|MolFunction=molecular_function unknown|CellComponent=cellular_component unknown	0.857828	0.852511	0.963163	0.91791	0.959622	0.843918	0.865964	0.894416			0.701455	0.706318	0.699842	0.706318	0.706318	0.665273	0.736207	0.703104		0.739605	0.778037	0.749894	0.78886	0.721107	0.755092	0.739605	0.753172
YPL255W	YPL255W_BBP1_sgd|BioProcess=microtubule nucleation|MolFunction=structural constituent of cytoskeleton|CellComponent=spindle pole body	0.712853	0.707946	0.647143	0.672977	0.69024	0.712853	0.685488	0.689928			0.77983	0.714496	0.732825	0.765597	0.77983	0.739605	0.755092	0.752468		0.82718	0.800756	0.798914	0.756833	0.792501	0.833681	0.72778	0.791092
YJL095W	YJL095W_BCK1_sgd|BioProcess=establishment of cell polarity (sensu Saccharomyces)*|MolFunction=MAP kinase kinase|CellComponent=cellular_component unknown	0.840427	0.858025	0.844501	0.865167	0.830233	0.885319	0.841977	0.852236			0.958959	0.928966	0.884504	0.884708	0.90615	0.927897	0.906358	0.913935		0.852904	0.790679	0.805749	0.760326	0.770903	0.781628	0.78886	0.793007
YER167W	YER167W_BCK2_sgd|BioProcess=regulation of cell cycle|MolFunction=molecular_function unknown|CellComponent=cellular_component unknown	0.891046	0.908239	0.904066	0.904482	0.892894	0.905107	0.900949	0.900969			0.886339	0.863575	0.896396	0.866164	0.875185	0.873575	0.856841	0.874011		0.895365	0.936915	0.92619	0.879023	0.92619	0.939074	0.898876	0.914519
YDR361C	YDR361C_BCP1_sgd|BioProcess=biological_process unknown|MolFunction=molecular_function unknown|CellComponent=cellular_component unknown	0.946891	0.974316	0.953016	0.946019	0.935837	0.936052	0.94254	0.94781			1.11815	1.17382	1.18114	1.17463	1.15398	1.1298	1.16977	1.15733		0.933039	0.970287	0.943409	0.924272	0.932395	0.963385	0.963829	0.947231
YDR375C	YDR375C_BCS1_sgd|BioProcess=aerobic respiration|MolFunction=adenosinetriphosphatase|CellComponent=mitochondrial inner membrane	0.986802	1.00503	0.950824	1.09623	0.960948	0.975214	0.990878	0.995132			0.875185	0.881658	0.85055	0.847227	0.828324	0.861192	0.847618	0.855965		1.02683	1.03896	1.0159	1.06072	1.0211	1.0573	1.04592	1.03811
YIL033C	YIL033C_BCY1_sgd|BioProcess=stress response*|MolFunction=cAMP-dependent protein kinase inhibitor|CellComponent=cytoplasm*	0.762079	0.790679	0.762079	0.77983	0.796343	0.774462	0.798362	0.780548			0.762079	0.770903	0.767361	0.774462	0.785236	0.772681	0.76913	0.771693		0.804267	0.811148	0.805378	0.800203	0.806306	0.809282	0.837529	0.810588
YLR399C	YLR399C_BDF1_sgd|BioProcess=sporulation (sensu Saccharomyces)|MolFunction=transcription factor|CellComponent=nucleus	0.9891	1.01922	0.985893	0.983286	0.982132	0.999286	1.00594	0.99498			1.10179	1.11841	1.10611	1.10459	1.1125	1.11635	1.07944	1.1056		1.02023	0.983128	0.99536	0.985009	0.975214	1.0493	0.977237	0.997926
YDL070W	YDL070W_BDF2_sgd|BioProcess=biological_process unknown|MolFunction=molecular_function unknown|CellComponent=nucleus	0.814329	0.840621	0.822243	0.819785	0.839267	0.807235	0.840234	0.826245			0.994924	0.97499	0.98417	0.983513	0.991539	0.981432	0.975888	0.983779		0.827942	0.82319	0.825468	0.821297	0.82718	0.817335	0.835411	0.825403
YAL060W	YAL060W_BDH1_"sgd|BioProcess=butanediol fermentation|MolFunction=(R,R)-butanediol dehydrogenase|CellComponent=cytoplasm"	1.12772	1.18032	1.15664	1.15931	1.20809	1.18141	1.15744	1.16728			0.92918	0.924272	0.917065	0.909494	0.913061	0.941673	0.923209	0.922565		1.18032	1.18604	1.17951	1.17652	1.19454	1.16091	1.16332	1.17731
YNL039W	YNL039W_BDP1_sgd|BioProcess=transcription initiation from Pol III promoter|MolFunction=RNA polymerase III transcription factor|CellComponent=transcription factor TFIIIB	0.910123	0.905107	0.922784	0.916643	0.906567	0.908657	0.913482	0.911909			1.03443	1.07226	1.05657	1.05706	1.0573	1.0639	1.06023	1.05739		0.917276	0.922147	0.905107	0.911381	0.940156	0.891867	0.900119	0.912579
YBR200W	YBR200W_BEM1_sgd|BioProcess=establishment of cell polarity (sensu Saccharomyces)*|MolFunction=protein binding|CellComponent=bud neck*	0.909285	0.985258	0.986075	0.958297	0.974092	0.96917	0.960064	0.963177			0.83253	0.867561	0.876395	0.844695	0.905733	0.863575	0.86816	0.865521		0.90469	0.901364	0.97051	0.975214	0.974316	0.915799	0.961834	0.94339
YER155C	YER155C_BEM2_sgd|BioProcess=establishment of cell polarity (sensu Saccharomyces)*|MolFunction=signal transducer*|CellComponent=intracellular	0.986938	0.982675	0.959401	0.969617	0.975663	0.946891	0.97051	0.970242			1.10561	1.22631	1.10255	1.12124	1.13815	1.1371	1.08443	1.13077		0.900534	0.917065	0.888383	0.900119	0.906567	0.892894	0.884301	0.898552
YPL115C	YPL115C_BEM3_sgd|BioProcess=establishment of cell polarity (sensu Saccharomyces)*|MolFunction=signal transducer*|CellComponent=intracellular	0.855264	0.885931	0.852315	0.860597	0.877607	0.859014	0.856841	0.863938			0.944061	0.887565	0.850746	0.930251	0.881455	0.89454	0.902818	0.898776		0.753356	0.74817	0.729458	0.763836	0.744732	0.734514	0.736207	0.744324
YPL161C	YPL161C_BEM4_sgd|BioProcess=establishment of cell polarity (sensu Saccharomyces)*|MolFunction=molecular_function unknown|CellComponent=cellular_component unknown	1.39316	1.40281	1.35831	1.37721	1.30317	1.35519	1.33968	1.36136			1.26765	1.31826	1.29122	1.20365	1.24251	1.20254	1.20587	1.24739		1.30918	1.31522	1.38357	1.2942	1.2942	1.28529	1.30017	1.31169
YIL004C	YIL004C_BET1_sgd|BioProcess=ER to Golgi transport*|MolFunction=v-SNARE|CellComponent=endoplasmic reticulum membrane*	0.859409	0.863575	0.925337	0.865765	0.866762	0.873776	0.86896	0.874798			0.989965	1.0024	0.991973	0.974765	0.967386	0.964939	0.984691	0.982303		0.852707	0.841201	0.831381	0.790679	0.78886	0.822432	0.817523	0.820683
YPR176C	YPR176C_BET2_sgd|BioProcess=protein amino acid geranylgeranylation|MolFunction=RAB-protein geranylgeranyltransferase|CellComponent=RAB-protein geranylgeranyltransferase complex	1.14078	1.13292	1.18768	1.1722	1.18604	1.18059	1.16923	1.16706			1.14078	1.13162	1.10662	1.10561	1.13763	1.14974	1.12824	1.1286		1.10357	1.07771	1.09825	1.09345	1.10866	1.11584	1.0932	1.09867
YKR068C	YKR068C_BET3_sgd|BioProcess=ER to Golgi transport|MolFunction=molecular_function unknown|CellComponent=TRAPP	0.935837	0.933899	0.954773	0.963829	0.922359	0.943192	0.945366	0.942751			1.17463	1.13684	1.16252	1.15319	1.15718	1.16842	1.16118	1.15914		1.03896	1.04232	1.04882	1.05124	1.02424	1.00244	1.03968	1.03538
YJL031C	YJL031C_BET4_sgd|BioProcess=protein amino acid geranylgeranylation|MolFunction=RAB-protein geranylgeranyltransferase|CellComponent=RAB-protein geranylgeranyltransferase complex	1.10053	1.11481	1.11609	1.09825	1.073	1.08343	1.08893	1.09643			1.21675	1.24825	1.24137	1.2517	1.19757	1.1896	1.19316	1.21977		1.03848	1.09044	1.05925	1.05099	1.01984	1.024	1.05051	1.04764
YML077W	YML077W_BET5_sgd|BioProcess=ER to Golgi transport|MolFunction=molecular_function unknown|CellComponent=TRAPP	1.05245	0.980912	1.0193	0.997921	1.00191	0.978949	1.02825	1.00853			1.06979	1.06979	1.06439	1.06047	1.04376	1.06832	1.06512	1.06309		0.985303	0.991859	0.983264	0.983218	0.990102	1.00351	1.00033	0.991083
YJR053W	YJR053W_BFA1_sgd|BioProcess=mating (sensu Saccharomyces)*|MolFunction=molecular_function unknown|CellComponent=spindle pole body	0.571479	0.552077	0.580764	0.654636	0.535797	0.542001	0.419759	0.55093			0.711214	0.811148	0.632412	0.603949	0.845668	1.26765	0.687068	0.794159		0.508159	0.476431	0.552077	0.505825	0.464515	0.588844	0.594292	0.527163
YOR198C	YOR198C_BFR1_sgd|BioProcess=meiosis*|MolFunction=molecular_function unknown|CellComponent=cellular_component unknown	0.760326	0.760326	0.767361	0.762079	0.760326	0.746449	0.739605	0.756639			0.850746	0.878011	0.863575	0.87277	0.866563	0.854083	0.843918	0.861381		0.763836	0.726106	0.758578	0.756833	0.755092	0.743019	0.760326	0.75197
YDR299W	YDR299W_BFR2_sgd|BioProcess=not yet annotated|MolFunction=molecular_function unknown|CellComponent=not yet annotated	0.951043	0.909704	0.937346	0.865366	0.933039	0.873373	0.958959	0.918404			1.01314	0.942758	1.00147	1.00316	0.981296	0.959622	0.985825	0.983896		0.92747	0.915377	0.928539	0.908239	0.915166	0.929394	0.952357	0.92522
YGR282C	YGR282C_BGL2_"sgd|BioProcess=cell wall organization and biogenesis|MolFunction=glucan 1,3-beta-glucosidase|CellComponent=cell wall"	1.46893	1.60325	1.57761	1.52055	1.51008	1.49968	1.52757	1.52967			1.49968	1.59221	1.64059	1.58489	1.52405	1.55239	1.53462	1.5612		1.52405	1.64437	1.67109	1.6788	1.51705	1.59588	1.60694	1.60546
Q0110	Q0110_BI2_sgd|BioProcess=RNA splicing|MolFunction=nuclease|CellComponent=mitochondrion	1	1	1	1	1	1	1	1			1	1	1	1	1	1	1	1		1	1	1	1	1	1	1	1
Q0115	Q0115_BI3_sgd|BioProcess=RNA splicing|MolFunction=RNA binding|CellComponent=mitochondrion	1	1	1	1	1	1	1	1			1	1	1	1	1	1	1	1		1	1	1	1	1	1	1	1
Q0120	Q0120_BI4_sgd|BioProcess=RNA splicing|MolFunction=RNA binding|CellComponent=mitochondrion	1	1	1	1	1	1	1	1			1	1	1	1	1	1	1	1		1	1	1	1	1	1	1	1
YHR101C	YHR101C_BIG1_sgd|BioProcess=cell wall biosynthesis (sensu Fungi)|MolFunction=molecular_function unknown|CellComponent=endoplasmic reticulum*	1.06537	1.11148	1.08868	1.05633	1.09724	1.0416	0.993482	1.06488			1.11224	1.09094	1.10739	1.14762	1.07275	1.07029	1.10103	1.10032		1.06365	1.17951	1.07448	1.10002	1.11199	1.07523	1.10739	1.10175
YCL029C	YCL029C_BIK1_sgd|BioProcess=mitotic anaphase B*|MolFunction=microtubule binding|CellComponent=spindle pole body*	0.952138	0.980663	0.978205	1.05245	0.993368	1.02754	1.00045	0.997831			0.971628	0.984895	0.937994	0.991836	0.982064	0.971852	1.05293	0.984743		1.00573	0.997287	1.02707	0.997631	1.07424	1.04352	1.033	1.0255
YER016W	YER016W_BIM1_sgd|BioProcess=microtubule nucleation*|MolFunction=structural constituent of cytoskeleton|CellComponent=spindle pole body*	0.827942	0.831955	0.843141	0.839073	0.852511	0.855461	0.86836	0.845492			1.05317	0.960948	1.03944	1.00846	1.02038	1.02518	1.0522	1.02283		0.872971	0.806306	0.853886	0.839653	0.909494	0.849376	0.875185	0.858125
YGR286C	YGR286C_BIO2_sgd|BioProcess=not yet annotated|MolFunction=biotin synthase|CellComponent=not yet annotated	0.535797	0.528445	0.503501	0.504661	0.496592	0.517607	0.526017	0.516089			0.628058	0.635331	0.636796	0.625173	0.623735	0.613762	0.64121	0.629152		0.572796	0.554626	0.567545	0.583445	0.583445	0.559758	0.57544	0.571008
YNR058W	YNR058W_BIO3_sgd|BioProcess=not yet annotated|MolFunction=adenosylmethionine-8-amino-7-oxononanoate aminotransferase|CellComponent=not yet annotated	2.51189	2.52348	2.29087	2.47742	2.44343	2.63633	2.48886	2.48175			1.57398	1.68655	1.50314	1.55955	1.51008	1.53462	1.62181	1.56996		2.6485	2.65461	2.66686	2.69774	2.55859	2.61818	2.50611	2.62151
YNR057C	YNR057C_BIO4_sgd|BioProcess=not yet annotated|MolFunction=dethiobiotin synthase|CellComponent=not yet annotated	1.34586	1.28233	1.30918	1.2942	1.2942	1.34896	1.3122	1.31242			0.882267	0.831572	0.893511	0.878618	0.830998	0.886339	0.891251	0.870651		1.47571	1.41579	1.29718	1.45881	1.38038	1.43549	1.40281	1.40945
YNR056C	YNR056C_BIO5_sgd|BioProcess=biotin biosynthesis|MolFunction=not yet annotated|CellComponent=not yet annotated	1.18577	1.41254	1.26474	1.24394	1.21759	1.43549	1.14525	1.27219			1.44544	1.21227	1.02944	1.08618	1.09245	1.09673	1.2331	1.1708		1.49624	1.42889	1.21591	1.38676	1.16439	1.33968	1.35207	1.34056
YJR089W	YJR089W_BIR1_sgd|BioProcess=biological_process unknown|MolFunction=molecular_function unknown|CellComponent=not yet annotated	1.09749	1.09094	1.07895	1.08443	1.04689	1.03443	1.02518	1.06547			1.12124	1.07969	1.08818	1.12305	1.12668	1.1215	1.17058	1.1187		1.08118	1.10433	1.10535	1.06586	1.0932	1.07944	1.08268	1.08744
YJL058C	YJL058C_BIT1_sgd|BioProcess=biological_process unknown|MolFunction=molecular_function unknown|CellComponent=not yet annotated	1.17761	1.1463	1.13815	1.17247	1.19481	1.19207	1.16386	1.16932			1.12254	1.0416	1.06512	1.1272	1.11892	1.15186	1.1023	1.10422		1.14156	1.11712	1.1434	1.09345	1.13006	1.11045	1.21815	1.13631
YFL007W	YFL007W_BLM3_sgd|BioProcess=biological_process unknown|MolFunction=molecular_function unknown|CellComponent=membrane	0.898256	0.924485	0.89929	0.937346	0.938426	0.922147	0.904899	0.917836			0.979355	1.0216	1.01726	0.953455	1.01819	1.033	1.04496	1.00969		0.753356	0.826799	0.778037	0.763836	0.818653	0.787046	0.767361	0.785013
YER177W	YER177W_BMH1_sgd|BioProcess=pseudohyphal growth*|MolFunction=not yet annotated|CellComponent=not yet annotated	0.972747	0.978543	1.04665	1.00786	1.0404	1.0493	1.01817	1.01624			1.01667	1.05051	1.03825	1.01951	1.09471	1.08768	1.05999	1.05247		0.920662	0.978656	1.01601	0.978025	1.00951	1.01205	1.04544	0.994336
YDR099W	YDR099W_BMH2_sgd|BioProcess=pseudohyphal growth*|MolFunction=not yet annotated|CellComponent=not yet annotated	1.08918	1.0985	1.10129	1.09673	1.09724	1.05852	1.10027	1.09168			0.933469	0.960948	0.933899	0.945366	0.940589	0.918333	0.936699	0.938472		1.05366	1.01179	1.04496	1.05682	1.0539	1.0208	1.03968	1.04023
YPL217C	YPL217C_BMS1_sgd|BioProcess=35S primary transcript processing*|MolFunction=GTP binding|CellComponent=cytoplasm*	0.753356	0.760326	0.743019	0.760326	0.756833	0.739605	0.760326	0.753399			1.04136	1.02542	1.033	0.993734	1.03134	0.999815	1.02778	1.02178		0.90615	0.883283	0.826609	0.835988	0.864172	0.861192	0.857038	0.862062
YJR025C	YJR025C_BNA1_"sgd|BioProcess=nicotinamide adenine dinucleotide biosynthesis|MolFunction=3-hydroxyanthranilate 3,4-dioxygenase|CellComponent=cytoplasm"	6.83912	6.85488	7.06318	6.93426	6.56145	6.95024	6.60693	6.83001			0.958517	0.956533	0.968947	0.97051	0.991083	0.950605	0.954993	0.964455		7.14496	7.2778	7.01455	7.39605	7.03072	7.07946	6.98232	7.13227
YJR078W	YJR078W_BNA2_"sgd|BioProcess=nicotinamide adenine dinucleotide biosynthesis|MolFunction=tryptophan 2,3 dioxygenase|CellComponent=cytoplasm"	0.89043	1.04376	1.02683	1.10382	1.11944	1.15638	1.07374	1.0592			0.81358	0.865964	0.758578	0.8931	0.958076	0.906985	0.912431	0.872673		1.38038	1.20865	1.13841	1.27057	1.31826	1.10357	1.15904	1.22556
YJL060W	YJL060W_BNA3_sgd|BioProcess=nicotinamide adenine dinucleotide biosynthesis|MolFunction=arylformamidase|CellComponent=cellular_component unknown	0.755092	0.772681	0.755092	0.762079	0.744732	0.762079	0.743019	0.756396			0.521195	0.498884	0.506991	0.49545	0.506991	0.498884	0.496592	0.50357		0.731139	0.765597	0.703072	0.734514	0.703072	0.701455	0.691831	0.718669
YBL098W	YBL098W_BNA4_sgd|BioProcess=nicotinamide adenine dinucleotide biosynthesis|MolFunction=kynurenine 3-monooxygenase|CellComponent=cellular_component unknown	1.8197	1.81552	1.84502	1.83654	1.7378	1.83231	1.78649	1.81048			1.19344	1.25835	1.22377	1.21004	1.1825	1.24911	1.18277	1.21428		1.61808	1.62181	1.6293	1.61436	1.57036	1.62555	1.56675	1.6066
YLR231C	YLR231C_BNA5_sgd|BioProcess=nicotinamide adenine dinucleotide biosynthesis|MolFunction=kynureninase|CellComponent=cellular_component unknown	0.992453	0.96984	0.960506	0.983988	0.974316	0.994672	0.967609	0.977626			0.848985	0.841008	0.849376	0.841783	0.851922	0.839073	0.84879	0.845848		0.814892	0.826038	0.849767	0.819785	0.8179	0.826418	0.818088	0.824698
YFR047C	YFR047C_BNA6_sgd|BioProcess=nicotinamide adenine dinucleotide biosynthesis|MolFunction=nicotinate-nucleotide pyrophosphorylase (carboxylating)|CellComponent=cellular_component unknown	1.08368	1.09977	1.10713	1.09421	1.07771	1.05317	1.08094	1.08523			0.739605	0.758578	0.731139	0.751623	0.743019	0.739605	0.744732	0.744043		1.00309	1.03039	0.998537	1.03633	1.01065	0.98951	1.02944	1.01399
YNL271C	YNL271C_BNI1_sgd|BioProcess=establishment of cell polarity (sensu Saccharomyces)*|MolFunction=cytoskeletal regulatory protein binding|CellComponent=actin cap (sensu Saccharomyces)*	0.883894	0.877405	0.856841	0.901156	0.88369	0.863376	0.871766	0.876875			0.924485	0.905733	0.90261	0.933469	0.93476	0.943626	0.920662	0.923621		0.833297	0.828324	0.847423	0.850942	0.854673	0.873575	0.863774	0.850287
YNL233W	YNL233W_BNI4_sgd|BioProcess=cytokinesis|MolFunction=molecular_function unknown|CellComponent=contractile ring (sensu Saccharomyces)	0.981612	0.923634	0.969393	0.975439	0.97051	0.946891	0.925124	0.956086			0.950605	0.968278	0.942975	0.989031	0.938642	0.952796	1.05245	0.970682		0.837336	0.810588	0.812456	0.830998	0.834642	0.871164	0.823	0.831455
YNL166C	YNL166C_BNI5_sgd|BioProcess=biological_process unknown|MolFunction=molecular_function unknown|CellComponent=not yet annotated	0.736207	0.744732	0.746449	0.729458	0.72277	0.712853	0.714496	0.729566			0.84879	0.852315	0.866363	0.860597	0.86856	0.88308	0.87579	0.865071		0.695024	0.677642	0.717794	0.69024	0.709578	0.693426	0.704693	0.698342
YIL159W	YIL159W_BNR1_sgd|BioProcess=response to osmotic stress*|MolFunction=molecular_function unknown|CellComponent=contractile ring (sensu Saccharomyces)	0.887565	0.87963	0.886748	0.898256	0.880846	0.848008	0.841977	0.874718			1.14895	1.17463	1.09648	1.05196	1.12435	1.12694	1.12305	1.12091		0.731139	0.699842	0.77983	0.721107	0.746449	0.755092	0.732825	0.738041
YGR230W	YGR230W_BNS1_sgd|BioProcess=biological_process unknown|MolFunction=molecular_function unknown|CellComponent=not yet annotated	1.24796	1.25864	1.2735	1.22349	1.25893	1.23254	1.25893	1.25057			1.54525	1.51356	1.58855	1.55239	1.51008	1.49624	1.53815	1.53489		1.19867	1.2067	1.22349	1.17896	1.11944	1.17951	1.15851	1.18075
YBL085W	YBL085W_BOI1_sgd|BioProcess=establishment of cell polarity (sensu Saccharomyces)*|MolFunction=molecular_function unknown|CellComponent=cell*	0.749894	0.765597	0.743019	0.76913	0.751623	0.753356	0.729458	0.751725			0.85153	0.860399	0.856052	0.877405	0.855855	0.821675	0.840814	0.851961		0.736207	0.726106	0.709578	0.721107	0.714496	0.72778	0.680769	0.716578
YER114C	YER114C_BOI2_sgd|BioProcess=establishment of cell polarity (sensu Saccharomyces)*|MolFunction=molecular_function unknown|CellComponent=cell*	0.785236	0.756833	0.78886	0.774462	0.746449	0.767361	0.756833	0.768005			0.910752	0.905107	0.909913	0.908657	0.917698	0.911171	0.891251	0.907793		0.772681	0.760326	0.746449	0.749894	0.763836	0.778037	0.762079	0.7619
YPL221W	YPL221W_BOP1_sgd|BioProcess=biological_process unknown|MolFunction=molecular_function unknown|CellComponent=not yet annotated	1.04785	1.08493	1.09144	1.11532	1.1051	1.09295	1.09069	1.08975			1.15292	1.15958	1.16466	1.18796	1.15186	1.15054	1.13972	1.15818		1.20921	1.1896	1.19124	1.20337	1.18631	1.19729	1.20226	1.19704
YLR267W	YLR267W_BOP2_sgd|BioProcess=biological_process unknown|MolFunction=molecular_function unknown|CellComponent=not yet annotated	2.70396	2.42661	2.57632	2.5527	2.63027	2.66686	2.67301	2.60425			0.74817	0.78343	0.716143	0.696627	0.794694	0.724436	0.704693	0.738313		3.98107	3.60579	3.79315	3.89942	3.78443	3.87258	3.72392	3.80862
YNL042W	YNL042W_BOP3_sgd|BioProcess=biological_process unknown|MolFunction=molecular_function unknown|CellComponent=not yet annotated	1.43219	1.50314	1.39316	1.46555	1.4388	1.38357	1.37404	1.42721			1.44544	1.39959	1.50314	1.48594	1.4388	1.44877	1.40605	1.44682		1.33352	1.35831	1.35831	1.41254	1.33968	1.35519	1.33968	1.35675
YLR078C	YLR078C_BOS1_sgd|BioProcess=ER to Golgi transport|MolFunction=v-SNARE|CellComponent=endoplasmic reticulum membrane	1.06072	1.02117	1.05172	1.01944	1.05852	1.04665	1.01365	1.03884			1.06586	1.0792	1.06586	1.08094	1.08518	1.07771	1.09245	1.07817		0.92555	0.934329	0.931537	0.933899	0.92045	0.920238	0.939507	0.929359
YCR032W	YCR032W_BPH1_sgd|BioProcess=transport|MolFunction=not yet annotated|CellComponent=not yet annotated	1.29122	1.09977	1.07201	1.06365	1.02944	1.06463	1.06145	1.09745			1.14419	1.1413	1.12021	1.14209	1.13006	1.12202	1.11148	1.13019		1.15398	1.16305	1.12202	1.14657	1.11429	1.11327	1.10917	1.13177
YDL141W	YDL141W_BPL1_sgd|BioProcess=protein modification|MolFunction=biotin-[acetyl-CoA-carboxylase] ligase*|CellComponent=cytoplasm*	1.36458	1.37721	1.40605	1.40929	1.36144	1.33045	1.38676	1.37654			1.21507	1.24308	1.24251	1.27057	1.18195	1.20837	1.18631	1.22112		1.19978	1.16708	1.16896	1.1855	1.14446	1.18796	1.22716	1.18298
YLL015W	YLL015W_BPT1_sgd|BioProcess=bilirubin transport|MolFunction=bilirubin transporter|CellComponent=cellular_component unknown	0.911801	0.923634	0.91939	0.917276	0.901779	0.919179	0.930037	0.917585			1.14051	1.13423	1.15664	1.1311	1.14683	1.15664	1.15133	1.14533		1.1324	1.12902	1.07572	1.07671	1.08843	1.09724	1.10892	1.10121
YDL074C	YDL074C_BRE1_sgd|BioProcess=transport|MolFunction=molecular_function unknown|CellComponent=cellular_component unknown	1.34896	1.35831	1.39316	1.36773	1.3213	1.37721	1.34586	1.35893			1.49624	1.51705	1.47231	1.44877	1.48594	1.48594	1.45881	1.48072		1.28233	1.28529	1.25632	1.28825	1.24595	1.26183	1.30617	1.27516
YLR015W	YLR015W_BRE2_sgd|BioProcess=transcription*|MolFunction=transcription factor*|CellComponent=chromatin	0.844501	0.805378	0.802971	0.790679	0.790679	0.826038	0.797076	0.808189			0.880238	0.894953	0.874984	0.873172	0.841008	0.891046	0.870964	0.875195		0.792501	0.803156	0.76913	0.815267	0.792501	0.802786	0.803156	0.796928
YDL231C	YDL231C_BRE4_sgd|BioProcess=biological_process unknown|MolFunction=molecular_function unknown|CellComponent=integral membrane protein	1.52405	1.58855	1.54525	1.56315	1.58489	1.52405	1.53462	1.55208			1.74985	1.72982	1.64437	1.70216	1.74582	1.68267	1.68267	1.70534		1.95884	1.87932	1.84927	1.87932	1.89234	1.84502	1.91426	1.88834
YNR051C	YNR051C_BRE5_sgd|BioProcess=biological_process unknown|MolFunction=molecular_function unknown|CellComponent=cellular_component unknown	0.88308	0.912011	0.85369	0.894953	0.872569	0.899912	0.889201	0.886488			1.0428	1.06365	1.04376	1.07275	1.05633	1.04761	1.03872	1.05223		0.877001	0.906985	0.915166	0.921722	0.888792	0.908239	0.860597	0.896929
YGR246C	YGR246C_BRF1_sgd|BioProcess=transcription initiation from Pol III promoter|MolFunction=RNA polymerase III transcription factor|CellComponent=transcription factor TFIIIB	1.22574	1.18331	1.17923	1.17463	1.17544	1.16011	1.21339	1.18741			1.34586	1.32739	1.2735	1.29122	1.28529	1.28825	1.34276	1.30775		1.19812	1.19867	1.16413	1.21395	1.23851	1.21088	1.22942	1.20767
YBL097W	YBL097W_BRN1_sgd|BioProcess=mitotic chromosome segregation*|MolFunction=molecular_function unknown|CellComponent=nucleus*	0.651628	0.648634	0.615177	0.603949	0.672977	0.636796	0.644169	0.639047			0.798546	0.731139	0.706318	0.701455	0.685488	0.645654	0.874178	0.734683		0.762079	0.800387	0.706318	0.638263	0.818465	0.656145	0.755092	0.733821
YPL084W	YPL084W_BRO1_sgd|BioProcess=signal transduction|MolFunction=molecular_function unknown|CellComponent=cellular_component unknown	1.09018	1.12357	1.08893	1.11122	1.07721	1.09144	1.09446	1.09672			0.990011	1.02256	0.990011	0.999528	0.965384	0.968947	0.962498	0.985563		1.1298	1.11071	1.11532	1.11944	1.12279	1.08868	1.09698	1.11196
YPR057W	YPR057W_BRR1_sgd|BioProcess=mRNA splicing|MolFunction=not yet annotated|CellComponent=not yet annotated	1.71396	1.71396	1.71396	1.68267	1.74181	1.7378	1.68655	1.71296			1.31522	1.40281	1.42889	1.41254	1.41579	1.40929	1.39959	1.39773		1.70216	1.79061	1.74181	1.69434	1.74582	1.76198	1.66341	1.72859
YER172C	YER172C_BRR2_"sgd|BioProcess=lariat formation, 5-splice site cleavage|MolFunction=pre-mRNA splicing factor*|CellComponent=snRNP U5*"	0.985825	0.966941	1.01763	0.962942	0.956974	0.993757	0.98263	0.980957			1.32434	1.22039	1.30017	1.23766	1.28233	1.2471	1.23595	1.26399		0.965606	0.932825	0.969393	0.944496	0.987234	0.932825	0.926403	0.951254
YGL247W	YGL247W_BRR6_sgd|BioProcess=mRNA-nucleus export*|MolFunction=molecular_function unknown|CellComponent=nuclear membrane	1.52055	1.38676	1.54525	1.39316	1.37404	1.39959	1.45881	1.43974			1.42889	1.45211	1.37721	1.38357	1.40281	1.41579	1.38038	1.40582		1.37404	1.39637	1.38995	1.32739	1.36144	1.34586	1.39316	1.36975
YOL077C	YOL077C_BRX1_sgd|BioProcess=ribosomal large subunit assembly and maintenance|MolFunction=molecular_function unknown|CellComponent=nucleolus	0.822053	0.823569	0.767361	0.808165	0.79873	0.807979	0.78343	0.801612			1.02308	1.05317	1.03348	1.02825	1.07349	1.04472	1.00328	1.03707		0.809841	0.814892	0.806121	0.811335	0.819596	0.823569	0.774462	0.808545
YBR290W	YBR290W_BSD2_sgd|BioProcess=transport|MolFunction=not yet annotated|CellComponent=not yet annotated	0.846642	0.920874	0.918544	0.892278	0.796526	0.87438	0.875992	0.875034			1.18195	1.0985	1.12357	1.1285	1.19812	1.12021	1.14078	1.14166		0.994558	1.01716	0.92683	0.94973	0.92747	0.92683	1.00291	0.963641
YFL025C	YFL025C_BST1_sgd|BioProcess=vesicle organization and biogenesis|MolFunction=lyase|CellComponent=endoplasmic reticulum*	1.00021	0.953016	0.978205	1.00448	1.00832	1.02376	0.991973	0.994282			1.07721	1.08693	1.10382	1.05245	1.06561	1.03872	0.994169	1.05984		0.895571	0.901571	0.941456	0.936052	0.969617	0.924698	0.954333	0.9319
YGR142W	YGR142W_BTN2_sgd|BioProcess=regulation of pH|MolFunction=molecular_function unknown|CellComponent=cytosol	0.567545	0.514044	0.483059	0.533335	0.5236	0.55847	0.521195	0.52875			1.12279	1.08443	1.06537	1.13292	1.08993	1.11148	1.10281	1.10139		0.500035	0.506991	0.463447	0.489779	0.500035	0.485289	0.485289	0.490123
YPL069C	YPL069C_BTS1_sgd|BioProcess=terpenoid biosynthesis|MolFunction=farnesyltranstransferase|CellComponent=cellular_component unknown	0.985077	1.08418	1.05487	1.06121	1.04713	1.05439	1.03348	1.04576			1.03825	1.0266	1.04906	1.10969	1.03848	1.0666	1.02139	1.05001		1.02494	1.02299	1.0349	1.11045	1.02944	1.04737	1.01274	1.04041
YDR252W	YDR252W_BTT1_sgd|BioProcess=nascent polypeptide association|MolFunction=chaperone|CellComponent=nascent polypeptide-associated complex	1.42233	1.32739	1.25285	1.37404	1.28825	1.36458	1.42561	1.35072			1.49279	1.36144	1.55239	1.40929	1.51356	1.51356	1.44544	1.46978		1.38038	1.31522	1.3366	1.48252	1.33968	1.48936	1.40929	1.39329
YGR188C	YGR188C_BUB1_sgd|BioProcess=mitotic spindle checkpoint|MolFunction=protein kinase|CellComponent=nucleus	0.677642	0.734514	0.719449	0.698232	0.676083	0.672977	0.845474	0.717767			0.891251	0.987075	0.93519	0.957414	0.933254	0.967164	0.99591	0.952465		0.534564	0.535797	0.506991	0.515229	0.487528	0.547016	0.576766	0.529127
YMR055C	YMR055C_BUB2_sgd|BioProcess=mitotic spindle checkpoint|MolFunction=molecular_function unknown|CellComponent=spindle pole body	1.01312	1.05584	1.03992	1.00258	1.03134	1.00767	1.04713	1.02823			1.1371	1.1023	1.17571	1.07969	1.07845	1.14472	1.06121	1.11131		0.92619	1.01489	1.06979	1.00436	0.980144	1.02353	1.04328	1.00888
YOR026W	YOR026W_BUB3_sgd|BioProcess=mitotic spindle checkpoint|MolFunction=molecular_function unknown|CellComponent=cellular_component unknown	0.913903	0.925124	0.933469	0.92683	0.877607	0.884912	0.931537	0.91334			1.01109	1.01506	1.02259	1.03086	1.02424	1.05051	0.990513	1.02069		0.78886	0.860201	0.824328	0.838301	0.880238	0.840427	0.835988	0.838335
YGL174W	YGL174W_BUD13_sgd|BioProcess=biological_process unknown|MolFunction=molecular_function unknown|CellComponent=not yet annotated	0.829278	0.767361	0.827942	0.790679	0.832339	0.810214	0.78886	0.806668			0.939074	0.940373	0.921086	0.94254	0.920026	0.946673	0.951919	0.937384		0.787046	0.8531	0.790679	0.774462	0.78343	0.776247	0.763836	0.789828
YAR014C	YAR014C_BUD14_sgd|BioProcess=biological_process unknown|MolFunction=molecular_function unknown|CellComponent=not yet annotated	1.30317	1.35207	1.31522	1.3366	1.32434	1.29718	1.3213	1.32141			1.26765	1.28825	1.26474	1.24451	1.21451	1.22829	1.23084	1.2484		1.38995	1.38676	1.31522	1.32739	1.30317	1.3366	1.37088	1.34714
YEL029C	YEL029C_BUD16_sgd|BioProcess=biological_process unknown|MolFunction=molecular_function unknown|CellComponent=not yet annotated	1.39316	1.36458	1.38357	1.40281	1.37088	1.36144	1.36773	1.37774			1.02944	0.991357	0.970287	1.00818	0.968947	0.96984	0.980257	0.98833		1.52757	1.45881	1.44212	1.48594	1.44544	1.48594	1.51008	1.47941
YNR027W	YNR027W_BUD17_sgd|BioProcess=biological_process unknown|MolFunction=molecular_function unknown|CellComponent=not yet annotated	0.973644	0.995841	1.03181	1.04064	0.990467	1.00175	0.998327	1.00464			0.943409	0.937778	0.931322	0.936268	0.947545	0.935837	0.940589	0.938964		0.957194	1.00677	0.992316	0.98553	1.00101	1.01049	1.01405	0.995337
YJL188C	YJL188C_BUD19_sgd|BioProcess=biological_process unknown|MolFunction=molecular_function unknown|CellComponent=not yet annotated	0.651628	0.630957	0.613762	0.605341	0.594292	0.629506	0.636796	0.623183			0.776247	0.709578	0.74817	0.721107	0.739605	0.719449	0.714496	0.732665		0.632412	0.654636	0.653131	0.672977	0.64121	0.659174	0.616595	0.647162
YKL092C	YKL092C_BUD2_sgd|BioProcess=polar budding*|MolFunction=signal transducer*|CellComponent=intracellular	0.787046	0.84217	0.843335	0.882064	0.899498	0.895983	0.88308	0.861882			1.02967	1.0573	1.02424	1.02068	1.02707	1.02226	1.0137	1.02785		0.907821	0.899705	0.938426	0.884912	0.881049	0.939074	0.894746	0.906533
YLR074C	YLR074C_BUD20_sgd|BioProcess=biological_process unknown|MolFunction=molecular_function unknown|CellComponent=cellular_component unknown	0.943626	0.94254	0.934545	0.945148	0.936915	0.920874	0.925337	0.935569			1.00254	0.991311	1.00856	1.0193	1.0162	1.01443	1.01174	1.00915		0.918121	0.971404	0.941022	0.949948	0.955432	0.939723	0.922147	0.942543
YOR078W	YOR078W_BUD21_sgd|BioProcess=processing of 20S pre-rRNA|MolFunction=snoRNA binding|CellComponent=small nucleolar ribonucleoprotein complex	1.49624	1.49968	1.47231	1.50661	1.48936	1.48594	1.49279	1.49185			1.44877	1.42233	1.45211	1.41579	1.46555	1.42561	1.41254	1.43467		1.30918	1.3213	1.33352	1.33045	1.32434	1.32434	1.32434	1.32393
YMR014W	YMR014W_BUD22_sgd|BioProcess=biological_process unknown|MolFunction=molecular_function unknown|CellComponent=not yet annotated	0.958076	0.991174	0.934114	0.941673	0.958517	0.975439	0.968501	0.961071			1.00346	0.998555	1.04954	1.05293	1.0001	1.00199	1.02707	1.01909		0.930037	0.954993	0.935621	0.914956	0.913903	0.92151	0.943192	0.930601
YCR047C	YCR047C_BUD23_sgd|BioProcess=biological_process unknown|MolFunction=molecular_function unknown|CellComponent=not yet annotated	0.99227	1.00568	0.96272	0.975663	0.996346	0.983717	0.989168	0.986509			0.965606	0.975439	0.990786	0.958297	0.978926	0.950386	0.967832	0.96961		0.937778	0.942323	0.963829	0.956313	0.964273	0.944061	0.973419	0.954571
YER014C-A	YER014C-A_BUD25_sgd|BioProcess=biological_process unknown|MolFunction=molecular_function unknown|CellComponent=cellular_component unknown	1.2106	1.06733	1.07498	1	1.02849	1	1	1.05449			1	1	1.14657	1	0.792501	1.21088	0.58479	0.962105		1.45546	0.528445	1.14209	1.34896	1.71791	1.44212	1.07127	1.24375
YDR241W	YDR241W_BUD26_sgd|BioProcess=biological_process unknown|MolFunction=molecular_function unknown|CellComponent=not yet annotated	1.6788	2.10378	2.39332	1.50661	0.496592	1.41579	2.61216	1.74386			1.03039	1.32739	1.30317	1.29122	1	1.20448	1.3122	1.20984		1	1.48936	1	1.19481	1.27644	1.33352	1	1.18488
YFL023W	YFL023W_BUD27_sgd|BioProcess=biological_process unknown|MolFunction=molecular_function unknown|CellComponent=cellular_component unknown	0.86876	0.891867	0.900949	0.888792	0.913903	0.920662	0.913482	0.899773			0.970957	0.968055	0.953894	0.95918	0.975439	0.963829	0.993322	0.969239		0.82054	0.823	0.837336	0.814704	0.832914	0.809841	0.794328	0.818952
YLR062C	YLR062C_BUD28_sgd|BioProcess=biological_process unknown|MolFunction=molecular_function unknown|CellComponent=cellular_component unknown	0.623735	0.55335	0.557186	0.564937	0.510505	0.659174	0.60256	0.581635			0.563638	0.501187	0.535797	0.481948	0.54325	0.618016	0.635331	0.554167		0.497737	0.493174	0.496592	0.49545	0.54325	0.511682	0.628058	0.523706
YCL014W	YCL014W_BUD3_sgd|BioProcess=cytokinesis*|MolFunction=molecular_function unknown|CellComponent=contractile ring (sensu Saccharomyces)	0.918121	0.928539	0.92683	0.916643	0.896809	0.920662	0.923209	0.918687			1.07275	1.11995	1.12073	1.06979	1.07795	1.06709	1.07771	1.08657		0.721107	0.74131	0.751623	0.704693	0.746449	0.74131	0.746449	0.736134
YDL151C	YDL151C_BUD30_sgd|BioProcess=biological_process unknown|MolFunction=molecular_function unknown|CellComponent=cellular_component unknown	0.746449	0.966718	0.990923	0.825848	0.668344	0.924272	0.712853	0.83363			0.990718	1.38038	0.912221	0.749894	0.911381	1.09044	0.729458	0.966356		0.749894	1.11199	0.714496	0.755092	0.88369	0.872369	0.880846	0.852625
YCR063W	YCR063W_BUD31_sgd|BioProcess=biological_process unknown|MolFunction=molecular_function unknown|CellComponent=cellular_component unknown	0.821486	0.87438	0.845863	0.863973	0.792501	0.838687	0.915377	0.850324			1.07078	1.0556	1.05051	1.00654	1.03801	0.951481	1.08468	1.0368		1.00747	0.953235	1.11224	0.982245	1.01065	1.03968	1.16198	1.03821
YGR262C	YGR262C_BUD32_sgd|BioProcess=biological_process unknown|MolFunction=molecular_function unknown|CellComponent=cellular_component unknown	0.917065	0.924272	0.914324	0.920874	0.907403	0.893305	0.891456	0.909814			1.02612	0.984532	1.01319	1.0015	0.980844	0.990878	0.953235	0.9929		0.917698	0.897842	0.900534	0.900949	0.871164	0.920662	0.897016	0.900838
YJR092W	YJR092W_BUD4_sgd|BioProcess=axial budding*|MolFunction=molecular_function unknown|CellComponent=contractile ring (sensu Saccharomyces)	0.949292	0.92555	0.923209	0.944496	0.934114	0.931108	0.940156	0.935418			1.1392	1.09522	1.10866	1.12564	1.10053	1.10382	1.10357	1.11095		0.693426	0.695024	0.707946	0.69024	0.711214	0.693426	0.704693	0.699424
YCR038C	YCR038C_BUD5_sgd|BioProcess=pseudohyphal growth*|MolFunction=signal transducer*|CellComponent=intracellular	0.978746	0.869361	0.989737	1.02991	0.971181	0.974541	0.86896	0.954634			1.14762	1.08568	1.08393	1.09799	1.12305	1.03039	1.05051	1.08845		1.02294	0.937562	0.997654	0.959843	1.00849	0.958738	0.933899	0.97416
YLR319C	YLR319C_BUD6_sgd|BioProcess=establishment of cell polarity (sensu Saccharomyces)*|MolFunction=cytoskeletal regulatory protein binding|CellComponent=actin cap (sensu Saccharomyces)*	0.885727	0.881252	0.895365	0.880846	0.895159	0.903649	0.889201	0.890171			1.02967	1.01599	1.02518	0.959622	1.00872	0.991791	1.01471	1.00653		0.878618	0.87963	0.91939	0.855658	0.875588	0.841201	0.835218	0.869329
YOR299W	YOR299W_BUD7_sgd|BioProcess=not yet annotated|MolFunction=molecular_function unknown|CellComponent=not yet annotated	1.0985	1.12176	1.0787	1.10408	1.07647	1.09951	1.09547	1.09635			1.17085	1.17328	1.13344	1.16252	1.14314	1.1259	1.12202	1.14731		1.13553	1.18168	1.15664	1.08743	1.10154	1.1311	1.11481	1.12982
YLR353W	YLR353W_BUD8_sgd|BioProcess=pseudohyphal growth*|MolFunction=molecular_function unknown|CellComponent=cell	0.871365	0.845863	0.866363	0.860796	0.84489	0.833873	0.849963	0.853302			0.763836	0.810401	0.787046	0.826799	0.812643	0.765597	0.813018	0.797048		0.851334	0.84918	0.864769	0.850354	0.887565	0.828324	0.851726	0.85475
YGR041W	YGR041W_BUD9_sgd|BioProcess=polar budding|MolFunction=molecular_function unknown|CellComponent=cell	1.10154	1.1272	1.12176	1.11173	1.13946	1.12642	1.14288	1.12443			1.27057	1.27057	1.28529	1.30017	1.27938	1.28233	1.25228	1.27723		1.0074	1.01901	1.02471	1.02353	1.03514	1.03324	1.044	1.02672
YMR275C	YMR275C_BUL1_sgd|BioProcess=polyubiquitination*|MolFunction=molecular_function unknown|CellComponent=plasma membrane	1.11378	1.06635	1.09169	1.12202	1.13841	1.08593	1.12564	1.10626			1.11276	1.12538	1.11224	1.16038	1.09471	1.13632	1.14551	1.12676		1.1125	1.1197	1.10637	1.08218	1.11353	1.10002	1.08743	1.1031
YML111W	YML111W_BUL2_sgd|BioProcess=polyubiquitination*|MolFunction=molecular_function unknown|CellComponent=cellular_component unknown	0.797995	0.810588	0.806863	0.797995	0.816959	0.811708	0.78886	0.804424			0.953016	0.972076	0.934114	0.991585	0.972523	0.974316	0.936483	0.962016		0.895159	0.92555	0.820352	0.874178	0.884301	0.899912	0.871967	0.881631
YLR226W	YLR226W_BUR2_sgd|BioProcess=mitotic chromosome segregation|MolFunction=molecular_function unknown|CellComponent=cellular_component unknown	1.18195	1.18932	1.18631	1.16413	1.2448	1.17842	1.16493	1.18712			1.09901	1.08118	1.033	1.02228	1.09926	1.16305	1.08618	1.08342		1.39637	1.33968	1.33968	1.38038	1.36773	1.42233	1.3366	1.36897
YER159C	YER159C_BUR6_sgd|BioProcess=transcription|MolFunction=not yet annotated|CellComponent=not yet annotated	0.850746	0.922996	0.839073	0.82966	0.836566	0.825658	0.824898	0.847085			0.910123	0.927684	0.914745	0.918756	0.902402	0.904066	0.903858	0.911662		0.939291	0.948855	0.909913	0.959401	0.976787	0.940589	0.959401	0.947748
YHR114W	YHR114W_BZZ1_sgd|BioProcess=biological_process unknown|MolFunction=molecular_function unknown|CellComponent=cytoplasm	0.921298	0.916431	0.907612	0.913272	0.910752	0.900534	0.931966	0.914552			0.990923	0.953455	0.962498	0.973419	0.948637	0.92747	0.974541	0.961563		0.866962	0.843723	0.846253	0.841008	0.853886	0.836566	0.851334	0.848533
YML102W	YML102W_CAC2_sgd|BioProcess=DNA repair*|MolFunction=molecular_function unknown|CellComponent=chromatin assembly complex	1.24624	1.24394	1.30617	1.27938	1.26183	1.27644	1.27644	1.27006			1.31826	1.3366	1.28529	1.2942	1.2735	1.28529	1.30617	1.2999		1.0985	1.10179	1.13423	1.10866	1.0595	1.07078	1.10739	1.09726
YDR423C	YDR423C_CAD1_sgd|BioProcess=transcription|MolFunction=not yet annotated|CellComponent=not yet annotated	0.792501	0.794511	0.798914	0.790679	0.802417	0.770903	0.77983	0.789965			0.85842	0.863575	0.928753	0.822621	0.830998	0.855264	0.850942	0.858653		0.767361	0.809655	0.795976	0.763836	0.796159	0.787046	0.787046	0.786726
YNL278W	YNL278W_CAF120_sgd|BioProcess=regulation of transcription from Pol II promoter|MolFunction=molecular_function unknown|CellComponent=CCR4-NOT complex	0.781628	0.804637	0.774462	0.787046	0.751623	0.726106	0.832722	0.779746			0.772681	0.731139	0.79726	0.812269	0.790679	0.798362	0.778037	0.782918		0.676083	0.656145	0.638263	0.6223	0.657658	0.645654	0.653131	0.649891
YGR134W	YGR134W_CAF130_sgd|BioProcess=regulation of transcription from Pol II promoter|MolFunction=molecular_function unknown|CellComponent=CCR4-NOT complex	1.08019	1.06709	1.09094	1.0539	1.1125	1.08793	1.08693	1.08278			1.1371	1.07473	1.07325	1.03205	1.08568	1.06463	1.1079	1.08219		1.07325	1.01937	1.06758	1.01312	1.03419	1.02754	1.08993	1.04643
YFL028C	YFL028C_CAF16_sgd|BioProcess=transport*|MolFunction=ATP-binding cassette (ABC) transporter|CellComponent=cytoplasm*	1.18796	1.15027	1.18059	1.15611	1.17869	1.17085	1.17193	1.17091			0.430527	0.43451	0.422669	0.415911	0.432514	0.413048	0.440555	0.427105		1.30617	1.30918	1.27644	1.27938	1.28825	1.28529	1.26765	1.28748
YJR122W	YJR122W_CAF17_sgd|BioProcess=biological_process unknown|MolFunction=molecular_function unknown|CellComponent=cellular_component unknown	1.26765	1.27938	1.28233	1.26765	1.32434	1.28825	1.27644	1.28372			0.82737	0.792501	0.790679	0.795426	0.78886	0.76913	0.811895	0.796552		1.25632	1.16547	1.18195	1.13632	1.2042	1.15878	1.14578	1.1784
YOR276W	YOR276W_CAF20_sgd|BioProcess=negative regulation of translation|MolFunction=not yet annotated|CellComponent=mRNA cap complex	0.630957	0.648634	0.629506	0.653131	0.647143	0.64121	0.638263	0.641263			0.758578	0.736207	0.762079	0.76913	0.758578	0.758578	0.767361	0.758644		0.672977	0.679204	0.677642	0.706318	0.696627	0.685488	0.685488	0.686249
YKR036C	YKR036C_CAF4_"sgd|BioProcess=regulation of transcription, DNA-dependent|MolFunction=protein binding|CellComponent=CCR4-NOT complex"	1.44877	1.45881	1.45881	1.45881	1.43219	1.4388	1.38995	1.44088			1.03419	1.02059	1.01583	1.07994	1.02589	1.06758	1.03015	1.03917		1.45881	1.48594	1.50661	1.49968	1.43549	1.49968	1.42233	1.47265
YNL288W	YNL288W_CAF40_sgd|BioProcess=regulation of transcription from Pol II promoter|MolFunction=molecular_function unknown|CellComponent=CCR4-NOT complex	0.968501	0.997562	0.990581	0.977755	0.980912	0.980934	1.00225	0.985499			1.02221	1.05974	1.03205	1.01559	1.00482	1.00399	1.0266	1.02357		0.973868	0.971181	0.967609	0.96917	0.954773	0.984487	0.941022	0.966016
YER048C	YER048C_CAJ1_sgd|BioProcess=biological_process unknown|MolFunction=molecular_function unknown|CellComponent=not yet annotated	0.695024	0.685488	0.665273	0.665273	0.676083	0.699842	0.696627	0.683373			0.732825	0.719449	0.726106	0.74131	0.734514	0.734514	0.744732	0.73335		0.65013	0.672977	0.648634	0.682339	0.674528	0.657658	0.704693	0.670137
YFL029C	YFL029C_CAK1_sgd|BioProcess=cell cycle|MolFunction=protein kinase|CellComponent=not yet annotated	1.13344	1.1337	1.03968	1.1371	1.08993	1.13684	1.11481	1.11222			0.971628	0.972971	0.944061	0.950824	0.97931	0.960948	0.970957	0.964386		1.08868	1.1413	1.07473	1.10129	1.09724	1.09522	1.10662	1.10072
YPL048W	YPL048W_CAM1_sgd|BioProcess=regulation of translational elongation|MolFunction=translation elongation factor|CellComponent=cytosolic ribosome (sensu Eukarya)	1.05609	1.07895	1.04906	1.0404	1.10027	1.06463	1.05609	1.06364			1.0573	1.06341	1.0666	1.07597	1.05196	1.04833	1.07053	1.06202		1.06439	1.05877	1.06635	1.08393	1.03968	1.09044	1.05584	1.06563
YEL063C	YEL063C_CAN1_sgd|BioProcess=basic amino acid transport|MolFunction=basic amino acid transporter|CellComponent=plasma membrane	2.33346	2.34963	2.40991	2.33346	2.42661	2.31206	2.39332	2.36549			1.00411	1.00802	1.02494	0.996529	0.979287	1.00828	0.995268	1.00235		2.39332	2.31739	2.47172	2.39332	2.2856	2.32274	2.37137	2.36507
YKL007W	YKL007W_CAP1_sgd|BioProcess=cell wall organization and biogenesis*|MolFunction=F-actin capping|CellComponent=actin cortical patch (sensu Saccharomyces)*	0.899498	0.921298	0.905941	0.928111	0.923209	0.891456	0.896603	0.909445			0.851726	0.865167	0.872369	0.86856	0.875588	0.851334	0.852315	0.862437		0.941456	0.962055	0.970957	0.939723	0.943192	0.940806	0.92683	0.946431
YIL034C	YIL034C_CAP2_sgd|BioProcess=cell wall organization and biogenesis*|MolFunction=F-actin capping|CellComponent=actin cortical patch (sensu Saccharomyces)*	0.537032	0.535797	0.540754	0.55847	0.545758	0.537032	0.530884	0.540818			0.567545	0.542001	0.555904	0.564937	0.571479	0.555904	0.563638	0.560201		0.540754	0.530884	0.562341	0.533335	0.55335	0.530884	0.528445	0.539999
YPL111W	YPL111W_CAR1_sgd|BioProcess=not yet annotated|MolFunction=arginase|CellComponent=not yet annotated	0.994512	1.00171	0.987689	0.979558	0.968278	1.01527	0.97816	0.98931			0.49204	0.451856	0.469894	0.468813	0.472063	0.458142	0.475335	0.469735		0.86876	0.851726	0.818842	0.840427	0.857235	0.837915	0.839073	0.844854
YLR438W	YLR438W_CAR2_sgd|BioProcess=not yet annotated|MolFunction=ornithine-oxo-acid aminotransferase|CellComponent=cytoplasm	0.647143	0.638263	0.642688	0.64121	0.671429	0.629506	0.629506	0.642821			0.384592	0.385478	0.39355	0.395367	0.390841	0.387258	0.384592	0.388811		0.493174	0.500035	0.500035	0.47863	0.510505	0.503501	0.481948	0.495404
YML042W	YML042W_CAT2_sgd|BioProcess=amino acid metabolism*|MolFunction=carnitine O-acetyltransferase|CellComponent=mitochondrion*	1.22687	1.24509	1.23169	1.35519	1.47571	1.29122	1.30317	1.30413			1.17436	0.999257	1.26183	1.12409	1.18114	1.05366	1.15531	1.13566		1.48252	1.31522	1.41254	1.45211	1.45546	1.44544	1.39637	1.42281
YOR125C	YOR125C_CAT5_sgd|BioProcess=ubiquinone metabolism|MolFunction=not yet annotated|CellComponent=mitochondrial inner membrane	0.707946	0.717794	0.714496	0.701455	0.703072	0.693426	0.72778	0.709424			0.826418	0.829278	0.843529	0.832722	0.825658	0.830615	0.818088	0.829473		0.682339	0.69024	0.682339	0.683912	0.69024	0.691831	0.662217	0.683302
YMR280C	YMR280C_CAT8_sgd|BioProcess=gluconeogenesis|MolFunction=transcription factor|CellComponent=not yet annotated	0.72277	0.696627	0.688652	0.724436	0.74817	0.717794	0.77983	0.725468			0.654636	0.666807	0.594292	0.61235	0.712853	0.636796	0.619441	0.642454		0.911381	0.93821	0.88247	0.970063	0.948855	0.959401	1.02082	0.947315
YGR036C	YGR036C_CAX4_"sgd|BioProcess=N-linked glycosylation*|MolFunction=pyrophosphatase|CellComponent=endoplasmic reticulum membrane, intrinsic protein"	0.880035	0.851726	0.871565	0.84489	0.844112	0.846642	0.848203	0.855311			0.826038	0.831189	0.830998	0.794328	0.825468	0.785236	0.817523	0.815826		1.06292	1.09144	1.02143	1.03276	1.06684	0.998095	1.06292	1.04806
YPL178W	YPL178W_CBC2_sgd|BioProcess=mRNA splicing|MolFunction=pre-mRNA splicing factor|CellComponent=commitment complex*	0.846447	0.826799	0.843723	0.845084	0.848399	0.831572	0.859409	0.843062			0.942758	0.874581	0.900949	0.885931	0.895777	0.891046	0.879832	0.895839		0.815643	0.801309	0.80891	0.806121	0.819408	0.807979	0.823	0.811767
YJR060W	YJR060W_CBF1_sgd|BioProcess=mitosis|MolFunction=not yet annotated|CellComponent=nucleus	1.02944	1.04616	1.01095	0.954773	1.03538	1.00055	0.974541	1.0074			1.01995	0.942106	0.950386	1.01901	1.04665	1.01538	1.0428	1.00518		0.881861	0.864968	0.886952	0.891867	0.906358	0.955652	0.936268	0.903418
YGR140W	YGR140W_CBF2_sgd|BioProcess=mitosis|MolFunction=not yet annotated|CellComponent=not yet annotated	0.94254	0.94189	0.922571	0.93519	0.937778	0.944496	0.952796	0.939609			1.12073	1.15372	1.12279	1.08168	1.15611	1.14921	1.12435	1.1298		0.711214	0.737904	0.732825	0.724436	0.753356	0.77983	0.746449	0.740859
YLR175W	YLR175W_CBF5_sgd|BioProcess=rRNA modification*|MolFunction=pseudouridylate synthase|CellComponent=small nuclear ribonucleoprotein complex	0.731139	0.717794	0.711214	0.744732	0.736207	0.732825	0.726106	0.728574			0.930037	0.909494	0.909913	0.934329	0.917276	0.898049	0.917698	0.916685		0.818842	0.807607	0.814142	0.865964	0.849767	0.818276	0.841977	0.830939
YNL161W	YNL161W_CBK1_sgd|BioProcess=shmooing*|MolFunction=protein kinase|CellComponent=cytoplasm	0.948418	0.890635	0.938858	0.889816	0.901779	0.898669	0.903025	0.910172			0.933899	0.966273	0.934545	0.925763	0.91601	0.90261	0.947982	0.93244		0.942758	0.913272	0.905941	0.943844	0.934545	0.894746	0.919602	0.922101
YJL209W	YJL209W_CBP1_sgd|BioProcess=not yet annotated|MolFunction=molecular_function unknown|CellComponent=not yet annotated	0.824138	0.802232	0.845474	0.839653	0.861192	0.858618	0.831955	0.837609			0.844695	0.887565	0.888178	0.905733	0.853297	0.913482	0.877607	0.881508		0.979445	1.00956	0.992088	0.985077	0.962498	0.997728	1.00353	0.989988
YHL038C	YHL038C_CBP2_sgd|BioProcess=RNA splicing|MolFunction=pre-mRNA splicing factor|CellComponent=mitochondrion	1.20948	1.26474	1.20921	1.23623	1.21703	1.15904	1.22321	1.21699			1.11532	1.1246	1.13894	1.07399	1.09169	1.11199	1.17788	1.1192		1.35519	1.24337	1.38038	1.2942	1.21843	1.30017	1.36458	1.30805
YPL215W	YPL215W_CBP3_sgd|BioProcess=protein complex assembly|MolFunction=molecular_function unknown|CellComponent=mitochondrial membrane	1.16815	1.15027	1.16466	1.15001	1.16896	1.13162	1.14657	1.15432			1.04809	1.05974	1.05755	1.03896	1.02471	1.04785	1.03086	1.04397		1.16547	1.16896	1.1298	1.17788	1.15213	1.1371	1.16332	1.15638
YGR174C	YGR174C_CBP4_sgd|BioProcess=protein complex assembly|MolFunction=molecular_function unknown|CellComponent=mitochondrial membrane	0.671429	0.653131	0.668344	0.680769	0.653131	0.665273	0.680769	0.667549			0.758578	0.74817	0.734514	0.755092	0.746449	0.734514	0.751623	0.746991		0.770903	0.762079	0.74817	0.800203	0.76913	0.781628	0.755092	0.769601
YBR120C	YBR120C_CBP6_sgd|BioProcess=protein biosynthesis|MolFunction=molecular_function unknown|CellComponent=mitochondrion	0.533335	0.511682	0.554626	0.564937	0.535797	0.588844	0.598412	0.555376			0.60256	0.651628	0.610942	0.570164	0.594292	0.626614	0.61235	0.609793		0.674528	0.676083	0.570164	0.629506	0.605341	0.668344	0.587489	0.630208
YIL043C	YIL043C_CBR1_sgd|BioProcess=not yet annotated|MolFunction=cytochrome b5 reductase|CellComponent=not yet annotated	0.732825	0.753356	0.758578	0.765597	0.746449	0.734514	0.739605	0.747275			0.80891	0.831189	0.828324	0.807793	0.814517	0.816018	0.806306	0.816151		0.781628	0.776247	0.772681	0.76913	0.770903	0.765597	0.77983	0.773717
YDL069C	YDL069C_CBS1_sgd|BioProcess=protein biosynthesis|MolFunction=molecular_function unknown|CellComponent=mitochondrial inner membrane	1.0666	1.05828	1.03181	1.05609	1.04665	1.04616	1.03729	1.04898			1.10433	1.08168	1.12642	1.1516	1.06096	1.07671	1.0573	1.09414		1.06512	1.04568	1.05877	1.07622	1.05803	1.09496	1.03992	1.06267
YDR197W	YDR197W_CBS2_sgd|BioProcess=protein biosynthesis|MolFunction=molecular_function unknown|CellComponent=mitochondrial inner membrane	0.86896	0.846058	0.852707	0.822053	0.805193	0.82319	0.874178	0.841763			1.0573	1.02896	1.05366	1.033	1.02195	1.08019	1.06414	1.04846		0.913061	0.947109	0.893923	0.930465	0.895571	0.906567	0.929608	0.916615
YKL208W	YKL208W_CBT1_sgd|BioProcess=not yet annotated|MolFunction=molecular_function unknown|CellComponent=not yet annotated	1.24165	1.22011	1.2735	1.21871	1.19234	1.21367	1.24337	1.22905			1.25603	1.20199	1.25661	1.26765	1.18386	1.21451	1.30017	1.24012		1.30017	1.2735	1.28233	1.26474	1.28233	1.28233	1.34896	1.29062
YER168C	YER168C_CCA1_sgd|BioProcess=translational elongation*|MolFunction=tRNA adenylyltransferase|CellComponent=cytoplasm*	0.936483	0.947982	0.977552	0.965384	0.962277	0.959622	0.961391	0.95867			0.992887	1.02223	1.01913	1.00846	1.0055	0.955432	1.00506	1.00124		0.896396	0.886339	0.894953	0.906567	0.873776	0.912641	0.90469	0.89648
YLR220W	YLR220W_CCC1_sgd|BioProcess=iron homeostasis*|MolFunction=molecular_function unknown|CellComponent=membrane fraction*	1.53462	1.53462	1.53462	1.53462	1.52405	1.53109	1.54882	1.53463			1.27644	1.24767	1.26474	1.25055	1.25228	1.25719	1.25372	1.25751		1.60325	1.62181	1.56315	1.60325	1.6293	1.58855	1.59588	1.60074
YDR270W	YDR270W_CCC2_sgd|BioProcess=copper ion transport*|MolFunction=copper-exporting ATPase|CellComponent=Golgi trans-face	0.993208	0.997941	1.01083	1.0404	1.00814	0.996483	1.02825	1.01075			1.17896	1.10586	1.13737	1.18141	1.16305	1.22631	1.166	1.16557		0.944496	0.944496	0.943409	0.931966	0.940156	0.9963	0.992659	0.956212
YKL011C	YKL011C_CCE1_sgd|BioProcess=tRNA processing*|MolFunction=not yet annotated|CellComponent=mitochondrion	1.17951	1.1749	1.16118	1.18468	1.18386	1.14209	1.12954	1.16511			1.37088	1.34896	1.33968	1.34276	1.35831	1.39959	1.34586	1.35801		1.27644	1.26765	1.23396	1.24624	1.22574	1.23766	1.2448	1.2475
YGR217W	YGR217W_CCH1_sgd|BioProcess=transport|MolFunction=not yet annotated|CellComponent=plasma membrane	0.927684	0.914956	0.923209	0.946891	0.92045	0.918121	0.948855	0.928595			1.07771	1.07127	1.05366	1.07572	1.09044	1.07275	1.05803	1.07137		0.853886	0.825658	0.841008	0.837336	0.84918	0.807049	0.830233	0.834907
YPR025C	YPR025C_CCL1_sgd|BioProcess=transcription initiation from Pol II promoter*|MolFunction=general RNA polymerase II transcription factor*|CellComponent=transcription factor TFIIH	0.827752	0.890635	0.842558	0.854673	0.841201	0.846837	0.849767	0.850489			0.988895	1.02287	0.991471	1.0522	1.01527	1.00323	1.007	1.01156		0.947327	0.989715	0.936699	0.973419	0.93218	0.975663	0.958738	0.959106
YKR066C	YKR066C_CCP1_sgd|BioProcess=not yet annotated|MolFunction=cytochrome c peroxidase|CellComponent=mitochondrion	0.744732	0.753356	0.731139	0.739605	0.739605	0.746449	0.72778	0.740381			0.625173	0.63387	0.636796	0.648634	0.625173	0.645654	0.629506	0.634972		0.642688	0.626614	0.636796	0.635331	0.636796	0.660693	0.64121	0.640018
YAL021C	YAL021C_CCR4_sgd|BioProcess=regulation of transcription from Pol II promoter*|MolFunction=3-5 exoribonuclease|CellComponent=cytoplasm*	0.755092	0.746449	0.785236	0.729458	0.774462	0.743019	0.737904	0.753088			0.743019	0.816582	0.763836	0.808723	0.763836	0.787046	0.78886	0.7817		0.721107	0.74131	0.704693	0.765597	0.703072	0.717794	0.699842	0.721917
YIL142W	YIL142W_CCT2_sgd|BioProcess=protein folding*|MolFunction=chaperone|CellComponent=cytoplasm*	0.889406	0.876395	0.903025	0.883283	0.883894	0.884504	0.866962	0.883924			1.01585	1.02494	1.04472	1.03777	1.03419	1.00874	0.99211	1.02262		0.879023	0.881049	0.954773	0.96117	0.925977	0.911381	0.859607	0.910425
YJL014W	YJL014W_CCT3_sgd|BioProcess=protein folding*|MolFunction=chaperone|CellComponent=cytoplasm*	0.825277	0.78886	0.823379	0.825658	0.814329	0.813954	0.807235	0.814099			0.960727	0.934114	0.965162	0.9517	0.967386	0.941673	0.930465	0.950175		0.893717	0.858025	0.877001	0.892483	0.866762	0.875387	0.894129	0.879643
YDL143W	YDL143W_CCT4_sgd|BioProcess=protein folding*|MolFunction=chaperone|CellComponent=cytoplasm*	1.33045	1.37404	1.35207	1.38995	1.38995	1.37721	1.3213	1.36214			1.49968	1.55597	1.54525	1.64816	1.59956	1.52055	1.51008	1.55418		1.41254	1.45211	1.47911	1.43549	1.44877	1.44877	1.36458	1.43448
YJR064W	YJR064W_CCT5_sgd|BioProcess=protein folding*|MolFunction=chaperone|CellComponent=cytoplasm*	0.719449	0.749894	0.781628	0.755092	0.751623	0.749894	0.744732	0.75033			0.806121	0.822432	0.809469	0.835026	0.826228	0.79671	0.78886	0.812121		0.656145	0.699842	0.691831	0.701455	0.668344	0.682339	0.653131	0.679012
YDR188W	YDR188W_CCT6_sgd|BioProcess=protein folding*|MolFunction=chaperone|CellComponent=cytoplasm*	0.992179	1.03324	1.12331	1.0086	1.00605	1.009	0.982291	1.0221			1.05027	1.07275	1.06611	1.06807	1.07572	1.05901	1.07127	1.06617		1.0349	1.07251	1.02353	1.01083	1.04785	1.04376	1.03443	1.03826
YJL111W	YJL111W_CCT7_sgd|BioProcess=protein folding*|MolFunction=chaperone|CellComponent=cytoplasm*	1.08568	1.11841	1.11506	1.14078	1.11712	1.10129	1.08168	1.10857			1.26765	1.25864	1.24825	1.28529	1.30918	1.2543	1.25574	1.26843		1.09094	1.10484	1.0639	1.09522	1.14657	1.08618	1.1079	1.09936
YJL008C	YJL008C_CCT8_sgd|BioProcess=protein folding*|MolFunction=chaperone|CellComponent=cytoplasm*	1.13553	1.1652	1.14419	1.14367	1.1285	1.13737	1.1079	1.13748			1.20448	1.24595	1.2218	1.19015	1.17544	1.20116	1.18005	1.20272		1.09623	1.08968	1.10611	1.05852	1.07251	1.10382	1.06782	1.08496
YLR110C	YLR110C_CCW12_sgd|BioProcess=biological_process unknown|MolFunction=molecular_function unknown|CellComponent=cell wall (sensu Fungi)	0.950167	0.951262	0.968055	0.9517	0.991973	0.952357	0.971628	0.962449			0.846837	0.878011	0.819785	0.848594	0.944713	0.905316	0.871766	0.873575		0.936915	0.919602	0.968724	1.00925	0.968501	1.03681	0.88308	0.960412
YLR390W-A	YLR390W-A_CCW14_sgd|BioProcess=biological_process unknown|MolFunction=structural constituent of cell wall|CellComponent=cell wall	1.1197	1.08943	1.10154	1.08193	1.08918	1.11301	1.11866	1.10192			0.947545	0.941239	0.936268	0.941022	0.942975	0.910123	0.944496	0.937667		1.1371	1.0985	1.07895	1.11866	1.12772	1.09018	1.10969	1.10869
YBR131W	YBR131W_CCZ1_sgd|BioProcess=not yet annotated|MolFunction=molecular_function unknown|CellComponent=vacuole	1.20893	1.22659	1.26765	1.27644	1.27644	1.21871	1.27938	1.25059			0.998316	1.01419	1.04472	1.02353	1.04016	1.04256	1.00735	1.0244		1.1298	1.21619	1.20865	1.25893	1.20948	1.2388	1.17301	1.20498
YLR307W	YLR307W_CDA1_sgd|BioProcess=not yet annotated|MolFunction=chitin deacetylase|CellComponent=not yet annotated	1.19069	1.23282	1.22857	1.21004	1.29718	1.30017	1.41254	1.26743			1.28529	1.09572	1.2543	1.30317	1.22208	1.12383	1.26474	1.2213		0.944278	1.27644	1.07721	1.00351	0.978723	1.09471	1.10357	1.06835
YLR308W	YLR308W_CDA2_sgd|BioProcess=not yet annotated|MolFunction=chitin deacetylase|CellComponent=not yet annotated	1	1.99986	0.794328	1	1.1695	1	0.938642	1.1289			1	1	1	1	1	1	1	1		1	1	1.61436	1	1.89234	1	1	1.21524
YDR182W	YDR182W_CDC1_sgd|BioProcess=mating (sensu Saccharomyces)*|MolFunction=molecular_function unknown|CellComponent=cell	0.978926	1.00029	1.01233	1.00203	0.990079	0.976562	0.977012	0.991031			1.03134	1.04424	1.05706	1.05999	1.06194	1.03015	1.0792	1.05199		1.00332	0.991882	1.00675	1.02589	1.04232	0.990467	0.981658	1.00604
YCR002C	YCR002C_CDC10_sgd|BioProcess=establishment of cell polarity (sensu Saccharomyces)*|MolFunction=structural constituent of cytoskeleton|CellComponent=septin ring (sensu Saccharomyces)	0.994604	0.982223	0.993642	0.967832	0.979467	0.961612	0.973868	0.979035			0.971852	1.00136	1.01473	1.01711	1.01618	1.01028	0.981997	1.00193		1.03467	1.04136	1.03968	1.024	1.03872	1.00155	1.033	1.03043
YJR076C	YJR076C_CDC11_sgd|BioProcess=establishment of cell polarity (sensu Saccharomyces)*|MolFunction=structural constituent of cytoskeleton|CellComponent=septin ring (sensu Saccharomyces)*	0.87882	0.852511	0.886339	0.852707	0.828514	0.832147	0.874782	0.857974			1.00418	0.994695	1.03801	0.99211	0.985235	0.9909	1.0027	1.00112		0.880238	0.838108	0.899083	0.87579	0.847032	0.865167	0.856643	0.866009
YHR107C	YHR107C_CDC12_sgd|BioProcess=establishment of cell polarity (sensu Saccharomyces)*|MolFunction=structural constituent of cytoskeleton|CellComponent=cytoplasm*	0.811148	0.792501	0.763836	0.785236	0.78343	0.804267	0.772681	0.787585			0.898256	0.886543	0.892278	0.886748	0.886543	0.888792	0.867361	0.886646		0.77983	0.776247	0.801309	0.794511	0.795976	0.798362	0.797811	0.792007
YLR215C	YLR215C_CDC123_sgd|BioProcess=biological_process unknown|MolFunction=molecular_function unknown|CellComponent=not yet annotated	1.31522	1.31826	1.32739	1.31826	1.30317	1.2942	1.30017	1.31095			1.41254	1.39637	1.40929	1.40929	1.40281	1.43219	1.45211	1.41637		1.3213	1.30918	1.2735	1.34896	1.3122	1.27644	1.28825	1.30426
YDL220C	YDL220C_CDC13_sgd|BioProcess=telomere capping|MolFunction=single-stranded DNA binding|CellComponent=telomere	0.798362	0.910123	0.767361	0.703072	0.859805	0.942758	0.760326	0.820258			0.770903	0.74817	0.74131	0.800571	0.668344	0.817523	0.875185	0.774572		0.703072	0.847423	0.685488	0.695024	0.839267	0.711214	0.794328	0.753688
YFR028C	YFR028C_CDC14_sgd|BioProcess=DNA dependent DNA replication*|MolFunction=protein phosphatase|CellComponent=nucleus	1.2735	1.28233	1.28825	1.30317	1.28825	1.26474	1.29122	1.28449			1.29122	1.28825	1.30918	1.34586	1.35519	1.34276	1.3122	1.32067		1.15611	1.12746	1.11353	1.12772	1.14367	1.09396	1.09597	1.12263
YAR019C	YAR019C_CDC15_sgd|BioProcess=cell cycle|MolFunction=protein kinase|CellComponent=not yet annotated	0.890841	0.821107	0.874984	0.818276	0.84217	0.858223	0.842752	0.849765			0.765597	0.74131	0.79726	0.76913	0.855658	0.772681	0.856643	0.79404		0.997714	0.943626	1.01165	1.03134	0.956313	1.00267	0.919179	0.980356
YKL022C	YKL022C_CDC16_sgd|BioProcess=ubiquitin-dependent protein catabolism*|MolFunction=protein binding*|CellComponent=anaphase-promoting complex	1.39316	1.33045	1.35207	1.36773	1.29718	1.35519	1.32739	1.34617			1.15186	1.10917	1.15718	1.10688	1.13292	1.12202	1.14393	1.13199		1.36773	1.36773	1.39316	1.36458	1.35831	1.38357	1.33352	1.36694
YAL038W	YAL038W_CDC19_sgd|BioProcess=glycolysis*|MolFunction=pyruvate kinase|CellComponent=cytosol	0.984419	0.994741	0.98992	1.01286	0.975214	0.965606	0.968501	0.984466			0.893305	0.943626	0.77983	0.883487	0.85369	0.865765	0.924272	0.877711		1.00073	0.951262	1.00893	1.13423	1.09144	1.02707	1.10255	1.04517
YDL102W	YDL102W_CDC2_sgd|BioProcess=lagging strand elongation*|MolFunction=delta DNA polymerase|CellComponent=delta DNA polymerase complex	0.859014	0.905524	0.855264	0.871565	0.865566	0.905733	0.887973	0.878663			1.02183	1.0792	1.03848	1.03801	1.0227	1.07523	1.03229	1.04396		0.802971	0.841395	0.792501	0.825087	0.792501	0.826418	0.826609	0.815355
YGL116W	YGL116W_CDC20_sgd|BioProcess=ubiquitin-dependent protein catabolism*|MolFunction=enzyme activator|CellComponent=anaphase-promoting complex	1.01051	0.993574	1.00288	1.01244	1.02447	1.06955	0.994924	1.01548			0.984963	0.964939	0.991836	0.970287	0.951043	0.999634	0.963385	0.975155		0.785236	0.826799	0.787046	0.805935	0.798914	0.818653	0.802971	0.803651
YOR074C	YOR074C_CDC21_sgd|BioProcess=DNA dependent DNA replication*|MolFunction=thymidylate synthase|CellComponent=nucleus	0.508159	0.470977	0.479733	0.459198	0.485289	0.49204	0.488652	0.483436			0.519996	0.54325	0.52723	0.535797	0.532108	0.549541	0.524807	0.533247		0.37325	0.397192	0.396278	0.378443	0.381944	0.380189	0.385478	0.384682
YHR166C	YHR166C_CDC23_sgd|BioProcess=ubiquitin-dependent protein catabolism*|MolFunction=protein binding*|CellComponent=anaphase-promoting complex	1.55239	1.55239	1.53815	1.66725	1.59588	1.57761	1.59956	1.58332			1.39959	1.3213	1.26183	1.34586	1.35207	1.33968	1.29718	1.33107		1.42561	1.28529	1.40605	1.39316	1.38995	1.41254	1.27644	1.36986
YAL041W	YAL041W_CDC24_sgd|BioProcess=establishment of cell polarity (sensu Saccharomyces)*|MolFunction=signal transducer*|CellComponent=nucleus*	1.16493	1.16118	1.17436	1.1471	1.14974	1.12746	1.13763	1.15177			1.15931	1.18768	1.15239	1.13553	1.17733	1.13344	1.15027	1.15657		1.17869	1.14499	1.14051	1.17978	1.13266	1.13006	1.15798	1.15209
YLR310C	YLR310C_CDC25_sgd|BioProcess=regulation of cell cycle*|MolFunction=RAS guanyl-nucleotide exchange factor|CellComponent=cytoplasm*	0.737904	0.749894	0.744732	0.755092	0.765597	0.760326	0.765597	0.754163			0.854673	0.845084	0.875992	0.859211	0.881049	0.850354	0.854083	0.860064		0.787046	0.790679	0.778037	0.765597	0.765597	0.787046	0.772681	0.778097
YFR036W	YFR036W_CDC26_sgd|BioProcess=ubiquitin-dependent protein catabolism*|MolFunction=protein binding*|CellComponent=anaphase-promoting complex	1.21955	1.17436	1.15531	1.21535	1.28529	1.34276	1.3213	1.24485			1.02092	0.956093	0.909076	0.866563	0.915799	0.908448	0.99669	0.939083		0.986552	0.97816	0.944713	1.11892	1.03562	0.987734	0.984192	1.00513
YBL084C	YBL084C_CDC27_sgd|BioProcess=ubiquitin-dependent protein catabolism*|MolFunction=protein binding*|CellComponent=anaphase-promoting complex	0.977012	0.967832	0.974316	0.900949	0.944278	1.00459	0.956533	0.960788			0.911801	0.893511	0.933254	0.897635	0.859607	0.872971	0.889611	0.894056		0.871365	0.921298	0.870362	0.910961	0.890635	0.891046	0.911171	0.895263
YBR160W	YBR160W_CDC28_sgd|BioProcess=G1/S transition of mitotic cell cycle*|MolFunction=cyclin-dependent protein kinase|CellComponent=cytoplasm*	0.974765	0.991243	1.03419	1.0086	1.0051	0.995268	1.03729	1.00664			1.18686	1.1855	1.15213	1.15398	1.17058	1.17112	1.17247	1.17038		0.96117	0.943626	0.930894	0.937346	0.962277	0.966941	0.959622	0.951696
YLR314C	YLR314C_CDC3_sgd|BioProcess=establishment of cell polarity (sensu Saccharomyces)*|MolFunction=structural constituent of cytoskeleton|CellComponent=septin ring (sensu Saccharomyces)*	0.566239	0.571479	0.529663	0.506991	0.55335	0.55335	0.490908	0.538854			0.691831	0.683912	0.656145	0.656145	0.657658	0.69024	0.645654	0.668798		0.586138	0.610942	0.561048	0.592925	0.598412	0.580764	0.6223	0.593219
YOR257W	YOR257W_CDC31_sgd|BioProcess=microtubule nucleation*|MolFunction=structural constituent of cytoskeleton|CellComponent=nuclear pore*	0.960948	0.975439	0.939291	0.964717	0.978115	0.963607	0.89002	0.953163			0.963829	0.948637	0.935621	0.943626	0.971404	0.953674	0.922571	0.94848		0.895571	0.909704	0.888178	0.897222	0.890635	0.905316	0.892894	0.897074
YOL139C	YOL139C_CDC33_sgd|BioProcess=translational initiation*|MolFunction=translation initiation factor|CellComponent=cytoplasm*	0.654636	0.657658	0.672977	0.669885	0.638263	0.662217	0.662217	0.659693			0.796893	0.817711	0.811521	0.802417	0.767361	0.790679	0.802417	0.798428		0.704693	0.716143	0.743019	0.714496	0.682339	0.734514	0.682339	0.711078
YDR054C	YDR054C_CDC34_sgd|BioProcess=ubiquitin-dependent protein catabolism*|MolFunction=ubiquitin-protein ligase*|CellComponent=nuclear ubiquitin ligase complex	0.724436	0.711214	0.734514	0.693426	0.731139	0.74131	0.74131	0.725336			0.865366	0.882877	0.916431	0.830233	0.882267	0.869961	0.866363	0.873357		0.76913	0.763836	0.731139	0.743019	0.736207	0.731139	0.72277	0.742463
YDL165W	YDL165W_CDC36_sgd|BioProcess=regulation of transcription from Pol II promoter*|MolFunction=3-5 exoribonuclease|CellComponent=cytoplasm*	0.856643	0.839653	0.848203	0.890635	0.842752	0.84879	0.846642	0.853331			0.964717	0.953016	0.983015	0.990604	0.973195	0.964495	0.976787	0.972261		0.924485	0.927257	0.912221	0.926616	0.944931	0.922784	0.903025	0.923046
YDR168W	YDR168W_CDC37_sgd|BioProcess=signal transduction*|MolFunction=chaperone|CellComponent=cellular_component unknown	0.774462	0.785236	0.770903	0.78343	0.776247	0.767361	0.792501	0.778591			0.878011	0.909494	0.89002	0.91622	0.898049	0.905107	0.892278	0.898454		0.869161	0.870563	0.879832	0.891251	0.888996	0.885727	0.858816	0.877764
YCR093W	YCR093W_CDC39_sgd|BioProcess=regulation of transcription from Pol II promoter*|MolFunction=3-5 exoribonuclease|CellComponent=cytoplasm*	0.889406	0.913272	0.865964	0.911591	0.888178	0.881252	0.903649	0.89333			1.04713	1.01354	0.977237	1.02707	1.01116	1.00733	1.00668	1.01288		0.798546	0.806678	0.78343	0.794328	0.836758	0.805193	0.814142	0.805582
YFL009W	YFL009W_CDC4_sgd|BioProcess=ubiquitin-dependent protein catabolism*|MolFunction=protein binding*|CellComponent=ubiquitin ligase complex	1.28233	1.23339	1.2735	1.24911	1.21983	1.26474	1.2543	1.25388			1.16359	1.12357	1.11764	1.17112	1.14868	1.15505	1.15425	1.1477		1.19069	1.2735	1.228	1.25545	1.26765	1.22462	1.23254	1.23892
YDR364C	YDR364C_CDC40_sgd|BioProcess=not yet annotated|MolFunction=molecular_function unknown|CellComponent=not yet annotated	1.10969	1.04544	1.04136	1.07696	1.07251	1.07845	1.06955	1.07056			1.25285	1.25603	1.26474	1.2297	1.17004	1.2428	1.19564	1.23026		1.19097	1.10281	1.12512	1.15239	1.10205	1.16065	1.10892	1.1347
YLR229C	YLR229C_CDC42_sgd|BioProcess=establishment of cell polarity (sensu Saccharomyces)*|MolFunction=signal transducer*|CellComponent=plasma membrane*	0.736207	0.753356	0.737904	0.751623	0.737904	0.731139	0.726106	0.739177			0.826418	0.804081	0.78343	0.806492	0.797076	0.794328	0.770903	0.797533		0.691831	0.69024	0.680769	0.691831	0.676083	0.674528	0.685488	0.684396
YGL155W	YGL155W_CDC43_sgd|BioProcess=establishment of cell polarity (sensu Saccharomyces)*|MolFunction=signal transducer*|CellComponent=intracellular	1.08418	1.0782	1.10637	1.0927	1.07152	1.05027	1.07994	1.08045			1.14209	1.09951	1.11096	1.07795	1.11071	1.11455	1.10917	1.10928		1.13475	1.19152	1.17139	1.17679	1.10943	1.11327	1.13423	1.14734
YLR103C	YLR103C_CDC45_sgd|BioProcess=DNA replication initiation*|MolFunction=DNA replication factor|CellComponent=replication fork*	1.49624	1.47911	1.51356	1.46555	1.48594	1.41254	1.34896	1.45741			1.58489	1.65196	1.61065	1.64816	1.71002	1.65196	1.56675	1.63206		0.963163	0.974316	0.957194	0.94254	1.00071	0.991768	0.91601	0.963672
YLR274W	YLR274W_CDC46_sgd|BioProcess=DNA replication initiation*|MolFunction=chromatin binding*|CellComponent=cytoplasm*	0.928539	0.915799	0.891867	0.900741	0.90261	0.873172	0.916643	0.904196			1.03039	0.99924	1.07078	1.01198	1.01389	1.02825	1.00152	1.02229		0.829469	0.851922	0.826418	0.792501	0.819408	0.825848	0.792501	0.819724
YBR202W	YBR202W_CDC47_sgd|BioProcess=DNA replication initiation*|MolFunction=chromatin binding*|CellComponent=cytoplasm*	1.2331	1.1749	1.24194	1.26183	1.19234	1.22914	1.16547	1.2141			1.10994	1.06955	1.10586	1.05999	1.07424	1.07177	1.10027	1.08452		1.08768	0.986961	1.07103	0.997877	1.10179	1.06145	1.02589	1.04752
YDL126C	YDL126C_CDC48_sgd|BioProcess=ubiquitin-dependent protein catabolism*|MolFunction=adenosinetriphosphatase|CellComponent=nucleus*	1.23538	1.28825	1.29718	1.3122	1.30617	1.19867	1.20005	1.26256			1.15054	1.20254	1.22687	1.15531	1.12772	1.07275	1.11378	1.14993		1.14657	1.11071	1.04858	1.17923	1.13737	1.06561	1.07349	1.10879
YMR001C	YMR001C_CDC5_sgd|BioProcess=protein amino acid phosphorylation*|MolFunction=protein serine/threonine kinase|CellComponent=cytoplasm*	1.04978	1.02565	1.01543	1.04713	1.02991	1.04978	1.03753	1.03646			1.15878	1.15585	1.13058	1.15054	1.16038	1.22377	1.19371	1.16766		0.956313	0.918121	0.883894	0.926403	0.972971	0.924272	0.954773	0.933821
YCR094W	YCR094W_CDC50_sgd|BioProcess=not yet annotated|MolFunction=molecular_function unknown|CellComponent=cellular_component unknown	1.31826	1.3122	1.35207	1.30617	1.33045	1.32739	1.28233	1.31841			1.29718	1.26474	1.27057	1.27938	1.28233	1.25893	1.2735	1.27523		1.19647	1.19729	1.17355	1.16708	1.18413	1.21143	1.17274	1.1861
YDL132W	YDL132W_CDC53_sgd|BioProcess=ubiquitin-dependent protein catabolism*|MolFunction=structural molecule*|CellComponent=nuclear ubiquitin ligase complex	1.06684	1.05901	1.05366	1.06586	1.05124	1.05196	1.06194	1.05864			1.08118	1.11841	1.09446	1.07029	1.05124	1.06023	1.14604	1.08883		1.01979	1.0361	1.06463	1.01951	1.03181	1.0266	1.04376	1.0346
YPR019W	YPR019W_CDC54_sgd|BioProcess=DNA replication initiation*|MolFunction=chromatin binding*|CellComponent=cytoplasm*	1.08143	1.10129	1.02273	1.08368	1.07448	1.05828	1.08069	1.0718			1.05609	1.09496	1.09623	1.1051	1.05269	1.10713	1.08268	1.08498		0.969617	0.941456	0.986779	0.978205	0.958738	0.949511	0.990307	0.967802
YGL190C	YGL190C_CDC55_sgd|BioProcess=protein biosynthesis*|MolFunction=protein phosphatase type 2A|CellComponent=protein phosphatase type 2A complex	0.785236	0.808351	0.803711	0.756833	0.78343	0.77983	0.781628	0.785574			0.849767	0.875185	0.862581	0.858223	0.831955	0.837529	0.831572	0.849545		0.876193	0.841783	0.841783	0.863774	0.870162	0.881658	0.873575	0.864132
YJL194W	YJL194W_CDC6_sgd|BioProcess=pre-replicative complex formation and maintenance|MolFunction=adenosinetriphosphatase*|CellComponent=pre-replicative complex	0.680769	0.699842	0.716143	0.72277	0.737904	0.636796	0.680769	0.696428			0.6223	0.644169	0.619441	0.616595	0.619441	0.635331	0.599791	0.622438		0.765597	0.760326	0.755092	0.739605	0.826418	0.746449	0.778037	0.767361
YPL160W	YPL160W_CDC60_sgd|BioProcess=translational elongation*|MolFunction=leucine-tRNA ligase|CellComponent=cytoplasm	1.24022	1.28825	1.27057	1.2735	1.28825	1.31522	1.2942	1.28146			1.19481	1.23197	1.20033	1.25574	1.19867	1.20698	1.20254	1.21301		1.19042	1.25893	1.23566	1.29718	1.22152	1.22546	1.24566	1.23926
YDL017W	YDL017W_CDC7_sgd|BioProcess=protein amino acid phosphorylation*|MolFunction=protein serine/threonine kinase|CellComponent=nucleoplasm	0.881252	0.876799	0.900326	0.888996	0.869161	0.859211	0.811895	0.869663			0.924485	0.936915	0.979873	0.914113	0.873172	0.91601	0.899705	0.92061		0.832147	0.836758	0.84879	0.842558	0.823379	0.845084	0.823948	0.836095
YLR418C	YLR418C_CDC73_sgd|BioProcess=transcription|MolFunction=not yet annotated|CellComponent=not yet annotated	1.1246	1.17031	1.09245	1.13527	1.13344	1.1371	1.12954	1.13182			1.1984	1.2218	1.20504	1.21507	1.24051	1.24366	1.13318	1.20823		1.09977	1.12047	1.08593	1.11995	1.10611	1.14551	1.11506	1.11326
YJR057W	YJR057W_CDC8_sgd|BioProcess=DNA repair*|MolFunction=thymidylate kinase|CellComponent=cytoplasm*	0.776247	0.774462	0.749894	0.772681	0.765597	0.767361	0.77983	0.769439			0.77983	0.781628	0.749894	0.765597	0.787046	0.781628	0.801309	0.778133		0.820918	0.818842	0.853297	0.822811	0.832722	0.829851	0.822432	0.828696
YDL164C	YDL164C_CDC9_sgd|BioProcess=lagging strand elongation*|MolFunction=DNA ligase (ATP)|CellComponent=replication fork	0.974092	0.960948	0.941456	0.955432	0.930037	0.967164	0.959622	0.955536			1.02825	1.05706	1.07078	1.01379	1.04472	1.05999	1.01892	1.04193		0.77983	0.774462	0.776247	0.772681	0.758578	0.736207	0.756833	0.764977
YLR459W	YLR459W_CDC91_sgd|BioProcess=biological_process unknown|MolFunction=molecular_function unknown|CellComponent=not yet annotated	0.753356	0.746449	0.763836	0.743019	0.739605	0.731139	0.732825	0.744318			0.913903	0.902818	0.884708	0.914534	0.89043	0.870763	0.867761	0.892131		0.717794	0.743019	0.716143	0.726106	0.704693	0.719449	0.693426	0.717233
YLR245C	YLR245C_CDD1_sgd|BioProcess=cytidine catabolism*|MolFunction=cytidine deaminase|CellComponent=cellular_component unknown	0.695024	0.69024	0.709578	0.772681	0.691831	0.758578	0.76913	0.726723			0.701455	0.714496	0.688652	0.719449	0.731139	0.739605	0.803156	0.728279		0.687068	0.653131	0.668344	0.662217	0.639735	0.657658	0.717794	0.669421
YGL003C	YGL003C_CDH1_sgd|BioProcess=ubiquitin-dependent protein catabolism*|MolFunction=enzyme activator|CellComponent=anaphase-promoting complex	1.00404	1.02873	1.01939	1.05196	1.01375	0.994672	1.02045	1.019			0.997516	1.06832	1.0573	1.06292	1.07275	1.04328	1.09018	1.05604		1.03252	1.09724	1.03467	1.07845	1.06194	1.09044	1.10484	1.07144
YBR029C	YBR029C_CDS1_sgd|BioProcess=phosphatidylglycerol biosynthesis*|MolFunction=phosphatidate cytidylyltransferase|CellComponent=mitochondrion*	0.807979	0.798178	0.800203	0.800018	0.778037	0.81677	0.792501	0.799098			0.965828	0.99307	0.990307	0.980596	0.944496	1.02376	0.992865	0.984418		0.726106	0.732825	0.767361	0.751623	0.709578	0.755092	0.74131	0.740556
YMR213W	YMR213W_CEF1_sgd|BioProcess=mRNA splicing|MolFunction=molecular_function unknown|CellComponent=spliceosome complex	0.836951	0.841395	0.844112	0.845279	0.857433	0.85487	0.81358	0.841946			0.833873	0.77983	0.81903	0.825658	0.803896	0.776247	0.82718	0.809388		0.831381	0.801493	0.806492	0.837144	0.792501	0.813205	0.820918	0.814734
YGL130W	YGL130W_CEG1_sgd|BioProcess=not yet annotated|MolFunction=mRNA guanylyltransferase|CellComponent=not yet annotated	1.29718	1.33045	1.30918	1.28825	1.3366	1.32739	1.34276	1.31883			1.29122	1.3213	1.27057	1.30617	1.30918	1.34586	1.32739	1.31024		1.27938	1.2517	1.30317	1.24911	1.2569	1.30017	1.26474	1.27217
YER061C	YER061C_CEM1_sgd|BioProcess=hexadecanal biosynthesis|MolFunction=3-oxoacyl-[acyl-carrier protein] synthase|CellComponent=mitochondrion	1.17733	1.15664	1.11712	1.13136	1.15931	1.12798	1.16386	1.14766			0.610942	0.610942	0.615177	0.599791	0.609537	0.618016	0.616595	0.611571		1.46555	1.46893	1.48252	1.45211	1.4388	1.46555	1.42233	1.45654
YMR168C	YMR168C_CEP3_sgd|BioProcess=mitosis|MolFunction=not yet annotated|CellComponent=not yet annotated	0.904274	0.842946	0.888587	0.845279	0.842946	0.787046	0.856446	0.852504			0.948418	1.06512	0.983354	0.955873	1.02778	0.948855	0.986734	0.98802		0.830807	0.844695	0.857038	0.893923	0.916431	0.830233	0.845668	0.859828
YPL228W	YPL228W_CET1_sgd|BioProcess=not yet annotated|MolFunction=polynucleotide 5-phosphatase|CellComponent=not yet annotated	1.1215	1.1102	1.14551	1.10841	1.13946	1.15266	1.11944	1.12817			1.09572	1.1311	1.12772	1.1259	1.13684	1.11353	1.10306	1.11912		1.12124	1.15638	1.12824	1.13658	1.13032	1.12176	1.11506	1.12994
YDR301W	YDR301W_CFT1_sgd|BioProcess=mRNA polyadenylation*|MolFunction=cleavage/polyadenylation specificity factor|CellComponent=mRNA cleavage and polyadenylation specificity factor complex*	1.24738	1.24079	1.25719	1.25372	1.25893	1.24337	1.2735	1.25355			1.1298	1.08893	1.11327	1.09951	1.12746	1.11892	1.12228	1.11431		1.13789	1.14842	1.14314	1.14446	1.17733	1.15292	1.16225	1.15235
YLR115W	YLR115W_CFT2_sgd|BioProcess=mRNA polyadenylation*|MolFunction=cleavage/polyadenylation specificity factor|CellComponent=mRNA cleavage and polyadenylation specificity factor complex*	0.92619	0.944713	0.934329	0.942106	0.960064	0.93713	0.930679	0.939316			0.952577	0.914534	0.970287	0.947327	0.955432	0.92747	0.994352	0.951711		0.981432	1.00029	0.978318	0.982494	0.948855	0.985099	0.96117	0.976809
YGL029W	YGL029W_CGR1_sgd|BioProcess=rRNA processing*|MolFunction=molecular_function unknown|CellComponent=nucleolus	0.716143	0.709578	0.729458	0.707946	0.72277	0.719449	0.716143	0.717355			0.840427	0.852707	0.870964	0.866962	0.878618	0.848985	0.882877	0.863077		0.818653	0.790679	0.805008	0.787046	0.792501	0.819596	0.795793	0.801325
YCL064C	YCL064C_CHA1_sgd|BioProcess=not yet annotated|MolFunction=threonine dehydratase|CellComponent=not yet annotated	0.214783	0.222331	0.220293	0.218776	0.209894	0.2208	0.210378	0.216751			0.358922	0.352371	0.358922	0.359749	0.353997	0.368129	0.347536	0.35709		0.282488	0.282488	0.295801	0.291072	0.289734	0.287078	0.287078	0.287963
YLR098C	YLR098C_CHA4_"sgd|BioProcess=regulation of transcription, DNA-dependent*|MolFunction=transcription factor*|CellComponent=nucleus"	0.953894	0.915588	0.933899	0.978971	0.978723	0.913482	0.971404	0.949423			1.17382	1.18659	1.14657	1.09396	1.12902	1.19536	1.14736	1.15324		0.963163	0.923422	0.945148	0.918967	0.947764	0.932825	0.949511	0.940114
YGL206C	YGL206C_CHC1_sgd|BioProcess=vesicle-mediated transport|MolFunction=structural molecule|CellComponent=clathrin vesicle coat	0.951262	0.971628	0.98662	0.973419	0.974765	0.965384	0.977327	0.971486			0.954553	0.946673	0.974316	0.95918	0.949511	0.955213	0.942975	0.954631		0.936915	0.953455	0.956974	0.968055	0.939507	0.972299	0.919602	0.949544
YER164W	YER164W_CHD1_sgd|BioProcess=transcription|MolFunction=not yet annotated|CellComponent=not yet annotated	1.07671	1.00078	1.04737	1.04616	1.02376	1.01751	1.0126	1.03213			1.24566	1.27057	1.2735	1.24997	1.23566	1.25285	1.23823	1.25235		1.00642	1.01625	1.02028	0.979941	0.998458	0.963607	0.973644	0.994086
YBR274W	YBR274W_CHK1_sgd|BioProcess=cell cycle|MolFunction=kinase|CellComponent=not yet annotated	1.03681	1.06635	1.06218	1.02494	1.08268	1.01414	1.01751	1.04352			1.20531	1.17166	1.1215	1.16681	1.20698	1.2331	1.15611	1.18021		1.03753	1.02896	1.01212	1.10459	1.02825	0.929822	1.01541	1.02238
YPL008W	YPL008W_CHL1_sgd|BioProcess=chromosome segregation*|MolFunction=DNA helicase|CellComponent=nucleus	0.858025	0.836373	0.78886	0.787046	0.818842	0.818653	0.810028	0.816832			0.897842	0.92151	0.937562	0.909076	0.911171	0.929394	0.931322	0.919697		0.796343	0.753356	0.749894	0.778037	0.734514	0.737904	0.772681	0.76039
YDR254W	YDR254W_CHL4_sgd|BioProcess=not yet annotated|MolFunction=molecular_function unknown|CellComponent=not yet annotated	0.920662	0.900949	0.842364	0.886543	0.871365	0.896396	0.872168	0.88435			1.09345	1.08543	1.06586	1.1311	1.09018	1.14525	1.14078	1.10743		0.824518	0.837915	0.815267	0.851726	0.896809	0.84004	0.826609	0.841841
YER026C	YER026C_CHO1_sgd|BioProcess=phosphatidylserine biosynthesis|MolFunction=CDP-diacylglycerol-serine O-phosphatidyltransferase|CellComponent=endoplasmic reticulum	0.879832	0.912011	0.883894	0.892278	0.885931	0.870763	0.876799	0.88593			0.990079	1.01941	0.992293	1.02254	0.988166	0.98315	0.999602	0.99932		0.859014	0.880035	0.870362	0.861192	0.838108	0.858223	0.867761	0.862099
YGR157W	YGR157W_CHO2_sgd|BioProcess=phosphatidylcholine biosynthesis|MolFunction=methylene-fatty-acyl-phospholipid synthase|CellComponent=endoplasmic reticulum	0.816394	0.800571	0.802786	0.797811	0.802786	0.77983	0.78343	0.797658			0.852904	0.84489	0.851334	0.842752	0.845279	0.851334	0.860597	0.84987		0.618016	0.6223	0.626614	0.616595	0.616595	0.615177	0.626614	0.620273
YNL192W	YNL192W_CHS1_sgd|BioProcess=cytokinesis|MolFunction=chitin synthase|CellComponent=not yet annotated	1.12073	1.08493	1.12279	1.10103	1.09698	1.10969	1.08868	1.10355			1.28529	1.27057	1.26765	1.27644	1.26183	1.2543	1.23623	1.26462		1.11866	1.08643	1.10943	1.10917	1.07845	1.07325	1.06905	1.09206
YBR038W	YBR038W_CHS2_sgd|BioProcess=cytokinesis*|MolFunction=chitin synthase|CellComponent=contractile ring (sensu Saccharomyces)	1.03633	1.02494	1.03777	1.02542	1.03657	1.03371	1.06365	1.03691			1.05536	1.0493	1.02825	1.03157	1.03205	1.04208	1.09926	1.04827		0.801124	0.825658	0.801309	0.778037	0.787046	0.772681	0.792501	0.794051
YBR023C	YBR023C_CHS3_sgd|BioProcess=cytokinesis*|MolFunction=chitin synthase|CellComponent=contractile ring (sensu Saccharomyces)	1.15239	1.15001	1.1358	1.17761	1.1324	1.12902	1.12357	1.14297			1.39959	1.38357	1.40281	1.44877	1.40929	1.40281	1.37404	1.40298		1.23737	1.24308	1.2297	1.24853	1.24308	1.26474	1.24796	1.24492
YLR330W	YLR330W_CHS5_sgd|BioProcess=mating (sensu Saccharomyces)*|MolFunction=molecular_function unknown|CellComponent=cytoplasm	1.20642	1.21647	1.22377	1.19674	1.19371	1.1298	1.20282	1.19568			1.30918	1.26183	1.29718	1.26183	1.3213	1.26474	1.23937	1.27935		1.19509	1.2106	1.19316	1.21787	1.18195	1.16842	1.18932	1.19377
YJL099W	YJL099W_CHS6_sgd|BioProcess=Golgi to plasma membrane transport*|MolFunction=molecular_function unknown|CellComponent=cellular_component unknown	1.17978	1.09825	1.12099	1.15478	1.14288	1.12124	1.10943	1.13248			1.26474	1.16145	1.1844	1.21255	1.16788	1.15027	1.16439	1.18653		1.1896	1.21535	1.22011	1.22631	1.21507	1.22885	1.15292	1.20689
YHR142W	YHR142W_CHS7_sgd|BioProcess=ER to Golgi transport*|MolFunction=molecular_function unknown|CellComponent=endoplasmic reticulum membrane	1.02082	1.0539	1.02542	1.01132	1.06072	0.981748	1.01291	1.02383			1.12305	1.1392	1.17085	1.13737	1.15691	1.14156	1.10969	1.1398		1.06758	1.06267	1.09345	1.08393	1.08069	1.11096	1.09774	1.08529
YHR052W	YHR052W_CIC1_sgd|BioProcess=protein catabolism|MolFunction=protease substrate recruitment factor|CellComponent=26S proteasome	0.619441	0.626614	0.609537	0.61235	0.615177	0.601174	0.615177	0.61421			0.716143	0.737904	0.72778	0.732825	0.726106	0.734514	0.724436	0.72853		0.680769	0.695024	0.672977	0.666807	0.683912	0.662217	0.648634	0.672906
YMR198W	YMR198W_CIK1_sgd|BioProcess=meiosis*|MolFunction=microtubule motor|CellComponent=spindle pole body*	0.978814	0.989737	1.01683	0.989282	0.988371	1.03015	1.01025	1.00049			1.0349	1.06267	1.0639	1.0539	1.05075	1.07572	1.03252	1.05348		1.01398	1.03992	1.05584	1.01993	1.05342	1.06121	1.0985	1.04897
YOR349W	YOR349W_CIN1_sgd|BioProcess=post-chaperonin tubulin folding pathway*|MolFunction=co-chaperone|CellComponent=microtubule	1.45881	1.54882	1.39959	1.46555	1.44544	1.49624	1.39959	1.45915			1.64437	1.52405	1.58125	1.59588	1.54882	1.47231	1.45881	1.5465		1.71002	1.58125	1.52405	1.47571	1.62181	1.57036	1.60694	1.58431
YPL241C	YPL241C_CIN2_sgd|BioProcess=microtubule-based process|MolFunction=molecular_function unknown|CellComponent=microtubule	0.872569	0.871766	0.867162	0.911381	0.842946	0.855855	0.878416	0.871442			0.619441	0.582103	0.613762	0.595662	0.60256	0.595662	0.582103	0.598756		0.762079	0.719449	0.751623	0.78343	0.770903	0.760326	0.763836	0.758807
YMR138W	YMR138W_CIN4_sgd|BioProcess=microtubule-based process|MolFunction=GTP binding|CellComponent=microtubule	0.849376	0.825848	0.821107	0.837336	0.82718	0.76913	0.822621	0.8218			0.943409	0.976113	0.968501	0.943192	0.944713	0.891661	0.968724	0.948045		0.933899	0.892483	0.842752	0.958517	0.910123	0.897635	0.901779	0.905313
YOR028C	YOR028C_CIN5_sgd|BioProcess=regulation of transcription from Pol II promoter*|MolFunction=RNA polymerase II transcription factor|CellComponent=nucleus	0.724436	0.72277	0.758578	0.749894	0.72277	0.732825	0.756833	0.738301			0.976338	0.952796	0.97807	1.02073	0.970287	0.986189	0.94973	0.976305		0.610942	0.619441	0.659174	0.60256	0.647143	0.638263	0.64121	0.631247
YEL061C	YEL061C_CIN8_sgd|BioProcess=mitotic chromosome segregation*|MolFunction=microtubule motor|CellComponent=kinesin*	0.785236	0.760326	0.765597	0.776247	0.755092	0.709578	0.760326	0.758915			0.856446	0.92151	0.899912	0.871565	0.944496	0.926616	0.929608	0.907165		0.676083	0.760326	0.719449	0.729458	0.701455	0.706318	0.707946	0.714433
YDR022C	YDR022C_CIS1_sgd|BioProcess=regulation of CDK activity|MolFunction=molecular_function unknown|CellComponent=cellular_component unknown	0.917065	0.915588	0.887156	0.962498	0.930251	0.955213	0.962055	0.932832			0.737904	0.685488	0.763836	0.709578	0.703072	0.743019	0.724436	0.723905		0.888792	0.841201	0.826038	0.841201	0.872569	0.829851	0.871365	0.853003
YJL158C	YJL158C_CIS3_sgd|BioProcess=cell wall organization and biogenesis|MolFunction=structural constituent of cell wall|CellComponent=endoplasmic reticulum*	0.772681	0.736207	0.767361	0.797811	0.76913	0.787046	0.76913	0.771338			0.890635	0.882064	0.901986	0.933254	0.861589	0.88736	0.891251	0.892591		0.778037	0.739605	0.744732	0.792501	0.79671	0.787046	0.799466	0.776871
YNR001C	YNR001C_CIT1_sgd|BioProcess=tricarboxylic acid cycle*|MolFunction=citrate (SI)-synthase|CellComponent=mitochondrion*	0.813767	0.835988	0.811335	0.833681	0.835603	0.82966	0.836758	0.828113			1.12383	1.09799	1.09799	1.17328	1.10027	1.09069	1.11148	1.11365		0.842752	0.833681	0.828324	0.864968	0.856249	0.848594	0.853886	0.846922
YCR005C	YCR005C_CIT2_sgd|BioProcess=glutamate biosynthesis*|MolFunction=citrate (SI)-synthase|CellComponent=peroxisomal matrix	0.703072	0.699842	0.687068	0.682339	0.687068	0.685488	0.685488	0.690052			0.716143	0.731139	0.707946	0.706318	0.719449	0.711214	0.717794	0.715715		1.41579	1.40605	1.33968	1.42889	1.33045	1.34276	1.38676	1.37863
YPR001W	YPR001W_CIT3_sgd|BioProcess=tricarboxylic acid cycle*|MolFunction=citrate (SI)-synthase|CellComponent=mitochondrial matrix	0.805564	0.74817	0.848985	0.801493	0.800203	0.794328	0.78886	0.798229			0.597035	0.582103	0.61235	0.657658	0.64121	0.671429	0.683912	0.6351		0.804267	0.803711	0.770903	0.78343	0.841783	0.92406	0.79561	0.81768
YIL035C	YIL035C_CKA1_sgd|BioProcess=establishment of cell polarity (sensu Saccharomyces)*|MolFunction=casein kinase II|CellComponent=casein kinase II complex	1.11841	1.14921	1.15345	1.16252	1.13501	1.14446	1.1371	1.14288			1.14895	1.16788	1.16923	1.14314	1.19042	1.1844	1.15798	1.166		1.19399	1.23766	1.22631	1.19069	1.21675	1.21675	1.2543	1.21949
YOR061W	YOR061W_CKA2_sgd|BioProcess=establishment of cell polarity (sensu Saccharomyces)*|MolFunction=casein kinase II|CellComponent=casein kinase II complex	0.814517	0.812831	0.816394	0.781628	0.813392	0.815643	0.803896	0.808329			0.931108	0.912851	0.930465	0.936268	0.922359	0.913692	0.918121	0.923552		0.864769	0.845863	0.870362	0.850354	0.828705	0.834449	0.831572	0.846582
YGL019W	YGL019W_CKB1_sgd|BioProcess=establishment of cell polarity (sensu Saccharomyces)*|MolFunction=casein kinase II|CellComponent=casein kinase II complex	0.914956	0.934975	0.911591	0.917698	0.900119	0.904274	0.914324	0.913991			0.953455	0.946673	0.959401	0.9482	0.93476	0.920662	0.953016	0.945166		0.928539	0.917276	0.900326	0.918544	0.897016	0.89929	0.875185	0.905168
YOR039W	YOR039W_CKB2_sgd|BioProcess=establishment of cell polarity (sensu Saccharomyces)*|MolFunction=casein kinase II|CellComponent=casein kinase II complex	0.977012	1.00825	1.02186	1.00103	1.01747	1.02136	1.00872	1.00796			1.21787	1.18604	1.2249	1.21032	1.20893	1.21619	1.2428	1.21529		1.10943	1.07399	1.0792	1.10103	1.08393	1.05512	1.07374	1.08235
YLR133W	YLR133W_CKI1_sgd|BioProcess=phosphatidylcholine biosynthesis|MolFunction=choline kinase|CellComponent=cytosol	0.635331	0.645654	0.620869	0.657658	0.603949	0.628058	0.653131	0.63495			0.595662	0.671429	0.635331	0.648634	0.654636	0.605341	0.638263	0.635614		0.672977	0.659174	0.644169	0.64121	0.671429	0.628058	0.632412	0.649918
YBR135W	YBR135W_CKS1_sgd|BioProcess=regulation of cell cycle|MolFunction=molecular_function unknown|CellComponent=cellular_component unknown	0.979129	0.929394	0.92747	0.93821	0.962055	0.945802	0.924911	0.943853			1.01527	1.0311	0.978228	1.04208	1.02589	1.04208	1.01457	1.02131		0.864968	0.876799	0.899912	0.855855	0.882877	0.857038	0.848203	0.869379
YNL298W	YNL298W_CLA4_sgd|BioProcess=establishment of cell polarity (sensu Saccharomyces)*|MolFunction=protein serine/threonine kinase|CellComponent=actin cap (sensu Saccharomyces)	1.00132	1.02063	1.01672	1.04496	0.995979	1.05172	1.01861	1.02142			0.96984	0.950167	0.946019	0.972299	0.935621	0.957414	0.933684	0.952149		1.02589	1.03371	1.03467	1.04304	1.05877	1.04328	1.06684	1.04374
YGR108W	YGR108W_CLB1_"sgd|BioProcess=G2/M transition of mitotic cell cycle*|MolFunction=cyclin-dependent protein kinase, regulator|CellComponent=cellular_component unknown"	1.08293	1.0937	1.10688	1.10764	1.09977	1.10332	1.11148	1.10082			1.36144	1.37721	1.35831	1.36144	1.34896	1.34896	1.32434	1.35438		1.23027	1.24911	1.25343	1.24251	1.27938	1.30017	1.28233	1.26246
YPR119W	YPR119W_CLB2_"sgd|BioProcess=G2/M transition of mitotic cell cycle*|MolFunction=cyclin-dependent protein kinase, regulator|CellComponent=cytoplasm*"	0.721107	0.711214	0.724436	0.714496	0.691831	0.704693	0.695024	0.708972			1.00291	1.00261	0.954993	1.01866	1.06243	1.04256	1.01244	1.0138		0.731139	0.729458	0.732825	0.724436	0.755092	0.743019	0.716143	0.733159
YDL155W	YDL155W_CLB3_"sgd|BioProcess=G1/S transition of mitotic cell cycle*|MolFunction=cyclin-dependent protein kinase, regulator|CellComponent=cellular_component unknown"	1.10332	1.10841	1.11738	1.11429	1.11995	1.15638	1.10586	1.11794			1.19729	1.19729	1.19564	1.20976	1.1722	1.21004	1.17625	1.19407		1.09044	1.11327	1.12357	1.09799	1.0937	1.1471	1.07177	1.10541
YLR210W	YLR210W_CLB4_"sgd|BioProcess=G1/S transition of mitotic cell cycle*|MolFunction=cyclin-dependent protein kinase, regulator|CellComponent=cellular_component unknown"	1.21171	1.15824	1.19426	1.16466	1.15425	1.14974	1.16842	1.17161			1.24394	1.23709	1.23084	1.2735	1.2735	1.27057	1.28529	1.25925		1.01062	0.983807	0.971628	1.02589	1.00677	1.0292	0.955652	0.997653
YPR120C	YPR120C_CLB5_"sgd|BioProcess=G1/S transition of mitotic cell cycle*|MolFunction=cyclin-dependent protein kinase, regulator|CellComponent=nucleus"	0.98383	1.03276	1.00028	0.996254	0.998914	0.974316	1.03062	1.00243			1.07399	1.10281	1.03992	1.0792	1.06121	1.0666	1.06586	1.06994		1.08543	1.02754	1.01319	1.02494	1.02153	1.0266	1.00737	1.02951
YGR109C	YGR109C_CLB6_"sgd|BioProcess=G1/S transition of mitotic cell cycle*|MolFunction=cyclin-dependent protein kinase, regulator|CellComponent=cellular_component unknown"	0.374973	0.418794	0.413048	0.399025	0.412098	0.41783	0.38815	0.403417			0.372392	0.362243	0.389045	0.394457	0.337287	0.409261	0.33266	0.371049		0.516416	0.515229	0.599791	0.588844	0.583445	0.599791	0.567545	0.567294
YGR167W	YGR167W_CLC1_sgd|BioProcess=vesicle-mediated transport|MolFunction=structural molecule|CellComponent=clathrin vesicle coat	0.871766	0.892278	0.875992	0.88369	0.884504	0.878011	0.867361	0.879086			0.901156	0.894335	0.875992	0.891867	0.87579	0.877607	0.849572	0.880903		0.882267	0.937346	0.910542	0.925337	0.93218	0.890225	0.898876	0.910968
YLR117C	YLR117C_CLF1_sgd|BioProcess=cell cycle*|MolFunction=molecular_function unknown|CellComponent=spliceosome complex	0.983173	1.0452	0.98553	1.00937	0.99307	0.98803	0.975439	0.997116			0.962055	0.971181	0.970063	0.982562	0.979761	1.007	0.966051	0.976953		1.02589	1.04713	1.06463	1.04568	1.04352	1.04882	1.06121	1.04813
YGL215W	YGL215W_CLG1_"sgd|BioProcess=cell cycle|MolFunction=cyclin-dependent protein kinase, regulator|CellComponent=cyclin-dependent protein kinase holoenzyme"	1.0937	1.12073	1.21899	1.15904	1.14604	1.08143	1.20976	1.1471			0.986802	0.96917	1.03371	1.00944	1.03324	1.0055	1.08443	1.01747		1.13214	1.14209	1.10611	1.14789	1.20393	1.14367	1.21143	1.15532
YMR199W	YMR199W_CLN1_"sgd|BioProcess=G1/S transition of mitotic cell cycle*|MolFunction=cyclin-dependent protein kinase, regulator|CellComponent=cellular_component unknown"	0.696627	0.691831	0.696627	0.711214	0.688652	0.683912	0.668344	0.691029			0.657658	0.662217	0.674528	0.682339	0.672977	0.666807	0.651628	0.666879		0.956753	0.949292	0.960285	0.967832	0.989236	0.962055	0.960285	0.963677
YPL256C	YPL256C_CLN2_"sgd|BioProcess=G1/S transition of mitotic cell cycle*|MolFunction=cyclin-dependent protein kinase, regulator|CellComponent=cytoplasm"	0.616595	0.619441	0.592925	0.598412	0.601174	0.606736	0.598412	0.604814			0.674528	0.647143	0.665273	0.648634	0.636796	0.699842	0.663743	0.66228		0.657658	0.662217	0.665273	0.63387	0.628058	0.671429	0.623735	0.648891
YAL040C	YAL040C_CLN3_"sgd|BioProcess=G1/S transition of mitotic cell cycle*|MolFunction=cyclin-dependent protein kinase, regulator|CellComponent=nucleus"	0.636796	0.619441	0.60256	0.583445	0.610942	0.609537	0.630957	0.613383			0.712853	0.724436	0.672977	0.679204	0.707946	0.653131	0.712853	0.694771		0.55847	0.488652	0.5188	0.49545	0.533335	0.535797	0.586138	0.530949
YOR250C	YOR250C_CLP1_sgd|BioProcess=mRNA polyadenylation*|MolFunction=cleavage/polyadenylation specificity factor|CellComponent=mRNA cleavage factor complex	1.18032	1.14815	1.14499	1.18878	1.17517	1.17842	1.19536	1.17303			1.23112	1.24051	1.12435	1.15958	1.14762	1.18932	1.16896	1.18021		1.10764	1.09901	1.10535	1.13292	1.09219	1.10688	1.0937	1.10539
YMR012W	YMR012W_CLU1_sgd|BioProcess=translational initiation*|MolFunction=translation initiation factor|CellComponent=cytoplasm*	0.928966	0.934545	0.942758	0.930894	0.928539	0.930037	0.920874	0.930944			1.26765	1.26183	1.30017	1.25893	1.25893	1.26765	1.25055	1.26653		1.02353	1.01927	1.01524	1.01536	1.01826	1.0137	0.989054	1.01349
YBR109C	YBR109C_CMD1_sgd|BioProcess=cytoskeleton organization and biogenesis*|MolFunction=calcium ion binding|CellComponent=cytoplasm*	1.18604	1.20337	1.19564	1.19702	1.19015	1.17544	1.20143	1.19273			1.09044	1.07029	1.07152	1.07349	1.08993	1.05803	1.08768	1.07734		1.10484	1.12694	1.16923	1.14262	1.15398	1.1246	1.14288	1.13787
YFR014C	YFR014C_CMK1_sgd|BioProcess=protein amino acid phosphorylation*|MolFunction=calmodulin-dependent protein kinase I|CellComponent=cytoplasm	0.79726	0.77983	0.751623	0.792501	0.774462	0.756833	0.803341	0.779407			0.862979	0.846642	0.886543	0.846642	0.853297	0.842558	0.89454	0.861886		0.763836	0.729458	0.749894	0.765597	0.778037	0.760326	0.76913	0.759468
YOL016C	YOL016C_CMK2_sgd|BioProcess=protein amino acid phosphorylation*|MolFunction=calcium/calmodulin-dependent protein kinase|CellComponent=cytoplasm	0.776247	0.78343	0.787046	0.774462	0.787046	0.796893	0.763836	0.78128			1.02313	1.0042	1.00364	1.00925	0.995887	1.00956	0.976562	1.00318		0.653131	0.644169	0.642688	0.642688	0.628058	0.626614	0.645654	0.640429
YML057W	YML057W_CMP2_sgd|BioProcess=ion homeostasis*|MolFunction=calcium-dependent protein serine/threonine phosphatase|CellComponent=cytoplasm	1.09799	1.11429	1.09774	1.09471	1.05706	1.09648	1.11841	1.09667			1.08293	1.0927	1.00224	1.04954	1.04665	1.05366	1.05414	1.05455		1.18222	1.18741	1.17382	1.15027	1.16332	1.13868	1.18796	1.1691
YLR433C	YLR433C_CNA1_sgd|BioProcess=cell wall organization and biogenesis*|MolFunction=calcium-dependent protein serine/threonine phosphatase|CellComponent=cytoplasm	0.89619	0.887156	0.903233	0.842946	0.87882	0.873373	0.903025	0.883535			0.930679	0.938858	0.978994	0.966941	0.983083	0.957414	1.00997	0.966563		0.861986	0.869161	0.854476	0.866762	0.867162	0.875588	0.856446	0.864512
YKL190W	YKL190W_CNB1_sgd|BioProcess=cell wall organization and biogenesis*|MolFunction=calcium-dependent protein serine/threonine phosphatase|CellComponent=cytoplasm	1.19261	1.18522	1.14868	1.18331	1.17139	1.19647	1.1984	1.1823			0.990672	0.978769	0.983264	0.995153	0.988895	1.00638	0.982358	0.989355		1.03134	1.02424	0.998948	1.00501	1.03276	1.0141	1.04833	1.0221
YAL058W	YAL058W_CNE1_"sgd|BioProcess=ER-associated protein catabolism|MolFunction=molecular_function unknown|CellComponent=endoplasmic reticulum membrane, intrinsic protein"	0.997631	0.94254	1.03371	0.990376	0.991585	1.00021	0.96984	0.989413			0.985735	0.977012	0.98951	0.934329	0.964495	0.972299	1.02376	0.978164		0.959843	0.967832	0.92151	0.934545	0.94189	0.963385	0.901364	0.941481
YNL225C	YNL225C_CNM67_sgd|BioProcess=microtubule nucleation|MolFunction=structural constituent of cytoskeleton|CellComponent=spindle pole body	1.0158	0.989897	0.972747	0.971181	1.00856	0.990786	0.963385	0.98748			1.03562	1.04376	1.01307	1.04352	1.01873	0.972076	1.03753	1.02347		0.912221	0.944061	0.882877	0.937994	0.907821	0.917065	0.91622	0.916894
YBR155W	YBR155W_CNS1_sgd|BioProcess=biological_process unknown|MolFunction=molecular_function unknown|CellComponent=not yet annotated	1.03015	1.0001	1.03157	1.03586	1.02589	1.02542	1.01864	1.02395			0.925977	0.895983	0.904899	0.905941	0.859607	0.895571	0.905107	0.899012		0.932395	0.930037	0.903441	0.887565	0.926616	0.912011	0.891251	0.911902
Q0105	Q0105_COB_sgd|BioProcess=aerobic respiration*|MolFunction=ubiquinol-cytochrome c reductase|CellComponent=respiratory chain complex III (sensu Eukarya)	0.572796	0.545758	0.544503	0.550808	0.548277	0.547016	0.567545	0.553815			0.703072	0.677642	0.714496	0.691831	0.706318	0.682339	0.762079	0.705397		0.774462	0.790679	0.815831	0.807607	0.78343	0.822621	0.854476	0.807015
YLL050C	YLL050C_COF1_sgd|BioProcess=cell wall organization and biogenesis*|MolFunction=actin filament severing|CellComponent=actin cortical patch (sensu Saccharomyces)	0.933899	0.99568	0.992979	0.968278	0.99481	0.940156	0.956313	0.968874			0.803341	0.831189	0.821486	0.846837	0.787046	0.805935	0.807235	0.814724		0.982811	1.01962	1.01445	1.02075	1.03229	0.964051	1.00974	1.00624
YGL223C	YGL223C_COG1_sgd|BioProcess=intra-Golgi transport*|MolFunction=molecular_function unknown|CellComponent=Golgi transport complex	1.08418	0.999854	1.0416	1.10535	1.06635	1.04016	1.08468	1.06031			1.01534	1.08019	1.09169	1.01857	1.04954	1.06611	1.03586	1.05104		1.12435	1.11122	1.13266	1.11944	1.10306	1.07399	1.13553	1.11432
YGR120C	YGR120C_COG2_sgd|BioProcess=ER to Golgi transport*|MolFunction=not yet annotated|CellComponent=soluble fraction*	1.28825	1.25228	1.27938	1.29122	1.30918	1.26474	1.26765	1.27896			1.21871	1.2006	1.21451	1.20865	1.19207	1.19481	1.24624	1.2108		1.15107	1.16735	1.17355	1.17652	1.18823	1.16547	1.20976	1.17599
YER157W	YER157W_COG3_sgd|BioProcess=ER to Golgi transport*|MolFunction=not yet annotated|CellComponent=soluble fraction*	1.1125	1.09245	1.07721	1.07523	1.07029	1.06955	1.06414	1.08019			1.12616	1.13475	1.15478	1.10484	1.13136	1.10815	1.11045	1.12436		1.02873	1.04328	1.03276	1.0144	1.03348	1.01501	1.01552	1.02617
YPR105C	YPR105C_COG4_sgd|BioProcess=intra-Golgi transport*|MolFunction=molecular_function unknown|CellComponent=Golgi transport complex	1.27938	1.26183	1.25112	1.30317	1.2735	1.30017	1.28529	1.27921			1.35207	1.26183	1.31826	1.31522	1.32739	1.32434	1.3122	1.3159		1.25055	1.18768	1.20698	1.25112	1.24137	1.23367	1.22716	1.22836
YNL051W	YNL051W_COG5_sgd|BioProcess=intra-Golgi transport|MolFunction=molecular_function unknown|CellComponent=Golgi transport complex	0.847423	0.807607	0.827942	0.814329	0.804822	0.848594	0.856643	0.829623			0.98803	0.94254	0.965162	0.935837	0.926403	0.946019	0.956313	0.951472		0.907194	0.884097	0.877405	0.883894	0.885523	0.906567	0.909076	0.893394
YNL041C	YNL041C_COG6_sgd|BioProcess=intra-Golgi transport|MolFunction=molecular_function unknown|CellComponent=Golgi transport complex	1.13789	1.12876	1.18141	1.11918	1.17004	1.12694	1.17652	1.14868			0.945584	0.974765	0.939507	0.967164	0.979873	0.943409	0.980709	0.961573		1.2106	1.11173	1.13423	1.16198	1.13084	1.14974	1.16359	1.15182
YGL005C	YGL005C_COG7_sgd|BioProcess=intra-Golgi transport|MolFunction=molecular_function unknown|CellComponent=Golgi transport complex	0.933254	0.966941	0.944278	0.907612	0.930037	0.936699	0.887973	0.929542			1.01445	1.03514	1.04064	1.00737	0.999158	1.0493	1.05317	1.02846		0.947327	0.955432	0.981997	0.960506	1.00274	0.958738	0.947327	0.964867
YML071C	YML071C_COG8_sgd|BioProcess=intra-Golgi transport|MolFunction=molecular_function unknown|CellComponent=Golgi transport complex	1.00012	1.05051	1.03896	1.06955	1.01295	1.03371	1.00705	1.03041			0.968947	0.954773	0.920874	0.951919	0.903233	1.00123	0.952796	0.950538		0.921722	0.907612	0.935406	0.931966	0.934545	0.932395	0.939723	0.929053
YDL145C	YDL145C_COP1_sgd|BioProcess=ER to Golgi transport*|MolFunction=molecular_function unknown|CellComponent=COPI vesicle coat	0.865167	0.877809	0.874581	0.883283	0.845863	0.879023	0.887973	0.873386			0.957414	0.957856	0.972299	0.965384	0.958959	0.937994	0.985621	0.962218		0.830424	0.842558	0.858816	0.830424	0.85153	0.829469	0.82699	0.838602
YBR003W	YBR003W_COQ1_sgd|BioProcess=ubiquinone metabolism|MolFunction=trans-hexaprenyltranstransferase|CellComponent=not yet annotated	0.971852	0.989487	0.991836	0.997654	1.00192	0.987097	0.992499	0.990335			1.04232	1.01398	1.03134	1.00879	0.994878	0.998875	1.00568	1.01369		1.07349	1.05027	1.04304	1.01354	1.03633	1.01438	1.05027	1.04019
YNR041C	YNR041C_COQ2_sgd|BioProcess=ubiquinone metabolism|MolFunction=not yet annotated|CellComponent=not yet annotated	0.902402	0.927897	0.978566	0.899912	0.929822	0.924911	0.91791	0.925917			1.05877	1.03633	0.999116	1.00883	0.984442	1.02967	1.03705	1.02203		0.980122	0.955652	0.920874	0.944931	0.981138	0.959843	0.980776	0.960476
YOL096C	YOL096C_COQ3_sgd|BioProcess=ubiquinone metabolism|MolFunction=hexaprenyldihydroxybenzoate methyltransferase|CellComponent=not yet annotated	0.74131	0.765597	0.732825	0.749894	0.758578	0.744732	0.774462	0.752485			0.815831	0.804452	0.812269	0.794328	0.813767	0.77983	0.797995	0.802639		0.847227	0.844112	0.828705	0.815455	0.839653	0.87882	0.840427	0.842057
YDR204W	YDR204W_COQ4_sgd|BioProcess=ubiquinone metabolism|MolFunction=not yet annotated|CellComponent=mitochondrial inner membrane	1.47231	1.50314	1.49279	1.46893	1.46555	1.4388	1.47231	1.4734			1.27938	1.2942	1.30617	1.30017	1.28825	1.28529	1.26765	1.28873		1.43219	1.46555	1.41254	1.38676	1.37404	1.42889	1.42561	1.41794
YML110C	YML110C_COQ5_sgd|BioProcess=ubiquinone metabolism|MolFunction=not yet annotated|CellComponent=mitochondrion	0.737904	0.72778	0.72277	0.72778	0.736207	0.736207	0.714496	0.729021			0.709578	0.72277	0.719449	0.714496	0.712853	0.714496	0.704693	0.714048		0.707946	0.701455	0.706318	0.695024	0.698232	0.701455	0.698232	0.701238
YGR255C	YGR255C_COQ6_sgd|BioProcess=ubiquinone metabolism|MolFunction=not yet annotated|CellComponent=not yet annotated	1.05003	0.995176	1.01812	1.02127	1.01165	1.03157	1.03467	1.02321			0.939291	0.925977	0.916643	0.908239	0.885523	0.933039	0.943409	0.921731		0.994466	0.972971	0.958738	0.987347	0.949292	1.00332	0.978656	0.977827
YBL045C	YBL045C_COR1_sgd|BioProcess=aerobic respiration|MolFunction=ubiquinol-cytochrome c reductase|CellComponent=respiratory chain complex III (sensu Eukarya)	0.772681	0.767361	0.778037	0.787046	0.767361	0.76913	0.753356	0.77071			0.9482	0.968947	0.953016	0.965384	0.972076	0.9482	0.925124	0.954421		0.778037	0.781628	0.790679	0.794328	0.751623	0.774462	0.800203	0.781566
YNL336W	YNL336W_COS1_sgd|BioProcess=biological_process unknown|MolFunction=molecular_function unknown|CellComponent=not yet annotated	0.872168	0.860597	0.871365	0.854476	0.865765	0.865366	0.858223	0.863994			0.864371	0.861787	0.870964	0.858025	0.870162	0.859014	0.863774	0.864014		1.11815	1.14104	1.13894	1.13527	1.14895	1.09749	1.12512	1.12928
YNR075W	YNR075W_COS10_sgd|BioProcess=biological_process unknown|MolFunction=molecular_function unknown|CellComponent=cytoplasm*	0.687068	0.580764	0.597035	0.636796	0.682339	0.653131	0.665273	0.643201			0.781628	0.774462	0.819596	0.762079	0.751623	0.790679	0.86836	0.792632		0.835603	0.724436	0.813954	0.746449	0.958738	0.732825	0.729458	0.791637
YGL263W	YGL263W_COS12_sgd|BioProcess=biological_process unknown|MolFunction=molecular_function unknown|CellComponent=not yet annotated	0.976338	0.860399	0.907612	0.93218	0.934975	0.902818	0.999754	0.930582			1.54525	1.4388	1.41906	1.4388	1.42561	1.53815	1.65577	1.49449		0.925977	0.958738	0.974541	1.06218	0.967832	1.00686	1.0617	0.993976
YBR302C	YBR302C_COS2_sgd|BioProcess=biological_process unknown|MolFunction=molecular_function unknown|CellComponent=not yet annotated	1.10739	1.1023	1.11096	1.13972	1.11481	1.13136	1.11506	1.11737			1.36144	1.3366	1.37088	1.37404	1.37721	1.34896	1.38995	1.36558		1.30918	1.31826	1.28233	1.29718	1.27938	1.28233	1.3366	1.30075
YML132W	YML132W_COS3_sgd|BioProcess=biological_process unknown|MolFunction=molecular_function unknown|CellComponent=not yet annotated	1.10332	1.12228	1.12824	1.14683	1.11712	1.10943	1.09522	1.11749			1.34896	1.36773	1.35519	1.36773	1.37088	1.34896	1.3366	1.35658		1.27938	1.26183	1.29122	1.2735	1.31522	1.34276	1.2569	1.28869
YFL062W	YFL062W_COS4_sgd|BioProcess=biological_process unknown|MolFunction=molecular_function unknown|CellComponent=not yet annotated	1.08518	1.01779	1.04592	1.05051	1.04016	1.06979	1.0404	1.04997			1.29718	1.32434	1.29718	1.30918	1.29122	1.3122	1.33352	1.30926		1.14235	1.14183	1.12099	1.15452	1.18331	1.14314	1.14868	1.14783
YJR161C	YJR161C_COS5_sgd|BioProcess=biological_process unknown|MolFunction=molecular_function unknown|CellComponent=not yet annotated	0.880035	0.905733	0.857828	0.85842	0.885523	0.891251	0.897635	0.882346			1.02944	1.0493	1.05828	1.03944	1.0639	1.09094	1.05925	1.05579		0.981002	1.02136	1.01529	0.982653	0.986825	1.01018	1.02122	1.00265
YGR295C	YGR295C_COS6_sgd|BioProcess=biological_process unknown|MolFunction=molecular_function unknown|CellComponent=not yet annotated	1.16279	1.13946	1.16413	1.1471	1.1413	1.14604	1.14051	1.14876			1.46555	1.51356	1.51356	1.53109	1.50314	1.47231	1.49279	1.49886		1.21563	1.19371	1.22067	1.21032	1.21423	1.20282	1.21367	1.21015
YDL248W	YDL248W_COS7_sgd|BioProcess=biological_process unknown|MolFunction=molecular_function unknown|CellComponent=not yet annotated	0.608135	0.656145	0.618016	0.630957	0.647143	0.618016	0.669885	0.635471			0.872971	0.841395	0.79965	0.930894	0.867561	0.814704	1.03157	0.879821		0.682339	0.628058	0.69024	0.698232	0.707946	0.737904	0.726106	0.695832
YHL048W	YHL048W_COS8_sgd|BioProcess=biological_process unknown|MolFunction=molecular_function unknown|CellComponent=not yet annotated	0.978025	1.01088	1.05925	1.00224	0.995474	0.970287	0.974092	0.998608			1.09295	1.13999	1.12047	1.14051	1.11789	1.06733	1.13946	1.11694		0.990513	0.958297	1.02944	1.00007	1.01372	0.974092	0.94973	0.987981
YKL219W	YKL219W_COS9_sgd|BioProcess=biological_process unknown|MolFunction=molecular_function unknown|CellComponent=not yet annotated	1.17842	1.15691	1.19097	1.22772	1.19702	1.19344	1.18768	1.19031			1.21731	1.19152	1.18005	1.22659	1.21143	1.20865	1.19371	1.20418		1.21759	1.18987	1.19978	1.23112	1.20199	1.20448	1.19647	1.2059
YOR316C	YOR316C_COT1_"sgd|BioProcess=zinc ion transport*|MolFunction=di-, tri-valent inorganic cation transporter*|CellComponent=vacuole (sensu Fungi)"	1.60325	1.5417	1.58855	1.58125	1.59956	1.58489	1.55955	1.57982			1.42889	1.39637	1.38357	1.42233	1.40605	1.39959	1.40281	1.40566		1.60325	1.58125	1.58855	1.52757	1.56675	1.52055	1.52757	1.55935
Q0045	Q0045_COX1_sgd|BioProcess=aerobic respiration|MolFunction=cytochrome c oxidase|CellComponent=respiratory chain complex IV (sensu Eukarya)	0.610942	0.657658	0.595662	0.615177	0.618016	0.628058	0.620869	0.620912			0.687068	0.676083	0.635331	0.618016	0.61235	0.644169	0.626614	0.642805		0.857038	0.8179	0.846447	0.818465	0.849572	0.835218	0.78886	0.8305
YPL172C	YPL172C_COX10_sgd|BioProcess=heme a biosynthesis|MolFunction=protoheme IX farnesyltransferase|CellComponent=mitochondrial inner membrane	0.821486	0.785236	0.804452	0.774462	0.77983	0.814892	0.76913	0.792784			0.76913	0.763836	0.74131	0.78343	0.746449	0.801678	0.770903	0.768105		0.816959	0.819785	0.794328	0.824138	0.799282	0.808723	0.850746	0.81628
YPL132W	YPL132W_COX11_sgd|BioProcess=aerobic respiration|MolFunction=molecular_function unknown|CellComponent=mitochondrial inner membrane	0.894335	0.89002	0.921298	0.884301	0.878618	0.876395	0.899912	0.892125			0.992887	0.989122	0.999385	0.99747	0.992933	0.975888	0.957194	0.986412		0.960506	0.950824	0.927684	0.959622	0.885727	0.940806	0.911591	0.933823
YLR038C	YLR038C_COX12_sgd|BioProcess=not yet annotated|MolFunction=cytochrome c oxidase|CellComponent=respiratory chain complex IV (sensu Eukarya)	0.765597	0.72778	0.751623	0.724436	0.734514	0.762079	0.734514	0.742935			0.921934	0.908448	0.911381	0.886952	0.933899	0.925763	0.936268	0.917806		0.87579	0.899705	0.864371	0.842364	0.891251	0.866164	0.865765	0.872201
YGL191W	YGL191W_COX13_sgd|BioProcess=aerobic respiration|MolFunction=cytochrome c oxidase*|CellComponent=respiratory chain complex IV (sensu Eukarya)	0.763836	0.778037	0.776247	0.760326	0.776247	0.765597	0.77983	0.771446			0.858816	0.85763	0.837144	0.850354	0.845474	0.831764	0.839847	0.845861		0.79671	0.798914	0.84217	0.800203	0.812643	0.795793	0.79671	0.806163
YML129C	YML129C_COX14_sgd|BioProcess=aerobic respiration*|MolFunction=molecular_function unknown|CellComponent=integral membrane protein*	0.790679	0.852315	0.864371	0.749894	0.84004	0.737904	0.814892	0.807156			0.755092	0.758578	0.801493	0.72778	0.78343	0.774462	0.736207	0.762435		0.88247	0.758578	0.762079	0.781628	0.824518	0.77983	0.794328	0.797633
YER141W	YER141W_COX15_sgd|BioProcess=cytochrome c oxidase biogenesis*|MolFunction=molecular_function unknown|CellComponent=mitochondrial inner membrane	1.01228	1.00077	0.992385	1.01228	0.999376	1.01679	0.998045	1.00456			1.0782	1.12047	1.08143	1.09245	1.12383	1.13084	1.11045	1.10538		1.15213	1.17652	1.14025	1.13999	1.166	1.17951	1.16225	1.15952
YJL003W	YJL003W_COX16_sgd|BioProcess=biological_process unknown|MolFunction=molecular_function unknown|CellComponent=not yet annotated	0.970957	0.97051	0.987006	0.992156	0.991402	1.06635	0.954553	0.990419			0.857235	0.862383	0.839653	0.824328	0.851334	0.850159	0.82737	0.844637		1.08044	1.0522	1.00747	1.03371	1.02707	0.944061	1.0311	1.02515
YLL009C	YLL009C_COX17_sgd|BioProcess=cytochrome c oxidase biogenesis*|MolFunction=intracellular copper transporter|CellComponent=cytosol*	0.533335	0.5188	0.552077	0.548277	0.548277	0.53827	0.548277	0.541045			0.65013	0.647143	0.644169	0.629506	0.613762	0.647143	0.620869	0.636103		0.69024	0.674528	0.691831	0.663743	0.687068	0.672977	0.680769	0.680165
YGR062C	YGR062C_COX18_sgd|BioProcess=cytochrome c oxidase biogenesis|MolFunction=molecular_function unknown|CellComponent=mitochondrial inner membrane*	0.951043	1.01758	0.998281	1.0404	1.00805	1.01274	1.02565	1.00768			0.968278	1.01925	0.984147	1.00642	1.024	1.0292	0.992453	1.00339		1.03872	1.00397	1.04448	1.08468	1.06096	1.05245	1.05099	1.04804
YLL018C-A	YLL018C-A_COX19_sgd|BioProcess=not yet annotated|MolFunction=molecular_function unknown|CellComponent=not yet annotated	1.31826	1.33045	1.38676	1.34586	1.3122	1.29122	1.29122	1.32514			1.75792	1.77011	1.78238	1.74582	1.71396	1.7338	1.81134	1.75933		1.26183	1.31522	1.26183	1.30918	1.21591	1.29122	1.24022	1.27077
Q0250	Q0250_COX2_sgd|BioProcess=aerobic respiration|MolFunction=cytochrome c oxidase|CellComponent=respiratory chain complex IV (sensu Eukarya)	0.460257	0.709578	0.701455	0.808537	0.712853	0.503501	0.867162	0.680477			0.737904	0.927257	1.09295	0.69024	1.2331	0.663743	0.844695	0.88427		0.537032	1.14499	0.882267	0.901364	1.03944	1.25401	1.83231	1.08449
YDR231C	YDR231C_COX20_sgd|BioProcess=aerobic respiration*|MolFunction=chaperone|CellComponent=mitochondrial inner membrane	1.21283	1.19179	1.21675	1.17978	1.16225	1.15478	1.16627	1.18349			1.12202	1.07448	1.08368	1.12512	1.08468	1.06979	1.12564	1.09792		1.14288	1.14736	1.21731	1.19922	1.1749	1.13553	1.17788	1.17073
Q0275	Q0275_COX3_sgd|BioProcess=aerobic respiration|MolFunction=cytochrome c oxidase|CellComponent=respiratory chain complex IV (sensu Eukarya)	0.97051	0.844501	0.946673	0.927043	1.06905	1.12538	1.01323	0.9852			2.08449	1.68267	1.53815	1.8281	1.74582	2.18776	1.80302	1.83857		1.03015	1.07127	1.14868	1.19371	1.15638	1.14393	0.886952	1.09015
YGL187C	YGL187C_COX4_sgd|BioProcess=not yet annotated|MolFunction=cytochrome c oxidase|CellComponent=respiratory chain complex IV (sensu Eukarya)	0.796343	0.776247	0.787046	0.774462	0.778037	0.787046	0.756833	0.77943			1.00693	1.01016	1.01793	1.02261	1.00448	1.03395	0.985394	1.01164		0.958076	0.994283	1.01786	0.985644	0.945584	1.00589	0.971852	0.982742
YNL052W	YNL052W_COX5A_sgd|BioProcess=not yet annotated|MolFunction=cytochrome c oxidase|CellComponent=respiratory chain complex IV (sensu Eukarya)	0.790679	0.796343	0.787046	0.776247	0.774462	0.76913	0.787046	0.782993			0.971852	0.994718	0.977237	0.954333	0.962055	0.979129	0.991562	0.975841		0.856841	0.881861	0.894129	0.849376	0.852315	0.864968	0.863774	0.86618
YIL111W	YIL111W_COX5B_sgd|BioProcess=aerobic respiration|MolFunction=cytochrome c oxidase|CellComponent=respiratory chain complex IV (sensu Eukarya)	1.43219	1.43219	1.44544	1.41254	1.41906	1.45211	1.41254	1.42944			1.10892	1.14104	1.12021	1.12928	1.11866	1.10841	1.13344	1.12285		1.40929	1.37088	1.46893	1.35519	1.37721	1.41254	1.42233	1.40234
YHR051W	YHR051W_COX6_sgd|BioProcess=not yet annotated|MolFunction=cytochrome c oxidase|CellComponent=respiratory chain complex IV (sensu Eukarya)	0.847032	0.867361	0.864172	0.873575	0.863575	0.8531	0.855461	0.860611			0.974765	0.971404	0.948637	1.01419	0.987484	0.998173	0.982698	0.982479		0.973419	0.955213	0.927897	0.987757	1.03062	0.999342	0.966273	0.977218
YMR256C	YMR256C_COX7_sgd|BioProcess=not yet annotated|MolFunction=cytochrome c oxidase|CellComponent=respiratory chain complex IV (sensu Eukarya)	0.817335	0.815455	0.831381	0.820918	0.819974	0.843335	0.813767	0.823166			1.1311	1.13423	1.12254	1.10306	1.13946	1.13032	1.12021	1.12584		0.813205	0.815267	0.803341	0.821864	0.841201	0.78343	0.819974	0.81404
YLR395C	YLR395C_COX8_sgd|BioProcess=not yet annotated|MolFunction=cytochrome c oxidase|CellComponent=respiratory chain complex IV (sensu Eukarya)	1.02447	0.998162	0.988143	0.961391	1.01951	1.00492	1.02896	1.00365			1.21955	1.15266	1.20005	1.19234	1.14921	1.18659	1.20531	1.18653		1.05148	1.06292	1.11584	1.05828	1.03992	1.05974	1.04376	1.0617
YDL067C	YDL067C_COX9_sgd|BioProcess=not yet annotated|MolFunction=cytochrome c oxidase|CellComponent=respiratory chain complex IV (sensu Eukarya)	1.20781	1.2249	1.18987	1.19702	1.2006	1.21703	1.20504	1.20604			1.11455	1.1102	1.13136	1.1215	1.11635	1.09018	1.10662	1.11297		1.23538	1.23994	1.22999	1.23453	1.29122	1.20865	1.25141	1.24159
YKL179C	YKL179C_COY1_sgd|BioProcess=biological_process unknown|MolFunction=molecular_function unknown|CellComponent=not yet annotated	1.12824	1.13162	1.1324	1.1358	1.15001	1.15133	1.13946	1.13841			1.18304	1.1984	1.17166	1.22039	1.17978	1.20921	1.16225	1.18925		1.11686	1.0932	1.10129	1.09144	1.07994	1.05148	1.06292	1.0853
YOR303W	YOR303W_CPA1_sgd|BioProcess=arginine biosynthesis|MolFunction=carbamoyl-phosphate synthase (glutamine-hydrolyzing)|CellComponent=cytosol	2.4322	2.41546	2.42661	2.28034	2.37137	2.38232	2.42103	2.38991			0.636796	0.629506	0.598412	0.608135	0.594292	0.598412	0.625173	0.612961		3.53997	3.34195	3.47536	3.60579	3.48337	3.6141	3.53997	3.51436
YJR109C	YJR109C_CPA2_sgd|BioProcess=arginine biosynthesis|MolFunction=carbamoyl-phosphate synthase (glutamine-hydrolyzing)|CellComponent=cytosol	10.7152	10.4713	10.7152	10.9648	11.2202	10.2329	10.2329	10.6504			0.254097	0.250611	0.260615	0.249459	0.253513	0.24322	0.257632	0.252735		18.6209	17.7828	19.4984	19.0546	18.6209	18.6209	19.0546	18.7504
YGR247W	YGR247W_CPD1_"sgd|BioProcess=biological_process unknown|MolFunction=2,3-cyclic nucleotide 3-phosphodiesterase|CellComponent=cellular_component unknown"	0.555904	0.576766	0.55335	0.545758	0.526017	0.519996	0.562341	0.54859			0.665273	0.662217	0.679204	0.636796	0.666807	0.639735	0.651628	0.65738		0.639735	0.6223	0.595662	0.613762	0.626614	0.616595	0.654636	0.624186
YDR155C	YDR155C_CPR1_sgd|BioProcess=biological_process unknown|MolFunction=peptidyl-prolyl cis-trans isomerase|CellComponent=cytoplasm	0.809096	0.809655	0.812643	0.822432	0.808537	0.804452	0.790679	0.808213			0.626614	0.628058	0.625173	0.625173	0.628058	0.620869	0.630957	0.626415		0.662217	0.665273	0.659174	0.654636	0.647143	0.669885	0.656145	0.65921
YHR057C	YHR057C_CPR2_sgd|BioProcess=stress response|MolFunction=peptidyl-prolyl cis-trans isomerase|CellComponent=cellular_component unknown	0.942975	0.925124	0.912011	0.930251	0.920874	0.916854	0.922784	0.92441			0.871565	0.870763	0.870563	0.833681	0.887156	0.875185	0.858223	0.866734		0.849963	0.880846	0.854673	0.850159	0.848594	0.851726	0.866762	0.857532
YML078W	YML078W_CPR3_sgd|BioProcess=protein folding|MolFunction=peptidyl-prolyl cis-trans isomerase|CellComponent=mitochondrion	0.601174	0.587489	0.599791	0.598412	0.599791	0.591562	0.586138	0.594908			0.60256	0.609537	0.610942	0.618016	0.609537	0.597035	0.60256	0.60717		0.583445	0.568853	0.57544	0.576766	0.570164	0.566239	0.559758	0.571524
YCR069W	YCR069W_CPR4_sgd|BioProcess=stress response|MolFunction=peptidyl-prolyl cis-trans isomerase|CellComponent=endoplasmic reticulum	1.03825	1.06439	1.10053	1.05172	1.08468	1.07152	1.07498	1.06944			0.918333	0.943192	0.935837	0.902194	0.928325	0.915799	0.925337	0.924145		1.09749	1.06856	1.0927	1.04882	1.07696	1.07597	1.05269	1.07331
YDR304C	YDR304C_CPR5_sgd|BioProcess=stress response|MolFunction=peptidyl-prolyl cis-trans isomerase|CellComponent=cytoplasm*	0.28774	0.285759	0.283792	0.280543	0.287078	0.285102	0.283139	0.284736			0.316957	0.327341	0.326588	0.33266	0.32434	0.32961	0.316228	0.324817		0.248313	0.248886	0.255859	0.254683	0.246604	0.250611	0.247172	0.250304
YLR216C	YLR216C_CPR6_sgd|BioProcess=protein folding|MolFunction=peptidyl-prolyl cis-trans isomerase|CellComponent=cytoplasm	0.618016	0.625173	0.623735	0.613762	0.629506	0.620869	0.613762	0.620689			0.668344	0.685488	0.682339	0.696627	0.691831	0.696627	0.660693	0.683135		0.490908	0.497737	0.502343	0.490908	0.512861	0.505825	0.483059	0.497663
YJR032W	YJR032W_CPR7_sgd|BioProcess=biological_process unknown|MolFunction=peptidyl-prolyl cis-trans isomerase|CellComponent=cytoplasm	0.819785	0.812082	0.835795	0.830424	0.834642	0.839847	0.825658	0.828319			0.958297	0.99907	0.974541	1.02063	0.949292	0.968278	1.00658	0.982385		0.89929	0.89929	0.894335	0.909913	0.890841	0.886748	0.888178	0.895514
YNR028W	YNR028W_CPR8_sgd|BioProcess=biological_process unknown|MolFunction=peptidyl-prolyl cis-trans isomerase|CellComponent=cellular_component unknown	0.737904	0.787046	0.767361	0.760326	0.770903	0.74131	0.794328	0.765597			0.895159	0.910542	0.924485	0.899705	0.905733	0.940373	0.91791	0.913415		0.785236	0.74131	0.739605	0.734514	0.770903	0.758578	0.774462	0.757801
YJL172W	YJL172W_CPS1_sgd|BioProcess=proteolysis and peptidolysis*|MolFunction=gly-X carboxypeptidase|CellComponent=vacuole (sensu Fungi)	0.76913	0.763836	0.772681	0.749894	0.776247	0.767361	0.749894	0.764149			0.645654	0.648634	0.625173	0.660693	0.644169	0.639735	0.6223	0.640908		0.699842	0.707946	0.711214	0.711214	0.726106	0.665273	0.704693	0.703755
YNL130C	YNL130C_CPT1_sgd|BioProcess=phosphatidylcholine biosynthesis|MolFunction=diacylglycerol cholinephosphotransferase|CellComponent=endoplasmic reticulum	1.08543	1.0693	1.07994	1.09194	1.10535	1.06782	1.07424	1.082			1.03157	1.0522	1.04785	1.05999	1.05317	1.04448	1.04616	1.04792		0.962055	0.976113	0.977755	0.971181	0.956313	0.93261	0.930465	0.95807
YOR100C	YOR100C_CRC1_sgd|BioProcess=fatty acid metabolism|MolFunction=carnitine/acyl carnitine carrier|CellComponent=mitochondrion*	1.77828	1.56315	1.97697	1.61436	1.89234	1.61065	1.65196	1.72682			1.17355	1.09446	1.14393	1.17571	1.02612	1.08818	1.14104	1.12043		1.49624	1.76604	1.63682	1.54525	1.95434	1.53462	1.59588	1.64703
YDL142C	YDL142C_CRD1_sgd|BioProcess=lipid biosynthesis*|MolFunction=cardiolipin synthase|CellComponent=mitochondrial membrane	1.34276	1.32739	1.3213	1.27938	1.3213	1.26183	1.32739	1.31162			1.33045	1.3122	1.2735	1.30017	1.29718	1.28233	1.29718	1.299		1.39316	1.36458	1.32434	1.33045	1.41906	1.37721	1.40605	1.37355
YGR189C	YGR189C_CRH1_sgd|BioProcess=biological_process unknown|MolFunction=molecular_function unknown|CellComponent=cell wall	1.35831	1.33968	1.32739	1.36144	1.35207	1.33352	1.31522	1.34109			1.35519	1.38038	1.3366	1.37721	1.39316	1.33968	1.34896	1.3616		1.31826	1.28529	1.29122	1.34586	1.33352	1.33352	1.33045	1.31973
YGR218W	YGR218W_CRM1_sgd|BioProcess=mRNA-nucleus export*|MolFunction=protein carrier|CellComponent=nucleus	0.9482	0.90615	0.918121	0.92747	0.913061	0.902402	0.931751	0.921022			0.994764	1.00159	1.00353	1.01163	1.01274	1.02849	0.981432	1.00488		0.874782	0.917276	0.892894	0.910123	0.895571	0.876193	0.882673	0.892788
YLR429W	YLR429W_CRN1_sgd|BioProcess=actin filament organization*|MolFunction=microtubule binding*|CellComponent=actin cortical patch (sensu Saccharomyces)	1.13763	1.13449	1.10917	1.12202	1.10357	1.15292	1.10535	1.12359			1.07795	1.10382	1.09749	1.08843	1.08493	1.08543	1.09446	1.09036		1.21759	1.17679	1.18604	1.19564	1.17058	1.18195	1.1285	1.17958
YHR146W	YHR146W_CRP1_sgd|BioProcess=biological_process unknown|MolFunction=molecular_function unknown|CellComponent=cellular_component unknown	0.781628	0.785236	0.76913	0.77983	0.753356	0.776247	0.776247	0.774525			0.879832	0.861986	0.834257	0.882267	0.860201	0.857433	0.84879	0.860681		0.719449	0.703072	0.703072	0.714496	0.701455	0.721107	0.724436	0.712441
YLR213C	YLR213C_CRR1_sgd|BioProcess=biological_process unknown|MolFunction=molecular_function unknown|CellComponent=cell wall	0.716143	0.74817	0.732825	0.685488	0.69024	0.695024	0.711214	0.7113			1.59956	1.67109	1.70216	1.58489	1.60325	1.64816	1.58125	1.62719		0.778037	0.751623	0.79671	0.732825	0.72778	0.72778	0.797811	0.758938
YOR031W	YOR031W_CRS5_sgd|BioProcess=heavy metal sensitivity/resistance|MolFunction=copper binding|CellComponent=cytoplasm	1.00206	0.982494	0.963829	0.964495	0.985303	0.980867	0.979129	0.97974			1.08118	1.0266	1.0155	1.09673	1.07523	1.06439	1.08918	1.06412		1.11609	1.07349	1.08643	1.10103	1.08094	1.06023	1.07177	1.08428
YNL027W	YNL027W_CRZ1_"sgd|BioProcess=regulation of transcription, DNA-dependent*|MolFunction=transcription factor*|CellComponent=cytoplasm*"	0.85487	0.880846	0.847813	0.841008	0.878011	0.852315	0.856249	0.85873			0.964051	0.983785	1.00886	1.00974	0.978588	0.971852	1.00487	0.988821		0.831381	0.842364	0.819596	0.875185	0.851922	0.810028	0.819974	0.835779
YGL238W	YGL238W_CSE1_sgd|BioProcess=protein-nucleus export|MolFunction=importin-alpha export receptor|CellComponent=nuclear membrane	1.08968	1.10053	1.10739	1.09951	1.1102	1.12357	1.11455	1.10649			1.28529	1.32434	1.30317	1.3213	1.28529	1.24308	1.2735	1.29085		1.16574	1.14842	1.15478	1.14525	1.10739	1.10815	1.10713	1.13384
YNR010W	YNR010W_CSE2_sgd|BioProcess=transcription from Pol II promoter*|MolFunction=RNA polymerase II transcription mediator|CellComponent=mediator complex	0.736207	0.732825	0.762079	0.774462	0.790679	0.805378	0.770903	0.767505			0.844501	0.807421	0.825658	0.807421	0.830042	0.822621	0.78343	0.817299		0.802232	0.756833	0.751623	0.749894	0.744732	0.781628	0.734514	0.760208
YKL049C	YKL049C_CSE4_sgd|BioProcess=not yet annotated|MolFunction=centromeric DNA binding|CellComponent=nucleosome	0.726106	0.726106	0.706318	0.732825	0.699842	0.721107	0.717794	0.718585			0.776247	0.813767	0.804637	0.810961	0.826228	0.815267	0.828705	0.81083		0.663743	0.642688	0.65013	0.654636	0.662217	0.651628	0.644169	0.652744
YLR087C	YLR087C_CSF1_sgd|BioProcess=biological_process unknown|MolFunction=molecular_function unknown|CellComponent=not yet annotated	1.04208	1.02299	1.04882	1.0392	1.03371	1.02849	1.05584	1.03873			0.997103	1.04208	1.02873	1.01216	1.02092	0.997447	1.02061	1.01701		0.94189	1.01658	0.956753	0.975663	0.959843	0.988257	0.980934	0.974274
YBR036C	YBR036C_CSG2_"sgd|BioProcess=calcium ion homeostasis|MolFunction=molecular_function unknown|CellComponent=endoplasmic reticulum membrane, intrinsic protein"	1.23794	1.26765	1.21171	1.22772	1.24882	1.22546	1.21116	1.23292			1.28233	1.3366	1.30918	1.2942	1.29718	1.29718	1.2735	1.2986		1.34586	1.33045	1.30317	1.3122	1.27938	1.28233	1.27057	1.30342
YMR025W	YMR025W_CSI1_sgd|BioProcess=biological_process unknown|MolFunction=molecular_function unknown|CellComponent=not yet annotated	0.951481	0.945366	0.974541	0.950824	0.957856	1.00339	0.960727	0.963455			1.01599	1.08968	1.08443	1.00751	1.05003	1.09875	1.06365	1.05858		0.869161	0.949948	0.958517	0.947764	0.964495	0.971181	0.954553	0.945088
YNL232W	YNL232W_CSL4_sgd|BioProcess=35S primary transcript processing*|MolFunction=3-5 exoribonuclease|CellComponent=nuclear exosome (RNase complex)*	1.25055	1.22039	1.23823	1.21339	1.20948	1.20393	1.17274	1.21553			1.30317	1.28529	1.28233	1.26765	1.30317	1.2942	1.27057	1.28662		1.12202	1.10078	1.09901	1.09623	1.08818	1.07226	1.11841	1.09955
YCR086W	YCR086W_CSM1_sgd|BioProcess=biological_process unknown|MolFunction=molecular_function unknown|CellComponent=not yet annotated	1.09673	1.06512	1.04136	1.02494	1.07622	1.00284	1.02944	1.04809			1.02115	1.01499	1.00464	0.981206	1.01566	1.0141	1.05682	1.01551		0.978025	0.965828	0.910752	0.978115	0.946019	0.898463	0.954553	0.947394
YIL132C	YIL132C_CSM2_sgd|BioProcess=biological_process unknown|MolFunction=molecular_function unknown|CellComponent=not yet annotated	0.954773	0.918333	0.887973	0.876799	0.96984	0.880238	1.00772	0.927954			1.2067	0.951043	1.02991	1.09396	1.00675	1.12928	1.14183	1.07992		0.87963	0.867561	0.883894	0.911171	0.826799	0.807979	0.854476	0.861644
YMR048W	YMR048W_CSM3_sgd|BioProcess=biological_process unknown|MolFunction=molecular_function unknown|CellComponent=not yet annotated	1.40605	1.38038	1.31522	1.35831	1.34276	1.34276	1.34586	1.35591			1.33352	1.35519	1.36773	1.3213	1.31826	1.3366	1.31826	1.33583		1.01648	1.04256	1.06512	1.0064	1.05414	1.00756	1.02873	1.03157
YPL200W	YPL200W_CSM4_sgd|BioProcess=biological_process unknown|MolFunction=molecular_function unknown|CellComponent=not yet annotated	3.40408	2.66686	6.0256	3.57273	5.37032	7.85236	4.44631	4.76261			2.35505	3.58096	1.89671	2.2856	3.31131	3.70681	3.84592	2.99748		3.63915	5.82103	5.48277	5.17607	3.11172	3.81944	3.12608	4.31089
YJR084W	YJR084W_CSN12_sgd|BioProcess=biological_process unknown|MolFunction=molecular_function unknown|CellComponent=not yet annotated	1.10205	1.07944	1.08718	1.09926	1.08593	1.06292	1.06979	1.08379			1.12746	1.09977	1.1259	1.12254	1.10764	1.11635	1.09774	1.11391		1.04376	1.05245	1.02731	1.06635	1.05075	1.05172	1.06145	1.05054
YDR179C	YDR179C_CSN9_sgd|BioProcess=biological_process unknown|MolFunction=molecular_function unknown|CellComponent=not yet annotated	0.767361	0.767361	0.767361	0.797627	0.785236	0.753356	0.755092	0.770485			1.06832	0.997401	1.03538	1.00209	1.03681	1.08044	1.09724	1.04538		0.795243	0.778037	0.809282	0.74131	0.83253	0.781628	0.78343	0.78878
YLR380W	YLR380W_CSR1_sgd|BioProcess=cell wall organization and biogenesis|MolFunction=molecular_function unknown|CellComponent=cellular_component unknown	0.609537	0.599791	0.609537	0.618016	0.590201	0.583445	0.583445	0.599139			0.571479	0.572796	0.564937	0.580764	0.570164	0.568853	0.579429	0.572632		0.508159	0.515229	0.49204	0.509331	0.504661	0.489779	0.509331	0.504076
YPR030W	YPR030W_CSR2_sgd|BioProcess=cell wall organization and biogenesis|MolFunction=molecular_function unknown|CellComponent=cellular_component unknown	0.947545	1.03801	1.06979	0.980822	1.03443	0.951919	1.03348	1.008			0.950386	1.04809	0.948637	1.02002	0.938642	0.990079	1.06881	0.994953		0.981296	0.967386	0.880035	0.898876	0.900534	0.92619	0.940156	0.927782
YBR158W	YBR158W_CST13_sgd|BioProcess=biological_process unknown|MolFunction=molecular_function unknown|CellComponent=cellular_component unknown	1.59221	1.59956	1.6788	1.62181	1.61436	1.58125	1.61065	1.61409			1.67109	1.59588	1.67494	1.64816	1.6293	1.66725	1.61808	1.64353		1.46893	1.48594	1.49968	1.47231	1.48252	1.48594	1.45546	1.47868
YIL036W	YIL036W_CST6_sgd|BioProcess=DNA metabolism|MolFunction=molecular_function unknown|CellComponent=cellular_component unknown	1.37721	1.39959	1.38038	1.41906	1.35831	1.40281	1.36773	1.38644			1.11661	1.12202	1.11122	1.09901	1.1125	1.11686	1.09069	1.10984		1.47571	1.46893	1.49624	1.49279	1.46218	1.42561	1.48594	1.47248
YLR394W	YLR394W_CST9_sgd|BioProcess=DNA replication and chromosome cycle|MolFunction=DNA binding|CellComponent=cellular_component unknown	1.26183	1.30317	1.35519	1.32434	1.38357	1.26474	1.2735	1.30948			1.45211	1.46893	1.55597	1.61436	1.62555	1.53462	1.57761	1.54702		1.54525	1.38995	1.44212	1.38995	1.40929	1.41254	1.36144	1.42151
YDR256C	YDR256C_CTA1_sgd|BioProcess=oxygen and reactive oxygen species metabolism|MolFunction=catalase|CellComponent=peroxisomal matrix	1.16896	1.14472	1.05682	1.06684	1.11584	1.07572	1.08368	1.1018			1.06096	1.09926	1.00654	1.03443	0.999374	0.980912	1.01721	1.02838		1.29718	1.24451	1.15585	1.33045	1.29718	1.18823	1.32739	1.26297
YMR094W	YMR094W_CTF13_sgd|BioProcess=mitosis|MolFunction=not yet annotated|CellComponent=not yet annotated	0.707946	0.615177	0.939507	0.785236	0.818276	0.699842	0.925977	0.784566			0.890841	1.03562	0.693426	0.983196	1.19069	1.26474	1.07696	1.01935		0.578096	0.580764	0.751623	0.714496	0.567545	1.00244	0.803341	0.714044
YMR078C	YMR078C_CTF18_sgd|BioProcess=sister chromatid cohesion|MolFunction=molecular_function unknown|CellComponent=DNA replication factor C complex	0.899083	0.850159	0.93476	0.89929	0.891046	0.94973	0.930679	0.907821			1.05584	1.02049	1.01613	1.0573	1.017	1.01986	1.05051	1.03388		0.744732	0.706318	0.711214	0.746449	0.736207	0.744732	0.696627	0.726611
YPL018W	YPL018W_CTF19_sgd|BioProcess=chromosome segregation*|MolFunction=protein binding|CellComponent=nucleus*	1.10357	1.11532	1.12202	1.06733	1.14499	1.28825	1.21116	1.15038			0.992499	0.981251	0.915166	0.939723	0.893305	1.0639	1.02518	0.973003		1.11995	1.48936	1.10994	1.28529	1.3213	1.13553	1.3122	1.25337
YLR381W	YLR381W_CTF3_sgd|BioProcess=chromosome segregation|MolFunction=protein binding|CellComponent=kinetochore	0.940806	0.979919	0.992179	1.00202	0.970287	0.951481	0.95918	0.970839			1.08868	1.15851	1.12254	1.12099	1.13006	1.09749	1.09421	1.11607		0.986325	0.934329	0.922571	0.874581	0.962942	0.99708	0.923422	0.943036
YPR135W	YPR135W_CTF4_sgd|BioProcess=DNA repair*|MolFunction=DNA binding|CellComponent=nucleus	0.84879	0.834834	0.854083	0.833489	0.866363	0.875185	0.835988	0.849819			0.880238	0.899498	0.905107	0.900326	0.874581	0.900119	0.92918	0.898436		0.755092	0.751623	0.72778	0.737904	0.743019	0.734514	0.736207	0.740877
YHR191C	YHR191C_CTF8_sgd|BioProcess=sister chromatid cohesion|MolFunction=not yet annotated|CellComponent=DNA replication factor C complex	1.1324	1.10892	1.1298	1.11173	1.16305	1.1311	1.1516	1.13266			1.28825	1.27057	1.30617	1.29718	1.25632	1.29122	1.29122	1.28585		1.17031	1.19536	1.19729	1.1844	1.14078	1.14314	1.16172	1.17043
YDR151C	YDR151C_CTH1_sgd|BioProcess=biological_process unknown|MolFunction=molecular_function unknown|CellComponent=not yet annotated	1.48594	1.45211	1.45211	1.42889	1.44212	1.44544	1.42561	1.44746			1.66725	1.61808	1.57761	1.61436	1.71791	1.64816	1.69044	1.64769		1.50661	1.45881	1.43219	1.49279	1.56675	1.47231	1.51705	1.49236
YKL139W	YKL139W_CTK1_sgd|BioProcess=protein amino acid phosphorylation*|MolFunction=protein kinase|CellComponent=not yet annotated	0.943626	0.959622	0.913692	0.942323	0.928966	0.928111	0.947109	0.937636			1.10255	1.05027	1.07746	1.06611	1.08368	1.04616	1.10611	1.07605		1.00531	0.92151	0.94189	0.949511	0.969393	0.953894	1.0113	0.964687
YJL006C	YJL006C_CTK2_"sgd|BioProcess=protein amino acid phosphorylation*|MolFunction=cyclin-dependent protein kinase, regulator|CellComponent=not yet annotated"	1.16386	1.12435	1.12228	1.1197	1.09572	1.11327	1.1051	1.12061			1.24796	1.20754	1.22208	1.20615	1.21143	1.19674	1.23566	1.21822		1.14842	1.15744	1.16627	1.08143	1.09471	1.08718	1.11532	1.12154
YML112W	YML112W_CTK3_sgd|BioProcess=protein amino acid phosphorylation*|MolFunction=molecular_function unknown|CellComponent=not yet annotated	1.13032	1.1197	1.1855	1.15611	1.13449	1.13815	1.15372	1.14543			1.0932	1.11841	1.17788	1.12746	1.14104	1.11944	1.13475	1.13031		0.97499	0.988325	0.981454	0.962277	1.00492	0.949511	0.990011	0.978784
YMR180C	YMR180C_CTL1_sgd|BioProcess=biological_process unknown|MolFunction=not yet annotated|CellComponent=not yet annotated	1.76604	1.69824	1.69434	1.71002	1.67494	1.75792	1.72982	1.71876			1.8281	1.89671	1.90985	1.81552	1.86638	1.83231	1.88365	1.86179		1.57761	1.64816	1.62181	1.52757	1.60694	1.55955	1.5417	1.58333
YHR109W	YHR109W_CTM1_sgd|BioProcess=protein modification|MolFunction=[cytochrome c]-lysine N-methyltransferase|CellComponent=cytosol	0.926403	0.958297	0.954113	0.936268	0.939291	0.899498	0.94189	0.936537			0.956753	0.987393	1.04424	0.923634	0.964939	0.977012	0.998562	0.978933		0.819974	0.816394	0.881049	0.816394	0.855855	0.805935	0.832914	0.832645
YBR291C	YBR291C_CTP1_sgd|BioProcess=mitochondrial citrate transport|MolFunction=tricarboxylate carrier|CellComponent=mitochondrial inner membrane	1.53462	1.53462	1.59956	1.55239	1.60694	1.58125	1.62555	1.57642			1.13449	1.07597	1.14499	1.17815	1.1259	1.09825	1.12512	1.12612		1.41906	1.38995	1.42561	1.40605	1.39637	1.4388	1.38676	1.40894
YPR124W	YPR124W_CTR1_sgd|BioProcess=transport|MolFunction=not yet annotated|CellComponent=not yet annotated	0.530884	0.535797	0.530884	0.530884	0.519996	0.5188	0.530884	0.528304			1.14789	1.18686	1.18005	1.17166	1.17247	1.15718	1.18796	1.17201		0.601174	0.623735	0.629506	0.603949	0.595662	0.591562	0.580764	0.603765
YHR175W	YHR175W_CTR2_sgd|BioProcess=transport|MolFunction=not yet annotated|CellComponent=not yet annotated	0.971628	0.994031	0.997872	1.00821	0.947545	0.99916	0.973195	0.98452			0.997709	1.033	1.00932	1.02113	1.01011	1.00928	0.998879	1.01135		0.960506	0.936268	0.909494	0.960727	0.972523	0.905941	0.961391	0.943836
YLR411W	YLR411W_CTR3_sgd|BioProcess=transport|MolFunction=not yet annotated|CellComponent=not yet annotated	0.693426	0.701455	0.69024	0.755092	0.74131	0.703072	0.701455	0.712293			0.977642	0.961834	1.05269	1.07004	1.14262	1.03681	1.05099	1.0418		1.03514	0.944278	1.01793	0.985644	0.975663	0.960285	1.08268	1.00023
YCR054C	YCR054C_CTR86_sgd|BioProcess=biological_process unknown|MolFunction=molecular_function unknown|CellComponent=not yet annotated	1.36773	1.34586	1.36773	1.35207	1.34276	1.32434	1.37721	1.35396			1.46555	1.51705	1.48594	1.45546	1.5417	1.48936	1.49624	1.49304		1.22942	1.26765	1.25893	1.20393	1.26183	1.21143	1.2735	1.24381
YOL145C	YOL145C_CTR9_sgd|BioProcess=not yet annotated|MolFunction=molecular_function unknown|CellComponent=nucleus	0.951481	0.956533	0.949292	0.950167	0.968278	0.92555	0.934545	0.947978			1.0932	1.14262	1.12928	1.09825	1.08668	1.09094	1.10969	1.10723		1.11122	1.10205	1.07845	1.15985	1.07053	1.07275	1.10892	1.10054
YLR286C	YLR286C_CTS1_sgd|BioProcess=not yet annotated|MolFunction=chitinase|CellComponent=endoplasmic reticulum*	1.53109	1.53815	1.52405	1.53462	1.53109	1.48252	1.55597	1.52821			1.58489	1.63305	1.62181	1.68655	1.6293	1.56315	1.56675	1.61221		1.47231	1.54882	1.50661	1.63305	1.51356	1.46555	1.51356	1.52192
YDR371W	YDR371W_CTS2_sgd|BioProcess=biological_process unknown|MolFunction=molecular_function unknown|CellComponent=not yet annotated	0.99195	0.938642	0.970063	0.954993	0.970957	0.956533	0.952577	0.962245			1.01149	0.992225	1.03562	1.00411	0.984056	1.03729	0.979174	1.00628		1.00837	0.983377	1.07152	0.995864	1.06512	1.0392	1.02327	1.02668
YGR088W	YGR088W_CTT1_sgd|BioProcess=stress response|MolFunction=catalase|CellComponent=cytoplasm	1.89234	1.90546	1.97697	1.99526	1.89671	1.87932	1.8197	1.90939			1.58489	1.63305	1.64816	1.61808	1.58489	1.57761	1.57398	1.60295		1.72982	1.76198	1.71791	1.6788	1.69824	1.65959	1.64816	1.69921
YMR264W	YMR264W_CUE1_"sgd|BioProcess=ER-associated protein catabolism*|MolFunction=protein binding|CellComponent=endoplasmic reticulum membrane, intrinsic protein"	0.941456	0.972971	0.981273	0.980212	0.966051	0.981499	0.960064	0.969075			0.996988	0.989715	1.06243	0.990741	1.00218	1.0159	1.003	1.00871		1.00779	1.00116	1.02183	1.01566	1.03825	1.03181	1.03753	1.022
YKL090W	YKL090W_CUE2_sgd|BioProcess=biological_process unknown|MolFunction=molecular_function unknown|CellComponent=not yet annotated	1.6293	1.49279	1.52757	1.52757	1.53109	1.52405	1.58855	1.54584			1.71002	1.76198	1.69824	1.7378	1.71791	1.78238	1.7378	1.73516		1.46893	1.45881	1.47571	1.46893	1.44544	1.39959	1.51356	1.46157
YGL110C	YGL110C_CUE3_sgd|BioProcess=biological_process unknown|MolFunction=molecular_function unknown|CellComponent=not yet annotated	0.845084	0.894129	0.887156	0.847032	0.888587	0.860994	0.858223	0.868744			0.918121	0.965162	0.925124	0.96984	0.96984	0.92619	0.9909	0.952168		0.905524	0.901571	0.900949	0.931537	0.90469	0.967832	0.925977	0.919726
YML101C	YML101C_CUE4_sgd|BioProcess=biological_process unknown|MolFunction=molecular_function unknown|CellComponent=cytoplasm	1.08868	1.09069	1.06365	1.06733	1.07671	1.05487	1.06512	1.07244			1.05463	1.08268	1.0416	1.09926	1.08593	1.07498	1.06047	1.07136		1.01756	1.01097	0.990034	0.998242	0.982924	0.965606	0.985576	0.992988
YOR042W	YOR042W_CUE5_sgd|BioProcess=biological_process unknown|MolFunction=molecular_function unknown|CellComponent=not yet annotated	1.11712	1.15107	1.11455	1.10841	1.1023	1.08743	1.10306	1.11199			0.924911	0.947545	0.918121	0.910542	0.915588	0.900949	0.905524	0.917597		1.05027	1.0927	1.06145	1.04424	1.05027	1.04256	1.11276	1.06489
YHR053C	YHR053C_CUP1-1_sgd|BioProcess=copper sensitivity/resistance|MolFunction=copper binding|CellComponent=cytosol	0.949948	0.957194	0.948418	0.945802	0.937778	0.942975	0.954773	0.948127			0.817523	0.80891	0.825087	0.835218	0.821297	0.790679	0.806863	0.815082		0.960285	0.9482	0.962277	0.968055	0.954773	0.930465	0.965162	0.955602
YHR055C	YHR055C_CUP1-2_sgd|BioProcess=copper sensitivity/resistance|MolFunction=copper binding|CellComponent=cytosol	0.964051	0.931751	0.950167	0.948855	0.921722	0.946237	0.946673	0.944208			0.800203	0.813205	0.82319	0.829851	0.800203	0.797811	0.81508	0.811363		0.936699	0.921934	0.949292	0.968947	0.947109	0.931751	0.932395	0.941161
YGL166W	YGL166W_CUP2_sgd|BioProcess=transcription initiation from Pol II promoter*|MolFunction=ligand-regulated transcription factor|CellComponent=nucleus	0.995497	1.01815	1.0174	1.0428	1.0158	1.01214	1.01086	1.01609			1.2218	1.17274	1.25545	1.22377	1.20143	1.20615	1.18796	1.2099		1.08618	1.07374	1.07152	1.10078	1.08918	1.07994	1.09951	1.08584
YEL027W	YEL027W_CUP5_sgd|BioProcess=endocytosis*|MolFunction=hydrogen-transporting two-sector ATPase|CellComponent=hydrogen-transporting ATPase V0 domain	1.08443	1.03324	1.10332	1.09446	1.13789	1.09572	1.09926	1.09262			1.06414	1.05657	1.12538	1.11584	1.07994	1.08343	1.09396	1.08847		1.10078	1.07325	1.16788	1.09018	1.19261	1.0937	1.15505	1.12478
YPL177C	YPL177C_CUP9_sgd|BioProcess=transcription initiation from Pol II promoter*|MolFunction=specific RNA polymerase II transcription factor|CellComponent=nucleus	1.54882	1.63305	1.58489	1.59221	1.57036	1.61436	1.55239	1.58515			0.904899	0.94254	0.899705	0.908657	0.905107	0.909285	0.885319	0.90793		1.59588	1.61436	1.6293	1.60325	1.62181	1.69044	1.65577	1.63011
YMR240C	YMR240C_CUS1_sgd|BioProcess=mRNA splicing*|MolFunction=not yet annotated|CellComponent=snRNP U2	0.994191	0.992019	1.02299	1.00849	1.01452	0.999756	1.02754	1.0085			1.07325	1.06684	1.10002	1.12902	1.03419	1.05536	1.05536	1.07343		1.11995	1.13632	1.07721	1.15001	1.08044	1.13946	1.13084	1.11917
YNL286W	YNL286W_CUS2_sgd|BioProcess=not yet annotated|MolFunction=molecular_function unknown|CellComponent=snRNP U2	0.828133	0.867961	0.859805	0.879225	0.843141	0.838687	0.848985	0.852277			0.930037	0.877809	0.887973	0.901156	0.899705	0.898669	0.886339	0.897384		0.856249	0.859607	0.825087	0.85428	0.849767	0.853493	0.875992	0.853496
YCR068W	YCR068W_CVT17_sgd|BioProcess=autophagy*|MolFunction=lipase|CellComponent=integral membrane protein*	0.669885	0.878618	0.714496	0.753356	0.91601	0.800571	0.929394	0.808904			0.574116	0.616595	0.74131	0.696627	0.724436	0.77983	0.820729	0.707663		0.831955	0.843918	0.739605	0.806306	0.973868	0.848203	0.928539	0.853199
YOL082W	YOL082W_CVT19_sgd|BioProcess=biological_process unknown|MolFunction=molecular_function unknown|CellComponent=not yet annotated	1.09421	1.07895	1.0932	1.07226	1.03729	1.07448	1.07004	1.07435			0.945802	0.92555	0.916854	0.927684	0.927257	0.901156	0.888587	0.918984		1.0311	1.00219	1.01284	1.03395	1.033	1.01854	1.01564	1.02104
YDL113C	YDL113C_CVT20_sgd|BioProcess=transport*|MolFunction=molecular_function unknown|CellComponent=not yet annotated	0.975663	0.895777	0.983467	0.942975	0.917276	0.938426	0.89929	0.936125			1.00538	0.956313	0.965828	0.913482	0.901364	0.960948	0.954773	0.951155		1.18741	1.12331	1.14288	1.18713	1.25487	1.10943	1.12435	1.16134
YPR049C	YPR049C_CVT9_sgd|BioProcess=biological_process unknown|MolFunction=molecular_function unknown|CellComponent=not yet annotated	1.18741	1.18604	1.17869	1.23169	1.22321	1.19481	1.20365	1.20079			1.16011	1.16145	1.21339	1.16386	1.17788	1.15638	1.17058	1.17195		1.10357	1.04761	1.03896	1.04737	1.07448	1.08618	1.08268	1.06869
YDR163W	YDR163W_CWC15_sgd|BioProcess=biological_process unknown|MolFunction=molecular_function unknown|CellComponent=not yet annotated	1.28529	1.26474	1.23566	1.22264	1.24911	1.23112	1.18005	1.23837			0.928966	0.977732	0.914956	0.949292	0.928966	0.960727	0.929822	0.941495		1.1896	1.16065	1.17896	1.17679	1.16842	1.17247	1.14156	1.16978
YDL209C	YDL209C_CWC2_sgd|BioProcess=mRNA splicing|MolFunction=molecular_function unknown|CellComponent=spliceosome complex	0.998962	0.946891	0.932825	0.992727	0.950824	0.944061	0.947982	0.959182			0.854476	0.894129	0.875185	0.82737	0.823948	0.856841	0.854476	0.855204		1.00598	0.956533	1.06121	1.02424	0.993025	0.980822	1.00538	1.00388
YDR482C	YDR482C_CWC21_sgd|BioProcess=biological_process unknown|MolFunction=molecular_function unknown|CellComponent=not yet annotated	1.20393	1.1463	1.15478	1.15345	1.16439	1.12824	1.13475	1.15512			0.97753	1.01527	0.988394	0.9517	1.0033	1.00233	0.976562	0.987868		1.06537	1.07771	1.08443	1.04328	1.10433	1.08418	1.07944	1.07696
YGR278W	YGR278W_CWC22_sgd|BioProcess=biological_process unknown|MolFunction=molecular_function unknown|CellComponent=not yet annotated	1.04882	1.06439	1.03944	1.07399	1.13763	1.10205	1.11712	1.08335			1.06832	1.08094	1.07795	1.07895	1.07029	1.05293	1.09547	1.07498		1.08993	1.0493	1.07771	1.11045	1.07226	1.06267	1.06488	1.07531
YGL128C	YGL128C_CWC23_sgd|BioProcess=biological_process unknown|MolFunction=molecular_function unknown|CellComponent=not yet annotated	1.00167	0.919179	1.05051	0.999323	0.960506	0.962942	0.966273	0.980058			0.995703	1.13318	1.01681	1.008	1.03062	1.05342	1.06512	1.04327		0.862581	0.850354	0.925337	0.859607	0.906358	0.907612	0.850354	0.880315
YLR323C	YLR323C_CWC24_sgd|BioProcess=biological_process unknown|MolFunction=molecular_function unknown|CellComponent=not yet annotated	0.965606	0.958076	0.966496	0.9482	0.949511	0.995612	0.946673	0.961453			1.0404	1.02612	1.00644	0.994947	1.01843	1.05051	0.996782	1.01909		0.864371	0.854083	0.872168	0.833105	0.904899	0.909285	0.894335	0.876035
YNL245C	YNL245C_CWC25_sgd|BioProcess=biological_process unknown|MolFunction=molecular_function unknown|CellComponent=not yet annotated	1.1298	1.07845	1.16896	1.11276	1.06121	1.04304	1.21479	1.11557			1.12564	1.15398	1.11764	1.08668	1.11584	1.05003	1.08368	1.10478		1.07325	1.03896	1.024	1.10306	1.04304	1.09825	1.11199	1.07036
YPL064C	YPL064C_CWC27_sgd|BioProcess=biological_process unknown|MolFunction=molecular_function unknown|CellComponent=not yet annotated	1.29122	1.27938	1.26765	1.26183	1.27644	1.30317	1.23737	1.27387			1.25487	1.24222	1.2368	1.24165	1.26183	1.24022	1.23538	1.24471		1.24194	1.2735	1.2471	1.29122	1.22546	1.24911	1.25401	1.25462
YCL007C	YCL007C_CWH36_sgd|BioProcess=not yet annotated|MolFunction=molecular_function unknown|CellComponent=not yet annotated	0.688652	1.03896	0.701455	0.665273	0.606736	0.965606	1.05366	0.817192			0.726106	0.578096	0.601174	0.465586	0.709578	0.663743	0.72778	0.638866		0.663743	0.615177	0.639735	0.699842	0.74131	0.699842	0.548277	0.658275
YGL027C	YGL027C_CWH41_sgd|BioProcess=cell wall organization and biogenesis|MolFunction=mannosyl-oligosaccharide glucosidase (processing A-glucosidase I)|CellComponent=endoplasmic reticulum membrane	0.893717	0.894335	0.911171	0.913061	0.889611	0.89619	0.898049	0.899448			0.908239	0.918967	0.901779	0.910332	0.89929	0.903025	0.912641	0.907753		1.01608	0.984328	0.986802	1.00675	0.956313	0.982019	0.957194	0.984213
YCR017C	YCR017C_CWH43_sgd|BioProcess=cell wall organization and biogenesis*|MolFunction=molecular_function unknown|CellComponent=bud neck*	1.09951	1.10866	1.15054	1.10917	1.14156	1.11661	1.13972	1.12368			1.23509	1.22716	1.24997	1.23595	1.26474	1.22716	1.19647	1.23379		1.1855	1.17463	1.16279	1.19316	1.19619	1.20199	1.21731	1.19022
YKL096W	YKL096W_CWP1_sgd|BioProcess=cell wall organization and biogenesis|MolFunction=structural constituent of cell wall|CellComponent=cell wall (sensu Fungi)	0.539511	0.544503	0.534564	0.539511	0.530884	0.52723	0.529663	0.535124			0.711214	0.69024	0.695024	0.695024	0.695024	0.676083	0.677642	0.691464		0.359749	0.355631	0.360579	0.365595	0.353183	0.357273	0.348337	0.357192
YKL096W-A	YKL096W-A_CWP2_sgd|BioProcess=cell wall organization and biogenesis|MolFunction=structural constituent of cell wall|CellComponent=cell wall (sensu Fungi)	1.48936	1.41254	1.45881	1.45546	1.40281	1.40281	1.36458	1.42663			1.45211	1.42889	1.47571	1.46555	1.37404	1.37088	1.32434	1.41308		1.44544	1.39316	1.39637	1.39959	1.42561	1.30617	1.34896	1.3879
YML054C	YML054C_CYB2_sgd|BioProcess=not yet annotated|MolFunction=L-lactate dehydrogenase (cytochrome)|CellComponent=not yet annotated	1.74985	1.76198	1.67109	1.63305	1.71396	1.62555	1.6788	1.69061			1.41254	1.38038	1.33045	1.38038	1.48936	1.32434	1.37088	1.38405		1.64059	1.6788	1.68655	1.59588	1.67494	1.65196	1.61808	1.64954
YNL111C	YNL111C_CYB5_sgd|BioProcess=sterol biosynthesis|MolFunction=electron transporter|CellComponent=microsome	1.11995	1.15452	1.15478	1.16627	1.13527	1.11071	1.11378	1.13647			1.11481	1.16681	1.19179	1.1102	1.12746	1.09799	1.09977	1.12983		0.876193	0.919179	0.892072	0.93994	0.899498	0.95918	0.894953	0.911573
YJR048W	YJR048W_CYC1_sgd|BioProcess=oxidative phosphorylation|MolFunction=not yet annotated|CellComponent=not yet annotated	0.860399	0.853886	0.848203	0.841008	0.85428	0.863973	0.841977	0.851961			0.901571	0.980189	0.963163	0.956313	0.93519	0.953016	0.944278	0.947674		0.78886	0.798914	0.795976	0.798546	0.76913	0.792501	0.819219	0.794735
YOR037W	YOR037W_CYC2_sgd|BioProcess=not yet annotated|MolFunction=not yet annotated|CellComponent=mitochondrion	0.995153	1.01309	1.00932	1.00904	1.033	0.997677	0.974541	1.00455			1.23908	1.2031	1.18713	1.21703	1.22462	1.14868	1.1984	1.20258		0.934114	0.937346	0.908657	0.92918	0.931322	0.897635	0.945584	0.926263
YAL039C	YAL039C_CYC3_sgd|BioProcess=not yet annotated|MolFunction=holocytochrome c synthase|CellComponent=not yet annotated	0.63387	0.644169	0.630957	0.642688	0.642688	0.630957	0.645654	0.638712			0.613762	0.625173	0.591562	0.623735	0.620869	0.623735	0.618016	0.616693		0.65013	0.651628	0.613762	0.6223	0.632412	0.653131	0.635331	0.636956
YEL039C	YEL039C_CYC7_sgd|BioProcess=not yet annotated|MolFunction=not yet annotated|CellComponent=mitochondrial intermembrane space	0.842752	0.845474	0.848985	0.864371	0.817335	0.879427	0.89619	0.856362			0.726106	0.699842	0.716143	0.785236	0.731139	0.714496	0.753356	0.732331		0.890225	0.82737	0.865366	0.83888	0.892483	0.908866	0.805935	0.861304
YBR112C	YBR112C_CYC8_sgd|BioProcess=transcription*|MolFunction=transcription co-activator*|CellComponent=nucleus	0.796526	0.815831	0.805564	0.807421	0.813954	0.81677	0.792501	0.806938			0.900534	0.887156	0.903858	0.881861	0.879832	0.887769	0.877001	0.888287		0.84004	0.869361	0.839847	0.873977	0.870162	0.869561	0.842364	0.857902
YDL117W	YDL117W_CYK3_sgd|BioProcess=cytokinesis|MolFunction=molecular_function unknown|CellComponent=cellular_component unknown	0.913903	0.925763	0.907194	0.917276	0.920874	0.939291	0.910961	0.919323			1.00235	0.939291	0.940373	0.928753	0.900119	0.934545	0.912431	0.936837		0.843141	0.878213	0.803896	0.86896	0.857828	0.839267	0.83946	0.847252
YDR430C	YDR430C_CYM1_sgd|BioProcess=biological_process unknown|MolFunction=molecular_function unknown|CellComponent=not yet annotated	0.902402	0.847032	0.816959	0.824328	0.83888	0.845863	0.835026	0.844356			0.845668	0.83946	0.830233	0.829278	0.860994	0.842946	0.824708	0.839041		0.928753	0.884301	0.866563	0.887769	0.851138	0.850942	0.898876	0.881192
YJL005W	YJL005W_CYR1_sgd|BioProcess=meiosis*|MolFunction=adenylate cyclase|CellComponent=plasma membrane	0.880643	0.924272	0.891046	0.895159	0.902402	0.901571	0.879427	0.89636			0.887156	0.889611	0.908657	0.934545	0.878011	0.870964	0.878618	0.892509		0.953235	0.943844	0.917698	0.93519	0.928111	0.926616	0.922359	0.932436
YAL012W	YAL012W_CYS3_sgd|BioProcess=sulfur amino acid metabolism*|MolFunction=cystathionine-gamma-lyase|CellComponent=not yet annotated	0.519996	0.517607	0.484172	0.498884	0.514044	0.517607	0.504661	0.508139			0.509331	0.52723	0.526017	0.5188	0.5188	0.519996	0.506991	0.518166		0.435512	0.44978	0.442588	0.433511	0.440555	0.437522	0.420727	0.437171
YGR155W	YGR155W_CYS4_sgd|BioProcess=not yet annotated|MolFunction=cystathione beta-synthase|CellComponent=cytoplasm	0.691831	0.69024	0.688652	0.69024	0.69024	0.683912	0.726106	0.69446			0.696627	0.712853	0.712853	0.712853	0.714496	0.734514	0.734514	0.716959		0.676083	0.647143	0.682339	0.642688	0.653131	0.663743	0.701455	0.666654
YOR065W	YOR065W_CYT1_"sgd|BioProcess=complex III (ubiquinone to cytochrome c)*|MolFunction=electron transporter, transferring electrons within CoQH2-cytochrome c reductase complex|CellComponent=mitochondrial inner membrane*"	1.00668	0.969393	0.997882	0.987961	0.964717	0.993825	0.981251	0.985958			1.1722	1.16305	1.13868	1.17166	1.15718	1.17733	1.1463	1.16091		0.989008	0.937778	0.937778	0.92918	0.966273	0.962277	0.92619	0.949784
YKL087C	YKL087C_CYT2_sgd|BioProcess=cytochrome c-heme linkage|MolFunction=holocytochrome c synthase|CellComponent=mitochondrion	0.762079	0.74817	0.739605	0.726106	0.767361	0.763836	0.76913	0.753755			0.821107	0.802602	0.803896	0.794328	0.799466	0.802047	0.8179	0.805907		0.76913	0.760326	0.737904	0.72778	0.724436	0.767361	0.736207	0.746164
YDR016C	YDR016C_DAD1_sgd|BioProcess=biological_process unknown|MolFunction=molecular_function unknown|CellComponent=cellular_component unknown	0.866363	0.835795	0.893511	0.859409	0.845279	0.860994	0.869761	0.861588			0.749894	0.802602	0.753356	0.805564	0.817711	0.859409	0.818653	0.801027		0.904482	0.829469	0.912221	0.859211	0.899705	0.850746	0.895777	0.878802
YKR083C	YKR083C_DAD2_sgd|BioProcess=biological_process unknown|MolFunction=molecular_function unknown|CellComponent=not yet annotated	0.567545	0.5236	0.582103	0.58479	0.571479	0.559758	0.509331	0.556944			0.679204	0.610942	0.69024	0.672977	0.716143	0.696627	0.666807	0.676134		0.60256	0.620869	0.665273	0.61235	0.648634	0.644169	0.625173	0.63129
YBR233W-A	YBR233W-A_DAD3_sgd|BioProcess=biological_process unknown|MolFunction=molecular_function unknown|CellComponent=cellular_component unknown	0.60256	0.591562	0.566239	0.605341	0.583445	0.567545	0.620869	0.59108			0.883283	0.838301	0.798178	0.755092	0.84489	0.869361	0.821486	0.830084		0.712853	0.679204	0.699842	0.72277	0.671429	0.732825	0.736207	0.707876
YML070W	YML070W_DAK1_sgd|BioProcess=not yet annotated|MolFunction=glycerone kinase|CellComponent=not yet annotated	0.416869	0.42658	0.42462	0.416869	0.418794	0.418794	0.414	0.419504			0.368978	0.381944	0.378443	0.381066	0.375837	0.371535	0.368978	0.375254		0.363915	0.366438	0.366438	0.368129	0.370681	0.362243	0.347536	0.363626
YFL053W	YFL053W_DAK2_sgd|BioProcess=not yet annotated|MolFunction=glycerone kinase|CellComponent=not yet annotated	0.8179	0.999979	0.892278	0.936699	0.892483	0.923422	1.00448	0.923891			0.651628	0.8179	0.878011	0.811521	0.843335	0.762079	0.895365	0.808548		0.847813	0.758578	0.74131	0.790679	0.72778	0.796526	0.758578	0.774466
YIR027C	YIR027C_DAL1_sgd|BioProcess=not yet annotated|MolFunction=allantoinase|CellComponent=not yet annotated	1.46893	1.39637	1.27057	1.44877	1.49279	1.42561	1.36144	1.40921			1.34586	1.24423	1.34896	1.49968	1.49968	1.45211	1.42889	1.40278		1.17031	1.46893	1.32434	1.21955	1.28825	1.32434	1.18631	1.28315
YIR029W	YIR029W_DAL2_sgd|BioProcess=not yet annotated|MolFunction=allantoicase|CellComponent=not yet annotated	1.45546	1.51705	1.47911	1.52405	1.49968	1.49624	1.46555	1.49102			1.37721	1.40605	1.33352	1.39637	1.30617	1.41579	1.41579	1.3787		1.46218	1.55239	1.57398	1.48936	1.59588	1.48252	1.55955	1.53084
YIR032C	YIR032C_DAL3_sgd|BioProcess=not yet annotated|MolFunction=ureidoglycolate hydrolase|CellComponent=not yet annotated	1.89234	1.84077	1.86209	1.86209	1.99067	1.94089	1.69824	1.86958			1.76198	1.75792	1.86209	1.74582	1.25228	1.74582	1.69824	1.68916		1.67109	1.54525	1.76604	1.72584	1.68655	1.62555	1.62181	1.66316
YIR028W	YIR028W_DAL4_sgd|BioProcess=not yet annotated|MolFunction=allantoin permease|CellComponent=not yet annotated	0.951481	1.08468	0.938858	0.974092	0.965162	1.04592	0.983966	0.992023			1.03657	1.04496	1.17139	1.04256	1.01384	1.02967	1.07671	1.05939		1.18222	1.15478	1.14393	1.20088	1.07473	1.22433	1.15398	1.16212
YJR152W	YJR152W_DAL5_sgd|BioProcess=allantoate transport|MolFunction=allantoate transporter|CellComponent=not yet annotated	1.16038	1.18905	1.14499	1.18823	1.19289	1.14525	1.18631	1.17244			1.28825	1.28233	1.30617	1.28825	1.26765	1.30017	1.26765	1.28578		1.44212	1.40929	1.42233	1.41579	1.51008	1.46555	1.48252	1.44967
YIR031C	YIR031C_DAL7_sgd|BioProcess=allantoin catabolism|MolFunction=malate synthase|CellComponent=peroxisomal matrix	2.19786	2.22844	2.14783	2.29615	2.13796	2.2182	2.12324	2.19281			1.94984	1.80302	1.87932	1.89671	1.94984	2.0797	1.71002	1.89549		2.31739	2.25944	2.40436	2.20293	2.1928	2.38781	2.18273	2.27821
YKR034W	YKR034W_DAL80_sgd|BioProcess=not yet annotated|MolFunction=transcription factor|CellComponent=not yet annotated	0.912851	1.01305	1.90108	1.60325	2.64241	5.5335	2.37684	2.28328			1.33045	2.39332	1.41254	0.884912	1.51356	3.38065	3.38065	2.0423		2.85759	3.9355	2.0797	2.5293	2.55859	3.78443	1.88365	2.80411
YIR023W	YIR023W_DAL81_sgd|BioProcess=transcription|MolFunction=not yet annotated|CellComponent=not yet annotated	1.03896	1.0792	1.08568	1.05974	1.05536	1.08243	1.01784	1.05989			1.06635	1.05633	1.07994	1.05682	1.07127	1.04304	1.04858	1.06033		1.02207	1.03753	1.02802	1.04136	1.01137	1.00533	1.02089	1.0238
YNL314W	YNL314W_DAL82_sgd|BioProcess=transcription|MolFunction=not yet annotated|CellComponent=not yet annotated	1.23055	1.23396	1.22293	1.2735	1.25314	1.18222	1.16923	1.22365			1.08968	1.12176	1.12047	1.0792	1.04641	1.08218	1.05075	1.08435		1.22236	1.23908	1.21591	1.18741	1.16815	1.26183	1.20948	1.21489
YGR113W	YGR113W_DAM1_sgd|BioProcess=biological_process unknown|MolFunction=molecular_function unknown|CellComponent=kinetochore microtubule	1.17166	1.13423	1.19289	1.12746	1.12124	1.14578	1.13684	1.14716			1.15931	1.13841	1.16977	1.16305	1.16225	1.12512	1.14525	1.15188		1.15372	1.12876	1.10027	1.0782	1.13632	1.09901	1.11506	1.11591
YJR150C	YJR150C_DAN1_sgd|BioProcess=biological_process unknown|MolFunction=molecular_function unknown|CellComponent=not yet annotated	1.06905	0.597035	0.676083	1.17815	1.17031	0.337287	0.440555	0.78121			1	0.567545	0.506991	0.266686	1.09951	0.580764	0.453942	0.639348		0.529663	0.582103	0.267301	0.724436	0.279898	1.18413	0.263633	0.547309
YLR037C	YLR037C_DAN2_sgd|BioProcess=biological_process unknown|MolFunction=molecular_function unknown|CellComponent=not yet annotated	1.1023	1.06979	1.13344	1.09421	1.08019	1.10103	1.10027	1.09732			1.14235	1.04641	1.05609	1.14078	1.06047	1.0573	1.11301	1.08806		1.02991	1.07994	1.01897	1.04472	1.06512	1.08293	1.03562	1.05103
YBR301W	YBR301W_DAN3_sgd|BioProcess=biological_process unknown|MolFunction=molecular_function unknown|CellComponent=not yet annotated	1.25112	1.27938	1.27938	1.28825	1.24968	1.26765	1.2569	1.26748			1.26765	1.38038	1.30617	1.36144	1.33968	1.39316	1.30017	1.33552		1.22631	1.26183	1.38357	1.30617	1.3366	1.30918	1.35831	1.31171
YJR151C	YJR151C_DAN4_sgd|BioProcess=biological_process unknown|MolFunction=molecular_function unknown|CellComponent=cell wall (sensu Fungi)	0.928966	0.968724	0.992088	1.00418	1.03086	1.03562	1.0061	0.995219			1.01272	1.01756	0.992727	1.01991	0.965162	1.0292	1.11532	1.0218		1.21675	1.26474	1.17598	1.26474	1.25228	1.18659	1.38995	1.25015
YHR028C	YHR028C_DAP2_sgd|BioProcess=protein processing|MolFunction=dipeptidyl-peptidase and tripeptidyl-peptidase|CellComponent=vacuolar membrane (sensu Fungi)	1.18631	1.20393	1.17842	1.17706	1.17085	1.15904	1.15478	1.17577			1.14974	1.17625	1.18222	1.15292	1.15985	1.13136	1.12902	1.15448		1.18823	1.19784	1.17058	1.22687	1.18141	1.18768	1.1722	1.18926
YML113W	YML113W_DAT1_sgd|BioProcess=negative regulation of transcription from Pol II promoter|MolFunction=AT DNA binding|CellComponent=cellular_component unknown	1.2942	1.28825	1.30918	1.29718	1.30317	1.2942	1.3122	1.29977			1.27938	1.30017	1.30017	1.28825	1.26765	1.26765	1.25458	1.27969		1.21199	1.22293	1.24911	1.21423	1.2569	1.2494	1.21199	1.23093
YGR092W	YGR092W_DBF2_sgd|BioProcess=cell cycle|MolFunction=not yet annotated|CellComponent=not yet annotated	1.27644	1.26183	1.20893	1.21563	1.1885	1.18222	1.23282	1.22377			0.971181	1.00524	1.01032	1.02944	1.04016	0.976113	0.975663	1.00116		1.09018	1.16413	1.15505	1.13397	1.12383	1.13292	1.08868	1.12696
YPR111W	YPR111W_DBF20_sgd|BioProcess=protein amino acid phosphorylation*|MolFunction=protein serine/threonine kinase|CellComponent=not yet annotated	1.86638	1.91426	1.87499	1.91867	1.79473	1.90985	1.84077	1.87424			0.96917	0.950386	0.991928	0.97499	1.0159	0.943626	0.953235	0.971319		1.60325	1.66341	1.67109	1.62555	1.67109	1.58125	1.62555	1.63445
YDR052C	YDR052C_DBF4_sgd|BioProcess=protein amino acid phosphorylation*|MolFunction=protein serine/threonine kinase|CellComponent=nucleoplasm	0.833873	0.79671	0.802047	0.847227	0.816582	0.835795	0.816959	0.821313			0.905316	0.945148	0.918333	0.928539	0.947545	0.936483	0.91791	0.928468		0.821297	0.83253	0.78343	0.845084	0.841395	0.855067	0.820352	0.828451
YPL119C	YPL119C_DBP1_sgd|BioProcess=mRNA processing|MolFunction=RNA helicase|CellComponent=not yet annotated	0.586138	0.63387	0.599791	0.616595	0.603949	0.610942	0.586138	0.605346			0.488652	0.57544	0.5188	0.514044	0.548277	0.567545	0.598412	0.544453		0.591562	0.625173	0.693426	0.657658	0.734514	0.666807	0.620869	0.655715
YDL031W	YDL031W_DBP10_sgd|BioProcess=35S primary transcript processing*|MolFunction=ATP dependent RNA helicase|CellComponent=nucleolus	0.749894	0.746449	0.756833	0.756833	0.749894	0.726106	0.763836	0.749978			0.953235	0.983807	0.949074	0.936483	0.956093	0.968278	0.954773	0.957392		0.698232	0.734514	0.737904	0.703072	0.726106	0.724436	0.74131	0.723654
YNL112W	YNL112W_DBP2_sgd|BioProcess=not yet annotated|MolFunction=RNA helicase|CellComponent=not yet annotated	0.712853	0.714496	0.72778	0.711214	0.707946	0.699842	0.707946	0.711725			0.910332	0.90469	0.933254	0.915799	0.922571	0.863575	0.879832	0.904294		0.855658	0.85153	0.85153	0.88044	0.844306	0.820352	0.781628	0.840778
YGL078C	YGL078C_DBP3_sgd|BioProcess=35S primary transcript processing*|MolFunction=ATP dependent RNA helicase|CellComponent=nucleolus	0.781628	0.756833	0.743019	0.736207	0.736207	0.744732	0.737904	0.748076			0.889406	0.920662	0.905107	0.88044	0.894746	0.901986	0.884097	0.896635		0.837915	0.860399	0.84918	0.871967	0.860003	0.86816	0.84489	0.856074
YOR046C	YOR046C_DBP5_sgd|BioProcess=not yet annotated|MolFunction=RNA helicase|CellComponent=not yet annotated	0.78886	0.774462	0.77983	0.792501	0.792501	0.78886	0.770903	0.783988			0.957856	0.939723	0.960285	0.962277	0.975663	0.964051	0.931108	0.955852		0.878213	0.836373	0.855658	0.848203	0.850354	0.880035	0.86457	0.859058
YNR038W	YNR038W_DBP6_sgd|BioProcess=35S primary transcript processing*|MolFunction=ATP dependent RNA helicase|CellComponent=nucleolus	0.863575	0.84489	0.886748	0.900119	0.85055	0.851334	0.845863	0.863297			0.986916	1.03086	0.968501	0.999132	1.01144	1.0349	1.01132	1.00615		0.867162	0.865765	0.86896	0.899912	0.875992	0.847032	0.893511	0.874048
YKR024C	YKR024C_DBP7_sgd|BioProcess=35S primary transcript processing*|MolFunction=ATP dependent RNA helicase|CellComponent=nucleolus	0.785236	0.781628	0.767361	0.797627	0.781628	0.778037	0.78343	0.782135			0.864371	0.911801	0.875992	0.870362	0.887565	0.895983	0.877203	0.883325		0.802602	0.77983	0.776247	0.803711	0.794328	0.78886	0.790679	0.790894
YHR169W	YHR169W_DBP8_sgd|BioProcess=35S primary transcript processing|MolFunction=ATP dependent RNA helicase|CellComponent=nucleolus	1.07622	1.24337	0.997333	1.01798	1.04184	1.01253	1.00633	1.05651			1.16252	1.13188	1.13868	1.15001	1.13423	1.1197	1.1197	1.13667		1.0181	0.981793	0.964273	0.982992	1.008	0.987757	0.99339	0.9909
YLR276C	YLR276C_DBP9_sgd|BioProcess=35S primary transcript processing*|MolFunction=ATP dependent RNA helicase|CellComponent=nucleolus	0.859805	0.870964	0.898463	0.882673	0.8531	0.870362	0.878213	0.873369			1.04424	1.0556	1.06832	1.05051	1.03777	1.05999	1.05657	1.05328		0.881861	0.909704	0.893511	0.896603	0.893305	0.905107	0.902402	0.897499
YKL149C	YKL149C_DBR1_sgd|BioProcess=RNA catabolism|MolFunction=RNA lariat debranching enzyme|CellComponent=not yet annotated	1.31522	1.23112	1.30918	1.33045	1.33352	1.24738	1.3122	1.29701			1.41254	1.40281	1.39959	1.45881	1.43549	1.39316	1.44544	1.42112		1.19289	1.16279	1.18331	1.14974	1.17706	1.15558	1.19757	1.17413
YCL016C	YCL016C_DCC1_sgd|BioProcess=sister chromatid cohesion|MolFunction=molecular_function unknown|CellComponent=DNA replication factor C complex	1.01226	0.965384	1.09018	1.00566	1.09018	1.01749	1.03443	1.0308			1.02612	1.11789	1.14789	1.11609	1.17706	1.12254	1.1463	1.12199		1.07201	1.05148	1.1652	1.06955	1.05342	1.06832	1.05852	1.07693
YHR144C	YHR144C_DCD1_sgd|BioProcess=not yet annotated|MolFunction=dCMP deaminase|CellComponent=not yet annotated	1.1311	1.11455	1.16279	1.13475	1.13868	1.11224	1.11455	1.12981			1.10002	1.09496	1.10688	1.11789	1.11789	1.12876	1.10969	1.11087		0.912431	0.933039	0.966051	0.962055	0.959843	0.950386	0.973195	0.951
YIR030C	YIR030C_DCG1_sgd|BioProcess=biological_process unknown|MolFunction=not yet annotated|CellComponent=not yet annotated	1.31826	1.36144	1.36773	1.27938	1.2735	1.34276	1.3213	1.32348			1.05779	1.05779	1.09169	1.06733	1.03134	1.03324	1.1051	1.06347		1.29718	1.24767	1.33968	1.19978	1.19124	1.2942	1.2297	1.25706
YOR180C	YOR180C_DCI1_sgd|BioProcess=fatty acid beta-oxidation|MolFunction=dodecenoyl-CoA delta-isomerase|CellComponent=peroxisomal matrix	1.34276	1.44212	1.42889	1.37721	1.35519	1.38038	1.38038	1.38671			1.74181	1.72187	1.70216	1.8239	1.79887	1.75388	1.71791	1.75148		1.44877	1.41906	1.38038	1.37721	1.44212	1.33045	1.37404	1.396
YOL149W	YOL149W_DCP1_sgd|BioProcess=mRNA catabolism|MolFunction=not yet annotated|CellComponent=not yet annotated	0.758578	0.732825	0.767361	0.749894	0.755092	0.760326	0.778037	0.757445			0.945148	0.947982	0.931537	0.969393	0.942975	0.945802	0.934114	0.945279		0.781628	0.78886	0.776247	0.77983	0.762079	0.792501	0.785236	0.780912
YNL118C	YNL118C_DCP2_sgd|BioProcess=mRNA catabolism|MolFunction=molecular_function unknown|CellComponent=cytoplasm*	1.02518	1.00638	1.00647	1.02707	0.980641	1.01207	0.988895	1.00667			1.04592	1.02068	1.07795	1.02612	1.03801	1.02306	0.991585	1.0319		1.08069	1.0522	1.06047	1.08743	1.09597	1.10281	1.13058	1.08716
YMR135C	YMR135C_DCR1_sgd|BioProcess=biological_process unknown|MolFunction=molecular_function unknown|CellComponent=not yet annotated	1.33045	1.36458	1.31522	1.3366	1.3122	1.37404	1.33045	1.33765			0.983128	0.925337	0.927043	0.951481	0.905107	0.968724	0.895571	0.936627		1.44877	1.44212	1.41906	1.43219	1.37088	1.41579	1.38038	1.4156
YLR361C	YLR361C_DCR2_sgd|BioProcess=biological_process unknown|MolFunction=molecular_function unknown|CellComponent=not yet annotated	1.24222	1.22603	1.21143	1.25893	1.17951	1.22321	1.20531	1.22095			1.35519	1.37404	1.29718	1.37721	1.36773	1.28233	1.35207	1.34368		1.12486	1.22039	1.12772	1.14393	1.16788	1.1463	1.16547	1.15665
YKL046C	YKL046C_DCW1_sgd|BioProcess=biological_process unknown|MolFunction=molecular_function unknown|CellComponent=not yet annotated	1.12409	1.12073	1.10459	1.09774	1.11686	1.1125	1.10866	1.11217			1.228	1.21815	1.22293	1.22546	1.24251	1.21843	1.26765	1.23188		1.08468	1.07671	1.09396	1.06955	1.05755	1.08268	1.05099	1.07373
YPL194W	YPL194W_DDC1_sgd|BioProcess=not yet annotated|MolFunction=molecular_function unknown|CellComponent=not yet annotated	1.17951	1.10306	1.12486	1.22462	1.2428	1.20143	1.1197	1.17085			1.00577	1.02125	1.00012	1.01321	0.974765	0.981228	0.979422	0.996538		1.04689	1.04256	1.03681	1.05099	1.02214	1.10662	1.07127	1.0539
YER143W	YER143W_DDI1_sgd|BioProcess=biological_process unknown|MolFunction=molecular_function unknown|CellComponent=not yet annotated	1.11096	1.10688	1.13084	1.1434	1.09094	1.15851	1.16252	1.12915			1.03276	1.07152	1.04641	1.02944	1.06512	1.07251	1.05099	1.05268		0.908866	0.881252	0.898876	0.880035	0.882267	0.870763	0.902194	0.889179
YOR163W	YOR163W_DDP1_sgd|BioProcess=diadenosine polyphosphate metabolism|MolFunction=diphosphoinositol polyphosphate phosphohydrolase|CellComponent=cellular_component unknown	0.698232	0.765597	0.72277	0.74817	0.695024	0.714496	0.734514	0.725543			0.711214	0.709578	0.699842	0.709578	0.734514	0.736207	0.676083	0.711002		0.737904	0.772681	0.712853	0.734514	0.737904	0.707946	0.683912	0.726816
YOL052C-A	YOL052C-A_DDR2_sgd|BioProcess=stress response|MolFunction=molecular_function unknown|CellComponent=cellular_component unknown	3.68978	4.25598	4.03645	3.00608	3.79315	4.32514	4.01791	3.87493			3.25837	3.10456	3.2961	2.93765	2.97852	3.0903	3.38844	3.15056		3.0903	3.37287	3.37287	2.96483	3.22107	2.95801	3.12608	3.158
YMR173W	YMR173W_DDR48_sgd|BioProcess=DNA repair|MolFunction=molecular_function unknown|CellComponent=cellular_component unknown	0.599791	0.613762	0.628058	0.632412	0.61235	0.635331	0.618016	0.61996			0.365595	0.360579	0.359749	0.368129	0.367282	0.364754	0.368978	0.365009		0.693426	0.706318	0.703072	0.704693	0.717794	0.695024	0.701455	0.703112
YOR204W	YOR204W_DED1_sgd|BioProcess=RNA processing|MolFunction=not yet annotated|CellComponent=not yet annotated	0.734514	0.736207	0.739605	0.731139	0.732825	0.737904	0.721107	0.733329			0.845279	0.853493	0.852511	0.877405	0.845279	0.848985	0.841395	0.85205		0.836373	0.838301	0.863774	0.825277	0.852707	0.85153	0.842752	0.844388
YHR019C	YHR019C_DED81_sgd|BioProcess=not yet annotated|MolFunction=asparagine-tRNA ligase|CellComponent=not yet annotated	1.44877	1.50661	1.50314	1.47911	1.47571	1.4388	1.43219	1.46919			0.875588	0.891867	0.918333	0.885116	0.904482	0.862383	0.839073	0.882406		1.29718	1.38038	1.33968	1.30317	1.44212	1.34276	1.25256	1.33684
YKL054C	YKL054C_DEF1_sgd|BioProcess=ubiquitin-dependent protein catabolism*|MolFunction=molecular_function unknown|CellComponent=nucleus	0.947327	0.945584	0.938858	0.942323	0.956093	0.949511	0.934545	0.944892			0.968278	0.954773	0.971852	0.999339	0.979716	0.972747	0.968947	0.973664		0.762079	0.758578	0.756833	0.78886	0.797995	0.778037	0.774462	0.773835
YFL001W	YFL001W_DEG1_sgd|BioProcess=RNA processing|MolFunction=pseudouridylate synthase|CellComponent=cytoplasm*	1.24308	1.31522	1.28529	1.28825	1.28233	1.28529	1.25719	1.27952			1.44877	1.44212	1.4388	1.45881	1.44212	1.47571	1.43219	1.44836		1.16493	1.18796	1.20559	1.19152	1.17571	1.14262	1.12435	1.17038
YBR163W	YBR163W_DEM1_sgd|BioProcess=biological_process unknown|MolFunction=molecular_function unknown|CellComponent=cellular_component unknown	0.971852	0.964939	0.936052	0.959401	0.941456	0.970733	0.974541	0.959853			1.07622	1.09219	1.06807	1.05075	1.05245	1.06047	1.10688	1.07243		1.05414	1.04978	1.04184	1.09446	1.03777	1.04713	1.03872	1.05198
YAL013W	YAL013W_DEP1_sgd|BioProcess=phospholipid metabolism|MolFunction=not yet annotated|CellComponent=not yet annotated	1.11609	1.10688	1.09648	1.09749	1.08268	1.0927	1.08368	1.09657			1.1298	1.09547	1.07325	1.10281	1.10994	1.06586	1.0782	1.09362		1.08293	1.04906	1.06341	1.05487	1.04472	1.07399	1.0493	1.05975
YBR201W	YBR201W_DER1_sgd|BioProcess=ER-associated protein catabolism|MolFunction=molecular_function unknown|CellComponent=endoplasmic reticulum membrane	0.959401	0.930251	0.94973	0.95918	0.938642	0.944931	0.917276	0.942773			1.12902	1.0639	1.05803	1.13214	1.05512	1.10332	1.0792	1.08867		1.02294	1.05755	0.993276	0.983037	1.01021	1.04833	1.04665	1.02314
YIL049W	YIL049W_DFG10_sgd|BioProcess=not yet annotated|MolFunction=molecular_function unknown|CellComponent=not yet annotated	1.24911	1.18823	1.23709	1.20199	1.25864	1.21675	1.25603	1.22969			1.16654	1.11301	1.27057	1.28529	1.13136	1.1215	1.24337	1.19023		1.17247	1.26474	1.25112	1.2942	1.24652	1.19152	1.18823	1.22983
YOR030W	YOR030W_DFG16_sgd|BioProcess=invasive growth|MolFunction=molecular_function unknown|CellComponent=not yet annotated	0.665273	0.659174	0.657658	0.691831	0.638263	0.699842	0.698232	0.672896			0.72778	0.691831	0.74131	0.763836	0.639735	0.893511	0.695024	0.736147		0.716143	0.837915	0.787046	0.69024	0.707946	0.770903	0.74131	0.750215
YMR238W	YMR238W_DFG5_sgd|BioProcess=pseudohyphal growth|MolFunction=molecular_function unknown|CellComponent=not yet annotated	1.22293	1.22039	1.18987	1.24738	1.24767	1.23566	1.22349	1.22677			1.28529	1.29718	1.2735	1.27938	1.2735	1.29122	1.28529	1.28362		1.30317	1.28233	1.27938	1.2942	1.33045	1.27938	1.28529	1.29346
YOR236W	YOR236W_DFR1_sgd|BioProcess=not yet annotated|MolFunction=dihydrofolate reductase|CellComponent=not yet annotated	1.2735	1.31522	1.25458	1.29122	1.2942	1.2942	1.2297	1.27895			1.00756	1.03205	0.999897	1.01733	1.01688	1.03157	1.05755	1.02326		1.24022	1.26765	1.24394	1.26765	1.24882	1.30017	1.23965	1.2583
YOR245C	YOR245C_DGA1_sgd|BioProcess=triacylglycerol biosynthesis*|MolFunction=diacylglycerol O-acyltransferase|CellComponent=lipid particle	0.989236	1.00529	0.986643	0.960506	0.992019	0.991357	1.0009	0.989422			1.0617	1.09245	1.08468	1.03371	1.10484	1.10408	1.0493	1.07582		0.96917	1.04088	1.00888	0.983377	0.94189	1.02589	0.995451	0.995076
YDL160C	YDL160C_DHH1_sgd|BioProcess=nonsense-mediated mRNA decay*|MolFunction=protein binding|CellComponent=cytoplasm	0.550808	0.549541	0.530884	0.534564	0.537032	0.519996	0.54325	0.538011			0.6223	0.567545	0.57544	0.599791	0.603949	0.58479	0.601174	0.59357		0.514044	0.52723	0.519996	0.512861	0.486407	0.508159	0.516416	0.512159
YKL078W	YKL078W_DHR2_sgd|BioProcess=ribosome biogenesis|MolFunction=RNA helicase|CellComponent=nucleolus	0.870763	0.907821	0.86139	0.903025	0.855264	0.894746	0.85369	0.8781			1.16627	1.15611	1.13999	1.14078	1.10281	1.1392	1.16923	1.14491		0.729458	0.721107	0.719449	0.712853	0.699842	0.737904	0.737904	0.722645
YMR316W	YMR316W_DIA1_sgd|BioProcess=pseudohyphal growth*|MolFunction=molecular_function unknown|CellComponent=cytoplasm	1.07746	1.10154	1.04472	1.08418	1.08044	1.06782	1.05828	1.07349			1.37404	1.37721	1.33968	1.42889	1.37088	1.38995	1.31826	1.37127		0.79671	0.831955	0.79561	0.787046	0.810028	0.807607	0.802047	0.804429
YOR080W	YOR080W_DIA2_sgd|BioProcess=invasive growth|MolFunction=molecular_function unknown|CellComponent=cellular_component unknown	1.27938	1.26765	1.25228	1.28825	1.26765	1.30617	1.28825	1.27852			1.41906	1.42561	1.39316	1.44544	1.46218	1.41579	1.37721	1.41978		1.50661	1.44877	1.43549	1.53462	1.52055	1.46218	1.55239	1.49437
YDL024C	YDL024C_DIA3_sgd|BioProcess=pseudohyphal growth*|MolFunction=acid phosphatase|CellComponent=cellular_component unknown	1.61808	1.83654	1.77011	1.67494	1.60694	1.58125	1.78649	1.69634			1.59956	1.70608	1.51705	1.65959	1.51008	1.49624	1.71396	1.60036		1.56315	1.55239	1.44544	1.58125	1.47231	1.54882	1.59956	1.53756
YHR011W	YHR011W_DIA4_sgd|BioProcess=pseudohyphal growth*|MolFunction=serine-tRNA ligase|CellComponent=cellular_component unknown	0.883487	0.883487	0.848399	0.905524	0.873373	0.888587	0.867162	0.878574			0.858223	0.89043	0.889201	0.852707	0.855658	0.866762	0.909076	0.87458		0.848008	0.830807	0.816959	0.846642	0.846253	0.831572	0.851726	0.838852
YPR082C	YPR082C_DIB1_sgd|BioProcess=mRNA splicing|MolFunction=pre-mRNA splicing factor|CellComponent=small nuclear ribonucleoprotein complex	1.20282	1.12798	1.12772	1.13006	1.13737	1.13344	1.10027	1.13709			1.02991	1.06807	1.06194	1.08793	1.03324	1.01655	1.05925	1.05098		1.23509	1.20754	1.26474	1.29122	1.25893	1.2448	1.24566	1.24971
YLR348C	YLR348C_DIC1_sgd|BioProcess=dicarboxylic acid transport|MolFunction=dicarboxylic acid transporter|CellComponent=mitochondrial membrane	2.32274	2.32274	2.38781	2.35505	2.30144	2.31206	2.32274	2.33208			0.792501	0.803896	0.795426	0.797811	0.78886	0.825848	0.76913	0.79621		1.94536	1.94536	1.95434	1.84502	1.93197	1.87499	1.94984	1.92098
YKR035W-A	YKR035W-A_DID2_sgd|BioProcess=protein-vacuolar targeting|MolFunction=molecular_function unknown|CellComponent=cytoplasm	0.665273	0.660693	0.635331	0.638263	0.620869	0.630957	0.625173	0.639509			0.709578	0.711214	0.731139	0.729458	0.695024	0.669885	0.703072	0.707053		0.669885	0.701455	0.693426	0.695024	0.668344	0.657658	0.671429	0.679603
YKL002W	YKL002W_DID4_sgd|BioProcess=Golgi retention|MolFunction=molecular_function unknown|CellComponent=not yet annotated	0.931537	0.92406	0.913272	0.943626	0.89002	0.890841	0.922996	0.916622			0.973195	0.981951	0.962942	0.948855	0.966718	0.958517	0.94189	0.96201		1.0556	1.0639	1.06709	1.05633	1.05317	1.03801	1.0522	1.05519
YGR227W	YGR227W_DIE2_sgd|BioProcess=N-linked glycosylation|MolFunction=dolichyl-phosphate-glucose-glycolipid alpha-glucosyltransferase|CellComponent=endoplasmic reticulum membrane	1.01991	1.03229	0.996047	0.993528	0.995382	1.01639	0.979716	1.00475			1.08618	1.07004	1.07201	1.10179	1.08643	1.09926	1.08268	1.08548		0.903233	0.907403	0.937778	0.898256	0.934114	0.930679	0.918967	0.918633
YPL049C	YPL049C_DIG1_sgd|BioProcess=invasive growth|MolFunction=not yet annotated|CellComponent=not yet annotated	1.11892	1.10205	1.08468	1.10002	1.09169	1.07374	1.14419	1.10218			1.12331	1.12538	1.13214	1.10586	1.10433	1.08918	1.09977	1.11142		0.997923	0.986597	1.01562	0.986098	0.95918	0.974092	1.02683	0.992334
YDR480W	YDR480W_DIG2_sgd|BioProcess=invasive growth|MolFunction=not yet annotated|CellComponent=not yet annotated	0.964051	1.07251	1.02802	0.946673	0.965606	0.954773	0.987575	0.988457			1.06145	1.08143	1.06635	1.03777	1.11404	1.13292	1.12954	1.08907		0.865167	0.846447	0.846837	0.858025	0.921086	0.822811	0.885319	0.86367
YPL266W	YPL266W_DIM1_"sgd|BioProcess=rRNA modification*|MolFunction=rRNA (adenine-N6,N6-)-dimethyltransferase|CellComponent=nucleolus"	0.660693	0.660693	0.65013	0.676083	0.663743	0.674528	0.656145	0.663145			0.857828	0.827942	0.845474	0.846447	0.847423	0.829278	0.814892	0.838469		0.618016	0.630957	0.625173	0.647143	0.645654	0.64121	0.620869	0.632717
YDR263C	YDR263C_DIN7_sgd|BioProcess=DNA repair|MolFunction=nuclease|CellComponent=mitochondrion	1.03371	1.05536	1.06243	1.00441	1.03514	1.05657	1.10637	1.05057			1.35207	1.42889	1.37721	1.42561	1.38038	1.38995	1.39316	1.39247		0.91791	0.960285	0.900119	0.928325	0.944713	1.00434	0.912221	0.938273
YLR129W	YLR129W_DIP2_sgd|BioProcess=processing of 20S pre-rRNA|MolFunction=snoRNA binding|CellComponent=small nucleolar ribonucleoprotein complex	0.83946	0.838108	0.846837	0.852904	0.847813	0.847032	0.832722	0.843554			1.09875	1.05682	1.08568	1.06316	1.08019	1.08443	1.05342	1.07463		0.899083	0.871365	0.875185	0.87579	0.888383	0.892689	0.908866	0.887337
YPL265W	YPL265W_DIP5_sgd|BioProcess=amino acid transport|MolFunction=amino acid transporter*|CellComponent=plasma membrane	0.724436	0.756833	0.696627	0.721107	0.726106	0.737904	0.711214	0.72489			0.563638	0.564937	0.547016	0.55335	0.545758	0.57544	0.532108	0.554607		1.18114	1.18331	1.20226	1.14683	1.21955	1.19179	1.17706	1.18599
YOL021C	YOL021C_DIS3_sgd|BioProcess=35S primary transcript processing*|MolFunction=3-5 exoribonuclease|CellComponent=nuclear exosome (RNase complex)*	0.902194	0.946673	0.918333	0.928966	0.917487	0.92918	0.940806	0.926234			1.09169	1.1051	1.08868	1.08618	1.08318	1.07473	1.07746	1.08672		0.986529	1.03801	0.998534	1.00614	1.01866	0.976562	1.03538	1.00855
YDR403W	YDR403W_DIT1_sgd|BioProcess=spore wall assembly (sensu Saccharomyces)|MolFunction=enzyme|CellComponent=cellular_component unknown	0.971404	1.06341	0.987075	0.981341	1.01576	1.08318	1.07029	1.02464			1.27057	1.22631	1.08418	1.15744	1.19509	1.31522	1.23339	1.21174		1.14789	0.961612	0.997378	1.06072	1.15958	1.16627	1.22039	1.10198
YDR402C	YDR402C_DIT2_sgd|BioProcess=spore wall assembly (sensu Saccharomyces)|MolFunction=enzyme*|CellComponent=cellular_component unknown	1.50314	1.48594	1.45881	1.39316	1.54525	1.44544	1.75388	1.51223			1.72584	1.86638	1.78649	1.80717	1.81134	1.96789	1.83654	1.82881		1.31522	1.27644	1.44544	1.42233	1.34276	1.45211	1.21899	1.35333
YIR004W	YIR004W_DJP1_sgd|BioProcess=not yet annotated|MolFunction=molecular_function unknown|CellComponent=not yet annotated	0.933254	0.944713	0.940373	0.930894	0.913482	0.902402	0.929822	0.927849			1.0193	1.0058	0.998658	0.999909	0.997241	1.01487	1.00311	1.00555		1.01534	1.00654	0.966718	0.945802	0.994214	0.98315	1.02042	0.990312
YDL174C	YDL174C_DLD1_sgd|BioProcess=aerobic respiration*|MolFunction=D-lactate dehydrogenase (cytochrome)|CellComponent=mitochondrial inner membrane	1.22829	1.22631	1.24308	1.20005	1.23282	1.21004	1.2314	1.22457			1.2388	1.18713	1.22152	1.18059	1.22574	1.22914	1.22687	1.21569		1.15558	1.20088	1.18987	1.17058	1.17951	1.17978	1.15904	1.17646
YDL178W	YDL178W_DLD2_sgd|BioProcess=biological_process unknown|MolFunction=D-lactate dehydrogenase (cytochrome)|CellComponent=mitochondrial matrix	0.927043	0.952796	0.93713	0.950824	0.913692	0.954553	0.919179	0.93646			0.915166	0.915377	0.911381	0.908866	0.909285	0.897842	0.878618	0.905219		0.994466	1.02518	0.982902	0.999622	0.971181	0.960727	0.997195	0.990182
YEL071W	YEL071W_DLD3_sgd|BioProcess=lactate metabolism|MolFunction=D-lactate dehydrogenase (cytochrome)|CellComponent=cytoplasm*	1.46218	1.50661	1.51356	1.50314	1.53462	1.50314	1.48252	1.50082			0.986052	1.017	1.02802	1.01578	0.96117	0.996827	0.989806	0.999236		1.69434	1.80302	1.86209	1.86209	1.86638	1.77828	1.76604	1.8046
YER179W	YER179W_DMC1_sgd|BioProcess=meiosis*|MolFunction=single-stranded DNA binding*|CellComponent=nucleus*	0.535797	0.568853	0.53827	0.582103	0.567545	0.564937	0.549541	0.558149			0.549541	0.603949	0.52723	0.61235	0.590201	0.52723	0.706318	0.588117		0.704693	0.729458	0.776247	0.74131	0.717794	0.772681	0.717794	0.73714
YMR211W	YMR211W_DML1_sgd|BioProcess=biological_process unknown|MolFunction=molecular_function unknown|CellComponent=not yet annotated	1.1695	1.14525	1.17328	1.17951	1.13318	1.16413	1.15398	1.15983			1.27057	1.28233	1.22942	1.23225	1.19674	1.24624	1.19867	1.2366		1.11327	1.13397	1.18932	1.14446	1.12279	1.06267	1.10053	1.12386
YHR164C	YHR164C_DNA2_sgd|BioProcess=DNA repair*|MolFunction=ATP dependent DNA helicase*|CellComponent=nucleus	1.12772	1.14499	1.14156	1.11148	1.1358	1.12202	1.11404	1.12823			1.16332	1.15744	1.23282	1.12486	1.17923	1.16869	1.20587	1.17604		1.03968	1.03443	1.04592	0.989441	1.04208	1.03848	1.05584	1.03513
YIL150C	YIL150C_DNA43_sgd|BioProcess=DNA replication initiation*|MolFunction=chromatin binding|CellComponent=nucleus	0.86876	0.830615	0.918756	0.854673	0.873776	0.805564	0.785236	0.848197			0.866363	0.756833	0.714496	0.706318	0.74817	0.739605	0.760326	0.756016		0.58479	0.562341	0.539511	0.580764	0.568853	0.568853	0.582103	0.569602
YER166W	YER166W_DNF1_sgd|BioProcess=biological_process unknown|MolFunction=molecular_function unknown|CellComponent=not yet annotated	0.85763	0.820918	0.847227	0.827752	0.852904	0.853297	0.846058	0.843684			0.922359	0.919602	0.932395	0.925763	0.922147	0.931751	0.931537	0.926508		0.815267	0.819596	0.801863	0.820352	0.835411	0.821486	0.802232	0.816601
YDR093W	YDR093W_DNF2_sgd|BioProcess=biological_process unknown|MolFunction=molecular_function unknown|CellComponent=not yet annotated	0.966496	0.967609	0.98116	0.938426	0.945366	0.932825	0.96917	0.957293			0.966273	0.978115	0.98028	0.924911	0.94973	0.979761	0.967609	0.963811		1.02447	1.07325	1.03872	1.07622	1.02802	1.03562	1.00404	1.04005
YMR162C	YMR162C_DNF3_sgd|BioProcess=biological_process unknown|MolFunction=molecular_function unknown|CellComponent=not yet annotated	1.15452	1.15398	1.15001	1.15372	1.16762	1.13397	1.14895	1.15182			1.14419	1.14921	1.1984	1.2106	1.26474	1.18768	1.16708	1.18884		1.10484	1.06145	1.03753	1.04112	1.01991	1.04641	1.06881	1.05429
YOR005C	YOR005C_DNL4_sgd|BioProcess=double-strand break repair via nonhomologous end-joining|MolFunction=DNA ligase (ATP)|CellComponent=nucleus	1.12409	1.17382	1.16654	1.18359	1.13058	1.11738	1.18878	1.15497			1.20199	1.35207	1.1285	1.17733	1.23851	1.15001	1.3213	1.22424		1.10078	1.0932	1.11738	1.11815	1.02873	1.15718	1.11429	1.10424
YLL001W	YLL001W_DNM1_sgd|BioProcess=mitochondrion organization and biogenesis|MolFunction=GTPase|CellComponent=mitochondrion	0.999838	1.05999	1.02825	1.03825	1.02216	0.977822	1.00065	1.01814			1.07053	1.06463	1.02047	1.04424	1.05196	1.06758	1.0666	1.05514		1.02424	1.06047	1.11224	1.06267	1.05463	1.06072	1.0556	1.06151
YKL213C	YKL213C_DOA1_sgd|BioProcess=ubiquitin-dependent protein catabolism|MolFunction=molecular_function unknown|CellComponent=cellular_component unknown	0.937778	0.960948	0.945148	0.92747	0.918333	0.907821	0.931751	0.93275			1.01167	0.988485	0.994237	0.957414	0.989327	1.00879	0.979107	0.989862		0.941673	0.909704	0.905107	0.911171	0.971628	0.930251	0.957856	0.932484
YDR069C	YDR069C_DOA4_sgd|BioProcess=deubiquitination*|MolFunction=ubiquitin-specific protease|CellComponent=26S proteasome	0.688652	0.703072	0.709578	0.726106	0.695024	0.691831	0.76913	0.711913			0.854083	0.78343	0.850354	0.772681	0.798178	0.837529	0.849376	0.820804		0.821107	0.812831	0.813767	0.829851	0.903441	0.85487	0.862979	0.842692
YGL240W	YGL240W_DOC1_sgd|BioProcess=ubiquitin-dependent protein catabolism*|MolFunction=enzyme activator|CellComponent=anaphase-promoting complex	0.743019	0.82737	0.88308	0.970957	0.831955	0.806678	0.785236	0.835471			0.89929	0.809655	0.975214	0.893717	0.79506	0.790679	0.929608	0.870461		0.787046	0.834065	0.78343	0.763836	0.719449	0.737904	0.796893	0.77466
YHR044C	YHR044C_DOG1_sgd|BioProcess=not yet annotated|MolFunction=2-deoxyglucose-6-phosphatase|CellComponent=not yet annotated	0.810401	0.81358	0.826228	0.876597	0.774462	0.802602	0.808537	0.816058			0.899498	0.74817	0.815455	0.897222	0.78343	0.884504	0.830042	0.836903		1.05584	0.968947	0.933254	0.886543	1.02494	0.998132	0.81677	0.954919
YHR043C	YHR043C_DOG2_sgd|BioProcess=not yet annotated|MolFunction=2-deoxyglucose-6-phosphatase|CellComponent=cytoplasm	0.534564	0.576766	0.561048	0.554626	0.554626	0.557186	0.552077	0.555842			0.645654	0.635331	0.609537	0.591562	0.626614	0.642688	0.632412	0.626257		0.609537	0.61235	0.629506	0.586138	0.628058	0.594292	0.625173	0.612151
YNL001W	YNL001W_DOM34_sgd|BioProcess=not yet annotated|MolFunction=molecular_function unknown|CellComponent=not yet annotated	1.10561	1.09698	1.07029	1.08793	1.06561	1.09623	1.09572	1.08834			1.30017	1.25777	1.2735	1.25719	1.25574	1.28529	1.28233	1.27314		1.21116	1.19069	1.21171	1.20865	1.17517	1.18005	1.23509	1.20179
YDR273W	YDR273W_DON1_sgd|BioProcess=biological_process unknown|MolFunction=molecular_function unknown|CellComponent=not yet annotated	1.03777	1.0927	1.05779	1.05075	1.08868	1.09219	1.07622	1.07087			1.22687	1.22067	1.17625	1.2218	1.18086	1.23823	1.15771	1.2032		1.09219	1.11429	1.1051	1.11841	1.14314	1.02212	1.08094	1.0966
YDR141C	YDR141C_DOP1_sgd|BioProcess=regulation of cell shape and cell size|MolFunction=molecular_function unknown|CellComponent=cellular_component unknown	1.03205	1.03395	1.03944	1.01604	1.05293	0.992636	1.06512	1.03317			1.10611	1.1023	1.09875	1.09496	1.1259	1.08094	1.09901	1.10114		0.982879	0.995039	1.0215	0.93821	1.01864	1.01714	1.01466	0.998295
YDR068W	YDR068W_DOS2_sgd|BioProcess=biological_process unknown|MolFunction=molecular_function unknown|CellComponent=not yet annotated	0.911801	0.90803	0.911801	0.903233	0.922784	0.921298	0.921934	0.914412			0.990695	0.996736	0.988599	0.998001	0.984464	0.979851	1.00429	0.991805		0.95918	0.952577	0.947109	0.957856	0.963607	0.964939	0.930679	0.953707
YDR440W	YDR440W_DOT1_sgd|BioProcess=not yet annotated|MolFunction=molecular_function unknown|CellComponent=not yet annotated	0.97051	1.00144	0.996277	0.997516	0.939507	0.982698	0.931966	0.974273			1.01267	1.06758	1.06881	1.07647	1.06512	1.02754	1.09169	1.05856		0.889406	0.951043	0.869361	0.950386	0.935837	0.92683	0.929608	0.921781
YIL010W	YIL010W_DOT5_sgd|BioProcess=regulation of redox homeostasis|MolFunction=thioredoxin peroxidase|CellComponent=nucleus	1.13188	1.15054	1.1434	1.166	1.12616	1.13894	1.11455	1.13878			0.905316	0.960064	0.945148	0.951262	0.954773	0.940589	0.9517	0.944122		1.12305	1.14235	1.13449	1.12021	1.14895	1.11378	1.14789	1.13296
YER088C	YER088C_DOT6_sgd|BioProcess=regulation of transcription from Pol II promoter*|MolFunction=molecular_function unknown|CellComponent=cellular_component unknown	0.78886	0.795976	0.792501	0.794694	0.76913	0.778037	0.795243	0.787777			0.861787	0.83946	0.863376	0.86457	0.846642	0.875588	0.882877	0.862043		0.739605	0.696627	0.712853	0.701455	0.709578	0.704693	0.732825	0.713948
YJL090C	YJL090C_DPB11_sgd|BioProcess=lagging strand elongation*|MolFunction=epsilon DNA polymerase|CellComponent=replication fork	0.968278	0.966941	0.956533	0.974092	0.958076	1.00531	0.96117	0.970057			1.00364	0.987416	0.995337	0.981929	0.996323	0.981025	1.01922	0.994985		1.02035	0.953235	0.986847	1.00561	1.02849	1.00152	0.96917	0.995032
YPR175W	YPR175W_DPB2_sgd|BioProcess=lagging strand elongation*|MolFunction=epsilon DNA polymerase|CellComponent=replication fork	1.0361	1.00995	1.0266	1.03086	1.05075	1.024	1.01805	1.02804			1.11199	1.09926	1.08643	1.08268	1.11096	1.07448	1.06955	1.09076		0.802417	0.799098	0.812269	0.760326	0.746449	0.751623	0.753356	0.775077
YBR278W	YBR278W_DPB3_sgd|BioProcess=lagging strand elongation*|MolFunction=epsilon DNA polymerase|CellComponent=replication fork	0.921934	0.907403	0.889816	0.849572	0.895571	0.862383	0.890225	0.888129			1.02221	1.01679	0.975663	1.03467	1.00879	1.06684	1.00374	1.01838		0.842946	0.86278	0.85055	0.918544	0.874581	0.866363	0.832722	0.86407
YDR121W	YDR121W_DPB4_sgd|BioProcess=lagging strand elongation*|MolFunction=epsilon DNA polymerase|CellComponent=epsilon DNA polymerase complex	0.895159	0.927257	0.892278	0.901156	0.918333	0.904482	0.884912	0.903368			0.897222	0.90615	0.925977	0.894953	0.888996	0.922147	0.919814	0.907894		0.848203	0.912641	0.884912	0.862581	0.89454	0.884301	0.886748	0.881989
YKL191W	YKL191W_DPH2_sgd|BioProcess=not yet annotated|MolFunction=molecular_function unknown|CellComponent=not yet annotated	1.08768	1.08593	1.11096	1.07721	1.07004	1.08044	1.06047	1.08182			1.29122	1.33352	1.3122	1.29718	1.2942	1.26183	1.27938	1.29565		1.01899	1.07275	1.07994	1.02967	1.05706	1.03467	1.02991	1.04614
YLR172C	YLR172C_DPH5_sgd|BioProcess=not yet annotated|MolFunction=diphthine synthase|CellComponent=not yet annotated	0.781628	0.772681	0.770903	0.77983	0.76913	0.778037	0.765597	0.773972			0.976562	0.993185	1.03657	0.993917	1.0027	0.981138	0.98263	0.995243		0.74817	0.763836	0.762079	0.753356	0.74817	0.736207	0.749894	0.751673
YDR294C	YDR294C_DPL1_sgd|BioProcess=phospholipid metabolism|MolFunction=lyase|CellComponent=not yet annotated	1.02636	1.0493	1.05003	1.04352	1.04858	1.04954	1.02181	1.0413			1.1825	1.17355	1.18796	1.19371	1.18796	1.18032	1.15585	1.18026		1.05414	1.05536	1.06096	1.05172	1.06611	1.07597	1.02825	1.05607
YPR183W	YPR183W_DPM1_sgd|BioProcess=not yet annotated|MolFunction=dolichyl-phosphate beta-D-mannosyltransferase|CellComponent=not yet annotated	0.490908	0.515229	0.494311	0.515229	0.502343	0.502343	0.502343	0.503243			0.474242	0.481948	0.501187	0.485289	0.484172	0.47863	0.49204	0.485358		0.447713	0.451856	0.467735	0.450817	0.453942	0.460257	0.450817	0.454734
YDR284C	YDR284C_DPP1_sgd|BioProcess=phospholipid metabolism|MolFunction=not yet annotated|CellComponent=cytoplasm*	0.953455	0.955873	0.941022	0.953016	0.936268	0.925124	0.922996	0.941108			1.06881	1.02245	1.03419	1.04689	1.03276	1.04978	1.01421	1.03844		1.11532	1.15213	1.10561	1.1215	1.14499	1.09496	1.10586	1.12005
YLL018C	YLL018C_DPS1_sgd|BioProcess=protein biosynthesis|MolFunction=aspartate-tRNA ligase|CellComponent=cytoplasm	1.26474	1.2942	1.3213	1.2942	1.31522	1.26474	1.2942	1.29265			0.746449	0.758578	0.751623	0.76913	0.731139	0.756833	0.732825	0.749511		1.19812	1.27644	1.23282	1.28529	1.22349	1.24796	1.16977	1.23341
YKR071C	YKR071C_DRE2_sgd|BioProcess=biological_process unknown|MolFunction=molecular_function unknown|CellComponent=not yet annotated	1.63305	1.67494	1.67494	1.6293	1.62555	1.63305	1.62181	1.64181			1.14314	1.11918	1.15958	1.12357	1.13527	1.14948	1.15505	1.14075		1.52757	1.55955	1.57036	1.54525	1.5417	1.52055	1.57398	1.54842
YIL003W	YIL003W_DRE3_sgd|BioProcess=biological_process unknown|MolFunction=molecular_function unknown|CellComponent=not yet annotated	1.38995	1.44877	1.33968	1.42561	1.37721	1.39637	1.33045	1.38686			0.929608	0.971404	0.92918	0.985213	1.01018	0.953016	0.935621	0.959175		1.52405	1.46555	1.49279	1.48252	1.49279	1.59221	1.49279	1.5061
YLL008W	YLL008W_DRS1_sgd|BioProcess=35S primary transcript processing*|MolFunction=ATP dependent RNA helicase|CellComponent=nucleolus	0.841589	0.845474	0.821675	0.838301	0.830233	0.843141	0.832914	0.836189			1.06709	1.09875	1.06881	1.07944	1.10459	1.09295	1.06733	1.08271		0.894335	0.903858	0.925124	0.925124	0.920874	0.929822	0.903025	0.914595
YAL026C	YAL026C_DRS2_sgd|BioProcess=post Golgi transport|MolFunction=adenosinetriphosphatase*|CellComponent=Golgi membrane	0.717794	0.719449	0.696627	0.69024	0.696627	0.703072	0.699842	0.703379			0.85487	0.821675	0.855855	0.819219	0.817711	0.820352	0.834065	0.831964		0.778037	0.78886	0.818653	0.776247	0.797076	0.794328	0.796343	0.792792
YER124C	YER124C_DSE1_sgd|BioProcess=biological_process unknown|MolFunction=molecular_function unknown|CellComponent=not yet annotated	2.23357	2.37137	2.39883	2.2856	2.28034	2.34963	2.2751	2.31349			2.42103	2.48313	2.51768	2.43781	2.4322	2.41546	2.45471	2.45172		1.89234	2.00447	1.92309	1.90108	1.86209	1.8578	1.89671	1.90537
YHR143W	YHR143W_DSE2_sgd|BioProcess=biological_process unknown|MolFunction=molecular_function unknown|CellComponent=not yet annotated	1.79473	1.76604	1.77828	1.78649	1.79061	1.78238	1.72982	1.77548			1.99067	1.94089	2.01372	2.32274	1.95884	1.97242	1.93642	2.01939		1.78649	1.79061	1.8239	1.90985	1.79887	1.8239	1.75792	1.81308
YOR264W	YOR264W_DSE3_sgd|BioProcess=biological_process unknown|MolFunction=molecular_function unknown|CellComponent=not yet annotated	1.48252	1.58125	1.54525	1.54525	1.56315	1.57398	1.53109	1.54607			1.39959	1.39959	1.40281	1.39316	1.42233	1.42889	1.39316	1.40565		1.29122	1.24165	1.18304	1.25055	1.3122	1.26474	1.28825	1.26166
YNR067C	YNR067C_DSE4_sgd|BioProcess=biological_process unknown|MolFunction=molecular_function unknown|CellComponent=not yet annotated	1.45211	1.42889	1.41254	1.41254	1.43219	1.41906	1.42561	1.42613			1.3366	1.34896	1.36144	1.34276	1.33968	1.38995	1.32739	1.34954		0.933684	0.962055	0.949511	0.967386	0.94973	0.972971	0.928753	0.952013
YMR276W	YMR276W_DSK2_sgd|BioProcess=spindle pole body duplication (sensu Saccharomyces)|MolFunction=protein degradation tagging|CellComponent=nucleus	0.917276	0.93218	0.940156	0.92045	0.922147	0.921298	0.925124	0.925519			0.834834	0.837144	0.852904	0.832914	0.846253	0.823	0.818842	0.835127		0.770903	0.77983	0.78886	0.77983	0.753356	0.760326	0.794328	0.775348
YNL258C	YNL258C_DSL1_sgd|BioProcess=biological_process unknown|MolFunction=molecular_function unknown|CellComponent=endoplasmic reticulum	1.03252	1.04376	1.01932	0.996346	1.02967	1.00105	1.04641	1.02415			1.16305	1.1259	1.11173	1.13868	1.11686	1.08693	1.09421	1.11962		0.978453	1.06121	1.0292	1.02589	1.033	1.02252	1.04954	1.02854
YIR010W	YIR010W_DSN1_sgd|BioProcess=chromosome segregation|MolFunction=molecular_function unknown|CellComponent=spindle pole	1.1749	1.18987	1.1298	1.14499	1.17355	1.12928	1.17869	1.16015			1.31826	1.27644	1.33352	1.34586	1.31826	1.32434	1.35831	1.325		1.05293	1.0404	1.03348	1.04376	1.01688	1.05051	1.04641	1.04062
YPR017C	YPR017C_DSS4_sgd|BioProcess=secretory pathway|MolFunction=zinc binding*|CellComponent=membrane fraction*	0.843141	0.840814	0.826418	0.841395	0.835218	0.840814	0.859014	0.840973			0.906358	0.886952	0.89002	0.891456	0.877405	0.917487	0.892689	0.894624		0.977237	0.950824	0.951919	0.943844	0.956974	0.954553	0.96272	0.956867
YGL043W	YGL043W_DST1_sgd|BioProcess=meiotic recombination*|MolFunction=positive transcription elongation factor|CellComponent=nucleoplasm	1.3213	1.31826	1.35831	1.28529	1.34586	1.36773	1.29718	1.3277			1.26474	1.25083	1.2735	1.26474	1.26474	1.26183	1.26474	1.26359		1.35519	1.34276	1.36773	1.3213	1.31522	1.37088	1.33352	1.3438
YDL219W	YDL219W_DTD1_sgd|BioProcess=biological_process unknown|MolFunction=molecular_function unknown|CellComponent=not yet annotated	0.682339	0.701455	0.687068	0.685488	0.703072	0.660693	0.676083	0.685171			0.74131	0.744732	0.770903	0.744732	0.74817	0.756833	0.760326	0.752429		0.623735	0.6223	0.656145	0.632412	0.668344	0.642688	0.647143	0.641824
YBR180W	YBR180W_DTR1_sgd|BioProcess=biological_process unknown|MolFunction=molecular_function unknown|CellComponent=cellular_component unknown	1.02322	1.09194	1.01288	1.20393	0.922359	1.00415	0.97753	1.03372			1.36773	1.35831	1.19426	1.32434	1.47911	1.26765	1.15931	1.30725		1.07029	0.968947	0.98935	0.840621	1.15319	1.02707	1.5417	1.08445
YDL101C	YDL101C_DUN1_sgd|BioProcess=DNA repair|MolFunction=not yet annotated|CellComponent=not yet annotated	0.54325	0.552077	0.554626	0.537032	0.535797	0.555904	0.532108	0.544399			0.778037	0.767361	0.76913	0.749894	0.753356	0.794328	0.772681	0.769255		0.484172	0.432514	0.487528	0.464515	0.465586	0.462381	0.470977	0.466811
YGL061C	YGL061C_DUO1_sgd|BioProcess=mitosis|MolFunction=molecular_function unknown|CellComponent=cellular_component unknown	0.933684	0.913903	0.892689	0.888587	0.91939	0.915166	0.882673	0.906585			1.02802	0.986461	0.973868	0.986438	1.03086	0.954773	0.990285	0.992957		0.74817	0.74131	0.763836	0.711214	0.707946	0.709578	0.685488	0.723934
YBR208C	YBR208C_"DUR1,2"_sgd|BioProcess=not yet annotated|MolFunction=allophanate hydrolase|CellComponent=not yet annotated	1.07325	1.08843	1.06463	1.07523	1.10205	1.06194	1.10129	1.08097			0.995268	0.955873	0.942106	0.953894	0.98168	0.93821	0.951919	0.95985		1.11071	1.07795	1.03062	1.08418	1.07671	1.04833	1.04568	1.06774
YHL016C	YHL016C_DUR3_sgd|BioProcess=transport|MolFunction=not yet annotated|CellComponent=not yet annotated	1.80302	1.72982	1.86209	1.79061	1.77011	1.84077	1.75388	1.7929			1.58125	1.54882	1.65959	1.61436	1.64437	1.59588	1.62555	1.60997		1.80717	1.64437	1.79061	1.84502	1.8578	1.81134	1.79887	1.7936
YML080W	YML080W_DUS1_sgd|BioProcess=biological_process unknown|MolFunction=molecular_function unknown|CellComponent=cellular_component unknown	1.23055	1.17625	1.17842	1.17436	1.17951	1.14578	1.13266	1.17393			1.16493	1.1392	1.13527	1.12772	1.17761	1.16279	1.12486	1.14748		1.07696	1.02589	1.03633	1.0349	1.06905	1.04112	1.03633	1.0458
YBR252W	YBR252W_DUT1_sgd|BioProcess=not yet annotated|MolFunction=dUTP pyrophosphatase|CellComponent=not yet annotated	0.772681	0.743019	0.726106	0.74817	0.755092	0.753356	0.732825	0.747321			0.760326	0.772681	0.763836	0.74817	0.772681	0.737904	0.762079	0.759668		0.734514	0.712853	0.696627	0.704693	0.72277	0.72778	0.717794	0.716719
YKR054C	YKR054C_DYN1_sgd|BioProcess=mitotic chromosome segregation*|MolFunction=motor|CellComponent=spindle pole body*	1.08768	1.08718	1.05051	1.10994	1.06561	1.08743	1.08868	1.08243			1.05414	1.05974	1.06365	1.04568	1.03825	1.04906	1.06341	1.05342		0.91601	0.959622	0.949511	0.942758	0.972076	0.955873	0.972076	0.95256
YDR424C	YDR424C_DYN2_sgd|BioProcess=microtubule-based process*|MolFunction=microtubule motor|CellComponent=cell	0.456037	0.433511	0.432514	0.451856	0.436516	0.435512	0.446684	0.441804			0.44157	0.479733	0.469894	0.47863	0.460257	0.458142	0.443609	0.461691		0.427563	0.437522	0.421697	0.427563	0.420727	0.427563	0.410204	0.424691
YHR068W	YHR068W_DYS1_sgd|BioProcess=not yet annotated|MolFunction=deoxyhypusine synthase|CellComponent=not yet annotated	0.760326	0.753356	0.756833	0.776247	0.787046	0.76913	0.756833	0.765682			0.920874	0.86876	0.891046	0.899912	0.907194	0.88247	0.876597	0.892407		0.816394	0.787046	0.83618	0.843723	0.814892	0.807049	0.794328	0.81423
YPR023C	YPR023C_EAF3_sgd|BioProcess=biological_process unknown|MolFunction=not yet annotated|CellComponent=not yet annotated	1.23424	1.23424	1.22999	1.23225	1.20226	1.20615	1.21171	1.22155			1.20504	1.18686	1.18059	1.22208	1.18141	1.16091	1.18495	1.18883		1.28529	1.22772	1.25199	1.26183	1.25864	1.25256	1.25256	1.2558
YEL018W	YEL018W_EAF5_sgd|BioProcess=biological_process unknown|MolFunction=molecular_function unknown|CellComponent=not yet annotated	1.0522	1.07004	1.04208	1.10459	1.00958	1.03562	1.08218	1.05661			1.07771	1.07103	1.05803	1.08393	1.13789	1.11532	1.0539	1.0854		1.08743	0.995451	1.01323	1.02825	0.980686	1.04592	1.08893	1.03427
YJR082C	YJR082C_EAF6_sgd|BioProcess=biological_process unknown|MolFunction=molecular_function unknown|CellComponent=not yet annotated	0.729458	0.693426	0.706318	0.711214	0.726106	0.716143	0.744732	0.718199			0.753356	0.751623	0.758578	0.739605	0.74131	0.762079	0.78343	0.755711		0.778037	0.762079	0.798178	0.758578	0.760326	0.753356	0.756833	0.766769
YKL204W	YKL204W_EAP1_sgd|BioProcess=negative regulation of translation|MolFunction=molecular_function unknown|CellComponent=mRNA cap complex	0.790679	0.74131	0.772681	0.762079	0.79726	0.785236	0.795793	0.777862			0.77983	0.756833	0.772681	0.778037	0.749894	0.762079	0.794328	0.770526		0.790679	0.756833	0.79671	0.758578	0.736207	0.792501	0.792501	0.774858
YKL172W	YKL172W_EBP2_sgd|BioProcess=rRNA processing|MolFunction=molecular_function unknown|CellComponent=nucleolus	0.855264	0.823	0.833297	0.857828	0.839267	0.852119	0.838108	0.842697			0.954993	0.937562	0.93519	0.947764	0.948637	0.955652	0.912641	0.941777		0.84489	0.852315	0.872569	0.879023	0.840234	0.889201	0.847618	0.860836
YDR206W	YDR206W_EBS1_sgd|BioProcess=telomere maintenance|MolFunction=molecular_function unknown|CellComponent=nucleus	1.18141	1.1272	1.13266	1.11429	1.13344	1.12772	1.17382	1.14151			1.14235	1.11122	1.10179	1.09496	1.11892	1.13946	1.13553	1.12061		1.04713	0.991768	0.985462	1.04232	1.01988	1.033	1.05003	1.02423
YLR284C	YLR284C_ECI1_sgd|BioProcess=fatty acid beta-oxidation|MolFunction=dodecenoyl-CoA delta-isomerase|CellComponent=peroxisome	0.931537	0.941673	0.932825	0.963829	0.968724	0.966051	0.946237	0.950125			1.01167	1.02849	1.00441	1.00811	1.03039	1.00291	1.01253	1.01407		0.850354	0.936915	0.90615	0.881252	0.903649	0.894129	0.86896	0.89163
YAL059W	YAL059W_ECM1_sgd|BioProcess=not yet annotated|MolFunction=molecular_function unknown|CellComponent=not yet annotated	0.647143	0.651628	0.645654	0.659174	0.669885	0.644169	0.657658	0.653616			0.910752	0.915166	0.92683	0.915166	0.913061	0.924911	0.90803	0.916274		0.714496	0.706318	0.721107	0.711214	0.695024	0.72277	0.732825	0.714822
YEL030W	YEL030W_ECM10_sgd|BioProcess=protein-mitochondrial targeting|MolFunction=heat shock protein|CellComponent=mitochondrion	0.853886	0.873172	0.839847	0.873776	0.84918	0.924272	0.860399	0.86779			1.05999	1.05342	0.940373	1.05512	1.01972	1.02731	0.936052	1.01314		1.08168	1.06537	0.960064	1.05803	0.955432	1.06684	1.04208	1.03279
YDR446W	YDR446W_ECM11_sgd|BioProcess=not yet annotated|MolFunction=molecular_function unknown|CellComponent=nucleus	0.885727	0.693426	1.91867	0.609537	1.01506	1.4388	0.755092	1.04519			0.380189	0.409261	0.891867	1.76198	0.753356	2.39332	1.09623	1.09803		0.69024	0.406443	1.26183	0.859607	0.572796	1.08568	1.12305	0.857092
YHR021W-A	YHR021W-A_ECM12_sgd|BioProcess=not yet annotated|MolFunction=molecular_function unknown|CellComponent=not yet annotated	2.03236	1.97697	2.8119	3.00608	2.07491	2.22844	2.43781	2.36692			2.42103	1.84502	2.64241	2.02302	1.69044	2.8119	2.18273	2.23093		1.14657	1.42561	1.46218	1.74985	1.51705	1.47911	1.45546	1.46226
YBL043W	YBL043W_ECM13_sgd|BioProcess=not yet annotated|MolFunction=molecular_function unknown|CellComponent=not yet annotated	2.69153	2.38232	2.59418	2.63633	2.60016	2.41546	2.62422	2.56346			1.17842	1.17274	1.12772	1.10662	1.0404	1.16118	1.17274	1.13712		3.41193	3.45144	3.0903	3.53183	3.46737	3.62243	3.81944	3.48496
YHR132C	YHR132C_ECM14_sgd|BioProcess=not yet annotated|MolFunction=molecular_function unknown|CellComponent=not yet annotated	0.55847	0.544503	0.552077	0.540754	0.54325	0.54325	0.544503	0.546687			0.64121	0.625173	0.615177	0.616595	0.615177	0.623735	0.618016	0.622155		0.540754	0.535797	0.532108	0.544503	0.545758	0.537032	0.52723	0.537597
YBL001C	YBL001C_ECM15_sgd|BioProcess=not yet annotated|MolFunction=molecular_function unknown|CellComponent=not yet annotated	0.688652	0.69024	0.69024	0.677642	0.69024	0.69024	0.671429	0.685526			0.703072	0.717794	0.698232	0.688652	0.706318	0.696627	0.701455	0.701736		0.744732	0.78886	0.772681	0.756833	0.755092	0.743019	0.744732	0.757993
YMR128W	YMR128W_ECM16_sgd|BioProcess=processing of 20S pre-rRNA*|MolFunction=snoRNA binding*|CellComponent=nucleolus*	0.671429	0.666807	0.679204	0.672977	0.654636	0.674528	0.687068	0.672378			0.883487	0.909704	0.918121	0.899083	0.892689	0.892689	0.87963	0.896486		0.65013	0.663743	0.660693	0.672977	0.639735	0.659174	0.653131	0.657083
YJR137C	YJR137C_ECM17_sgd|BioProcess=cell wall organization and biogenesis*|MolFunction=sulfite reductase (NADPH)|CellComponent=cellular_component unknown	1.81552	1.86209	1.84502	1.86638	1.83231	1.75792	1.84077	1.83143			1.32739	1.30617	1.2942	1.30617	1.33968	1.35519	1.33352	1.32319		1.48594	1.52055	1.60694	1.45546	1.51705	1.48936	1.46218	1.50535
YDR125C	YDR125C_ECM18_sgd|BioProcess=not yet annotated|MolFunction=molecular_function unknown|CellComponent=not yet annotated	0.885319	0.963385	1.26474	1.16627	0.97762	0.910123	1.26765	1.06216			0.973419	1.04833	1.06439	0.952796	0.8531	0.965384	1.22433	1.01168		1.64437	1.03586	0.898669	0.79965	1.13423	1.3122	1.01487	1.11998
YLR390W	YLR390W_ECM19_sgd|BioProcess=not yet annotated|MolFunction=molecular_function unknown|CellComponent=not yet annotated	1.02353	0.977935	0.984646	0.974765	1.00132	1.00519	0.990855	0.994035			0.878213	0.984532	0.941673	0.922147	0.933469	0.925337	0.997707	0.94044		0.931751	0.96917	0.961834	0.891046	0.900326	0.954333	0.979558	0.941145
YBR065C	YBR065C_ECM2_sgd|BioProcess=not yet annotated|MolFunction=molecular_function unknown|CellComponent=not yet annotated	0.785236	0.794694	0.78886	0.787046	0.794877	0.809282	0.828896	0.798413			0.772681	0.691831	0.743019	0.749894	0.767361	0.827942	0.776247	0.761282		0.758578	0.751623	0.78343	0.739605	0.699842	0.858223	0.818465	0.772824
YBL101C	YBL101C_ECM21_sgd|BioProcess=not yet annotated|MolFunction=molecular_function unknown|CellComponent=not yet annotated	1.15107	1.17463	1.14921	1.12357	1.13553	1.20642	1.13344	1.15341			0.863177	0.891251	0.854476	0.83888	0.840234	0.852904	0.820729	0.851664		1.23937	1.27938	1.3213	1.30918	1.2942	1.28529	1.30017	1.28984
YLR228C	YLR228C_ECM22_sgd|BioProcess=biological_process unknown|MolFunction=molecular_function unknown|CellComponent=not yet annotated	0.72277	0.732825	0.716143	0.749894	0.709578	0.760326	0.74131	0.733264			0.677642	0.767361	0.762079	0.765597	0.758578	0.734514	0.744732	0.744357		0.850159	0.845279	0.852904	0.796893	0.823379	0.873373	0.807421	0.83563
YPL021W	YPL021W_ECM23_sgd|BioProcess=not yet annotated|MolFunction=molecular_function unknown|CellComponent=not yet annotated	1	1	1	1	1	1	1	1			1	1	0.3155	1	1	1	1	0.902214		1	1	1	1	1	1	1	1
YJL201W	YJL201W_ECM25_sgd|BioProcess=not yet annotated|MolFunction=molecular_function unknown|CellComponent=not yet annotated	1.25228	1.19729	1.23282	1.23225	1.25372	1.2517	1.21116	1.23303			1.29718	1.25343	1.24423	1.23965	1.25112	1.18141	1.23509	1.24316		1.20254	1.18086	1.04833	1.15824	1.15292	1.15691	1.17978	1.15423
YJR106W	YJR106W_ECM27_sgd|BioProcess=not yet annotated|MolFunction=molecular_function unknown|CellComponent=not yet annotated	0.630957	0.651628	0.613762	0.561048	0.609537	0.668344	0.642688	0.625423			0.626614	0.582103	0.619441	0.662217	0.805935	0.763836	0.63387	0.670574		0.595662	0.554626	0.552077	0.587489	0.55847	0.613762	0.599791	0.580268
YHL030W	YHL030W_ECM29_sgd|BioProcess=not yet annotated|MolFunction=molecular_function unknown|CellComponent=not yet annotated	1.49968	1.52405	1.49624	1.48936	1.49968	1.48594	1.44544	1.49148			1.45546	1.4388	1.45546	1.47571	1.46555	1.47231	1.43219	1.4565		1.22857	1.23709	1.29122	1.25228	1.27938	1.23453	1.21255	1.24794
YOR092W	YOR092W_ECM3_sgd|BioProcess=not yet annotated|MolFunction=molecular_function unknown|CellComponent=not yet annotated	0.928325	0.891661	0.889816	0.93476	0.907612	0.885319	0.914534	0.907432			1.05803	1.05463	1.05633	1.06955	1.06684	1.04256	1.06832	1.05947		0.883283	0.84879	0.829851	0.887973	0.85369	0.859409	0.86457	0.861081
YLR436C	YLR436C_ECM30_sgd|BioProcess=not yet annotated|MolFunction=molecular_function unknown|CellComponent=not yet annotated	0.707946	0.72778	0.707946	0.724436	0.726106	0.695024	0.699842	0.712726			0.790679	0.802232	0.797444	0.77983	0.756833	0.770903	0.790679	0.784086		0.74817	0.737904	0.77983	0.755092	0.760326	0.776247	0.749894	0.758209
YBR176W	YBR176W_ECM31_sgd|BioProcess=pantothenate biosynthesis|MolFunction=3-methyl-2-oxobutanoate hydroxymethyltransferase|CellComponent=not yet annotated	1.24308	1.20504	1.23709	1.23965	1.21591	1.1652	1.17193	1.21113			1.02825	1.0036	1.03992	1.03825	0.984963	1.02471	1.02228	1.02028		1.13894	1.12073	1.10306	1.14472	1.10002	1.1371	1.16279	1.12962
YER176W	YER176W_ECM32_sgd|BioProcess=regulation of translational termination|MolFunction=RNA helicase*|CellComponent=polysome	0.883283	0.860994	0.842558	0.892072	0.881049	0.848203	0.864769	0.867561			1.03514	1.0208	1.05003	1.03134	0.994443	1.02518	1.03395	1.02727		0.885523	0.869361	0.844112	0.86816	0.835795	0.848399	0.82699	0.854049
YBR078W	YBR078W_ECM33_sgd|BioProcess=not yet annotated|MolFunction=molecular_function unknown|CellComponent=cell wall (sensu Fungi)	0.833681	0.847618	0.845863	0.849767	0.847813	0.847423	0.828896	0.843009			0.881049	0.945366	0.943844	0.940373	0.946891	0.895777	0.885319	0.919803		0.72778	0.763836	0.78343	0.778037	0.79965	0.749894	0.714496	0.759589
YHL043W	YHL043W_ECM34_sgd|BioProcess=not yet annotated|MolFunction=molecular_function unknown|CellComponent=not yet annotated	0.87579	0.639735	0.477529	1.24537	0.522396	0.830615	1.56315	0.879227			0.976787	0.662217	1.16842	1.66725	1.36144	1.14314	1	1.13989		1.06267	1.37404	1.34276	1	1	1.00568	0.61235	1.05679
YIL146C	YIL146C_ECM37_sgd|BioProcess=not yet annotated|MolFunction=molecular_function unknown|CellComponent=not yet annotated	1.24911	1.21675	1.21283	1.20809	1.16627	1.18386	1.2067	1.20623			1.09396	1.15027	1.26765	1.15027	1.12564	1.21843	1.11199	1.15974		1.16252	1.20476	1.19179	1.1722	1.14419	1.18522	1.22716	1.18398
YLR299W	YLR299W_ECM38_sgd|BioProcess=glutathione biosynthesis|MolFunction=not yet annotated|CellComponent=not yet annotated	1.41906	1.45211	1.47571	1.45211	1.53815	1.41579	1.38038	1.44762			1.28233	1.28529	1.34586	1.30918	1.28529	1.32434	1.28529	1.30251		1.38038	1.39959	1.37088	1.33968	1.36458	1.35831	1.34276	1.36517
YNR030W	YNR030W_ECM39_"sgd|BioProcess=protein amino acid glycosylation|MolFunction=alpha-1,6-mannosyltransferase|CellComponent=cellular_component unknown"	0.862184	0.849963	0.840814	0.848203	0.844695	0.833105	0.848203	0.846738			0.99781	0.952357	0.953016	0.983535	0.922147	0.914324	0.965828	0.955574		0.886543	0.841201	0.825087	0.82737	0.864769	0.814704	0.823379	0.840436
YKR076W	YKR076W_ECM4_sgd|BioProcess=not yet annotated|MolFunction=molecular_function unknown|CellComponent=not yet annotated	1.14078	1.15425	1.16038	1.14025	1.10179	1.12124	1.11148	1.13288			0.746449	0.704693	0.726106	0.72277	0.744732	0.743019	0.765597	0.736195		1.10969	1.13449	1.1285	1.10561	1.12642	1.14842	1.13815	1.12732
YMR062C	YMR062C_ECM40_sgd|BioProcess=cell wall organization and biogenesis*|MolFunction=amino acid N-acetyltransferase*|CellComponent=mitochondrial matrix	13.8038	13.8038	14.4544	14.1254	14.1254	14.1254	13.8038	14.0346			0.503501	0.52723	0.52723	0.502343	0.524807	0.515229	0.529663	0.518572		14.7911	13.8038	15.8489	14.7911	15.4882	15.8489	14.1254	14.9568
YMR176W	YMR176W_ECM5_sgd|BioProcess=not yet annotated|MolFunction=molecular_function unknown|CellComponent=not yet annotated	1.15186	1.15213	1.11276	1.11841	1.09144	1.14948	1.1358	1.13027			1.15798	1.26183	1.21283	1.20948	1.21675	1.17896	1.19261	1.20435		1.02612	1.01307	0.980483	1.01487	1.07029	1.0181	1.01681	1.01996
YLR443W	YLR443W_ECM7_sgd|BioProcess=not yet annotated|MolFunction=molecular_function unknown|CellComponent=not yet annotated	0.894335	0.91601	0.903233	0.950386	0.92683	0.920026	0.884708	0.913647			1.05148	0.977755	1.02967	0.986075	0.986393	1.05487	0.99339	1.01138		1.15878	1.08168	1.17896	1.20033	1.17951	1.14948	1.13658	1.15504
YBR076W	YBR076W_ECM8_sgd|BioProcess=not yet annotated|MolFunction=molecular_function unknown|CellComponent=not yet annotated	0.821864	0.772681	0.672977	0.716143	0.648634	0.701455	0.737904	0.724523			0.597035	0.732825	0.625173	0.77983	0.620869	0.914956	0.765597	0.719469		0.653131	0.60256	0.648634	0.790679	0.882267	0.72277	0.629506	0.704221
YKR004C	YKR004C_ECM9_sgd|BioProcess=not yet annotated|MolFunction=molecular_function unknown|CellComponent=not yet annotated	0.991562	1.12616	1.06145	1.10154	1.06807	1.07448	1.08069	1.07199			1.19124	1.16011	1.18604	1.20226	1.16735	1.13318	1.19674	1.1767		0.934975	0.909913	0.951043	0.936915	0.961834	0.976338	0.914324	0.940763
YFR027W	YFR027W_ECO1_sgd|BioProcess=DNA repair*|MolFunction=acetyltransferase|CellComponent=chromatid	0.802971	0.749894	0.756833	0.734514	0.714496	0.671429	0.760326	0.741495			0.672977	0.691831	0.711214	0.672977	0.644169	0.714496	0.716143	0.689115		0.688652	0.64121	0.762079	0.683912	0.792501	0.744732	0.685488	0.714082
YGL222C	YGL222C_EDC1_sgd|BioProcess=mRNA processing|MolFunction=molecular_function unknown|CellComponent=not yet annotated	0.848008	0.815831	0.878213	0.819596	1.00519	0.714496	0.848399	0.847105			0.778037	0.880035	0.749894	0.849376	0.866962	0.819596	0.787046	0.818707		0.770903	0.814892	0.833489	0.737904	0.824138	0.765597	0.855067	0.800284
YER035W	YER035W_EDC2_sgd|BioProcess=mRNA processing|MolFunction=molecular_function unknown|CellComponent=not yet annotated	1.20976	1.17788	1.19289	1.17571	1.15266	1.17247	1.16466	1.178			1.18086	1.16359	1.16225	1.12047	1.12228	1.15292	1.16359	1.15228		1.18386	1.17869	1.19069	1.18304	1.17031	1.20171	1.1652	1.18193
YBL047C	YBL047C_EDE1_sgd|BioProcess=endocytosis|MolFunction=molecular_function unknown|CellComponent=actin cortical patch (sensu Saccharomyces)	1.02849	0.996231	1.02282	0.993619	0.976562	1.02214	1.00651	1.00663			0.858816	0.881252	0.899083	0.872369	0.866363	0.882877	0.875387	0.876592		0.89929	0.904274	0.909285	0.939507	0.913692	0.896603	0.910961	0.910516
YBR033W	YBR033W_EDS1_sgd|BioProcess=biological_process unknown|MolFunction=molecular_function unknown|CellComponent=not yet annotated	1.14104	1.15771	1.12021	1.16708	1.13527	1.20893	1.1885	1.15982			0.599791	0.547016	0.60256	0.647143	0.629506	0.571479	0.620869	0.602623		1.77828	1.46893	1.54882	1.57036	1.58125	1.64816	1.55955	1.59362
YAL003W	YAL003W_EFB1_sgd|BioProcess=translational elongation|MolFunction=translation elongation factor|CellComponent=ribosome	0.758578	0.760326	0.772681	0.806678	0.78886	0.78886	0.751623	0.775372			0.881658	0.946019	0.939723	0.947327	0.938642	1.00654	0.849767	0.929953		0.639735	0.636796	0.651628	0.74131	0.69024	0.635331	0.626614	0.660236
YMR212C	YMR212C_EFR3_sgd|BioProcess=regulation of cell shape and cell size|MolFunction=molecular_function unknown|CellComponent=cellular_component unknown	0.989897	1.02612	1.00753	1.02329	1.0428	0.990832	0.993505	1.01057			1.2314	1.24537	1.24882	1.228	1.21171	1.2368	1.19674	1.22841		1.10662	1.10892	1.07424	1.14604	1.12954	1.05999	1.11455	1.1057
YOR133W	YOR133W_EFT1_sgd|BioProcess=translational elongation|MolFunction=translation elongation factor|CellComponent=ribosome	1.0416	1.0404	1.04616	1.0349	1.02313	1.03181	1.02967	1.03538			1.10637	1.10561	1.09245	1.13946	1.19152	1.06365	1.21171	1.13011		1.05633	1.01347	1.02155	1.06414	1.07622	1.07078	1.12772	1.06146
YDR385W	YDR385W_EFT2_sgd|BioProcess=translational elongation|MolFunction=translation elongation factor|CellComponent=ribosome	1.01149	1.01428	0.982675	1.04016	1.06561	1.02308	1.00591	1.02046			1.11455	1.11096	1.0927	1.15054	1.08069	1.09522	1.09825	1.10613		1.08118	0.991539	0.99049	1.0522	1.08493	1.01772	1.09724	1.04504
YPL037C	YPL037C_EGD1_sgd|BioProcess=nascent polypeptide association|MolFunction=chaperone|CellComponent=nascent polypeptide-associated complex	0.69024	0.701455	0.734514	0.724436	0.724436	0.709578	0.701455	0.712302			0.776247	0.801678	0.818276	0.845279	0.835795	0.848008	0.801309	0.818085		0.651628	0.687068	0.74817	0.737904	0.724436	0.724436	0.69024	0.709126
YHR193C	YHR193C_EGD2_sgd|BioProcess=nascent polypeptide association|MolFunction=chaperone|CellComponent=nascent polypeptide-associated complex	0.49545	0.501187	0.505825	0.516416	0.5236	0.508159	0.494311	0.506421			0.524807	0.548277	0.554626	0.547016	0.549541	0.545758	0.511682	0.540244		0.524807	0.529663	0.552077	0.5188	0.5188	0.535797	0.521195	0.528734
YNL327W	YNL327W_EGT2_sgd|BioProcess=cell cycle|MolFunction=molecular_function unknown|CellComponent=cell wall (sensu Fungi)	1.3366	1.39316	1.36144	1.34896	1.38357	1.38038	1.35519	1.36561			1.28825	1.30617	1.28233	1.30617	1.3122	1.31522	1.30017	1.3015		0.953455	0.97499	0.963829	0.967832	0.943192	0.98992	0.942758	0.962282
YBR177C	YBR177C_EHT1_sgd|BioProcess=lipid metabolism|MolFunction=molecular_function unknown|CellComponent=lipid particle	0.90803	0.874984	0.875185	0.892689	0.877001	0.860399	0.866762	0.879293			0.763836	0.776247	0.767361	0.767361	0.755092	0.753356	0.751623	0.762125		0.837722	0.850746	0.848985	0.846642	0.848399	0.871565	0.841395	0.849351
YDR147W	YDR147W_EKI1_sgd|BioProcess=phospholipid metabolism|MolFunction=ethanolamine kinase|CellComponent=not yet annotated	0.921298	1.04954	0.995979	0.999771	0.942758	0.990239	1.01754	0.98816			1.1984	1.09496	1.08918	1.1749	1.12099	1.15372	1.08193	1.13058		0.93476	0.992453	0.970063	0.980731	0.982064	1.01627	1.05075	0.989585
YNL230C	YNL230C_ELA1_sgd|BioProcess=RNA elongation from Pol II promoter|MolFunction=transcription elongation factor|CellComponent=transcription elongation factor complex	1.06488	1.06955	1.12305	1.14895	1.16011	1.1298	1.08168	1.11115			1.04496	1.04088	1.04568	1.09547	1.09901	1.09724	1.11686	1.07716		1.02322	1.15292	1.10103	1.06463	1.16252	1.08593	1.13449	1.10353
YPL046C	YPL046C_ELC1_sgd|BioProcess=RNA elongation from Pol II promoter|MolFunction=transcription elongation factor|CellComponent=transcription elongation factor complex	0.812643	0.837336	0.882064	0.849572	0.899705	0.850354	0.87963	0.858758			0.897429	0.931322	0.864769	0.913903	0.915588	0.883894	0.886135	0.899006		0.849767	0.850354	0.83253	0.861986	0.821486	0.847227	0.817335	0.840098
YOR144C	YOR144C_ELG1_sgd|BioProcess=not yet annotated|MolFunction=molecular_function unknown|CellComponent=not yet annotated	1.00835	1.0787	1.04016	1.04232	1.02424	1.08418	1.07127	1.04989			1.19784	1.18468	1.12099	1.11686	1.16332	1.15771	1.14446	1.15512		0.871365	0.885319	0.851922	0.859409	0.821107	0.889201	0.861192	0.862788
YKL048C	YKL048C_ELM1_sgd|BioProcess=protein amino acid phosphorylation*|MolFunction=protein kinase|CellComponent=contractile ring (sensu Saccharomyces)	0.914324	0.89929	0.860399	0.901156	0.899705	0.92406	0.900949	0.899983			0.85763	0.85369	0.832722	0.852315	0.844695	0.833297	0.840234	0.84494		1.06121	1.0573	1.03276	1.02518	1.02589	1.01414	1.02825	1.03496
YJL196C	YJL196C_ELO1_sgd|BioProcess=fatty acid metabolism|MolFunction=not yet annotated|CellComponent=not yet annotated	1.1508	1.18522	1.14948	1.15664	1.16359	1.16466	1.15425	1.16066			1.00814	0.989555	1.01046	0.989122	0.993368	1.01697	0.990262	0.999697		1.34896	1.33968	1.2942	1.30918	1.32739	1.35207	1.28529	1.3224
YGR200C	YGR200C_ELP2_sgd|BioProcess=transcription|MolFunction=not yet annotated|CellComponent=not yet annotated	0.828896	0.819596	0.811148	0.798362	0.804452	0.800571	0.804267	0.809613			0.9891	1.02092	1.01801	1.01991	1.02447	1.00895	1.00751	1.01269		0.794328	0.811148	0.804081	0.803896	0.822432	0.795426	0.809282	0.805799
YPL086C	YPL086C_ELP3_"sgd|BioProcess=not yet annotated|MolFunction=histone acetyltransferase|CellComponent=DNA-directed RNA polymerase II, holoenzyme"	1.00288	0.982947	0.960285	0.970733	0.989965	0.986893	0.969393	0.980443			1.26474	1.25256	1.23169	1.23169	1.2517	1.23937	1.25835	1.24715		0.938858	0.974316	0.945584	0.962055	1.01719	0.966273	0.946673	0.964421
YPL101W	YPL101W_ELP4_sgd|BioProcess=biological_process unknown|MolFunction=molecular_function unknown|CellComponent=cytoplasm	0.893923	0.876193	0.91601	0.881455	0.902818	0.891456	0.912221	0.896296			0.973868	0.971404	0.960948	0.957856	0.964717	0.941673	0.976338	0.963829		0.930251	0.879832	0.93476	0.902818	0.880643	0.894746	0.931322	0.907768
YMR312W	YMR312W_ELP6_sgd|BioProcess=biological_process unknown|MolFunction=molecular_function unknown|CellComponent=not yet annotated	0.704693	0.685488	0.714496	0.698232	0.688652	0.703072	0.743019	0.705379			0.778037	0.797627	0.78886	0.81508	0.787046	0.765597	0.77983	0.787439		0.677642	0.674528	0.668344	0.688652	0.656145	0.651628	0.660693	0.668233
YLR186W	YLR186W_EMG1_sgd|BioProcess=biological_process unknown|MolFunction=molecular_function unknown|CellComponent=cytoplasm	0.881658	0.864769	0.864371	0.869761	0.875588	0.841395	0.8531	0.864377			1.01958	0.986461	1.01342	0.984532	1.00196	0.981409	1.01632	1.00053		0.911591	0.875185	0.867961	0.898049	0.892689	0.891661	0.827752	0.880698
YDR512C	YDR512C_EMI1_sgd|BioProcess=biological_process unknown|MolFunction=molecular_function unknown|CellComponent=not yet annotated	0.762079	0.78343	0.737904	0.78343	0.749894	0.792501	0.762079	0.767331			0.815831	0.816018	0.818842	0.797811	0.815831	0.802047	0.790679	0.808151		0.714496	0.729458	0.711214	0.709578	0.721107	0.696627	0.704693	0.712453
YDR516C	YDR516C_EMI2_sgd|BioProcess=biological_process unknown|MolFunction=molecular_function unknown|CellComponent=cytoplasm	0.438531	0.439542	0.440555	0.450817	0.461318	0.447713	0.445656	0.446304			0.389942	0.395367	0.394457	0.406443	0.397192	0.380189	0.409261	0.396122		0.38815	0.392645	0.402717	0.41115	0.413048	0.397192	0.401791	0.400956
YOL071W	YOL071W_EMI5_sgd|BioProcess=biological_process unknown|MolFunction=molecular_function unknown|CellComponent=not yet annotated	0.623735	0.626614	0.638263	0.601174	0.60256	0.597035	0.601174	0.612936			0.590201	0.594292	0.587489	0.580764	0.609537	0.620869	0.592925	0.596583		0.639735	0.665273	0.674528	0.677642	0.63387	0.663743	0.672977	0.66111
YGL200C	YGL200C_EMP24_sgd|BioProcess=ER to Golgi transport*|MolFunction=molecular_function unknown|CellComponent=endoplasmic reticulum*	0.717794	0.712853	0.706318	0.699842	0.709578	0.711214	0.704693	0.708899			0.843335	0.858223	0.852707	0.855067	0.856841	0.882877	0.856249	0.8579		0.736207	0.737904	0.74817	0.772681	0.770903	0.726106	0.72778	0.745679
YLR080W	YLR080W_EMP46_sgd|BioProcess=biological_process unknown|MolFunction=molecular_function unknown|CellComponent=Golgi membrane	0.562341	0.53827	0.566239	0.568853	0.552077	0.548277	0.587489	0.560507			0.502343	0.484172	0.494311	0.493174	0.500035	0.49204	0.519996	0.49801		0.605341	0.570164	0.61235	0.599791	0.605341	0.598412	0.618016	0.601345
YFL048C	YFL048C_EMP47_sgd|BioProcess=ER to Golgi transport|MolFunction=molecular_function unknown|CellComponent=Golgi apparatus*	0.78343	0.755092	0.74817	0.762079	0.746449	0.753356	0.749894	0.756924			1.00448	1.00976	0.991836	1.00554	1.00478	1.01733	1.0212	1.00785		0.84004	0.814142	0.824898	0.812269	0.821297	0.822621	0.818842	0.822015
YLR083C	YLR083C_EMP70_sgd|BioProcess=transport|MolFunction=transporter|CellComponent=membrane fraction*	1.08668	1.09018	1.11404	1.10994	1.11327	1.10561	1.07399	1.0991			1.34586	1.34586	1.37721	1.3366	1.37404	1.34586	1.30617	1.34737		1.20698	1.21619	1.24882	1.20393	1.28825	1.24911	1.23339	1.23524
YDR040C	YDR040C_ENA1_sgd|BioProcess=transport|MolFunction=not yet annotated|CellComponent=not yet annotated	0.958959	0.93476	0.951262	0.924272	0.936699	0.942975	0.938642	0.941081			1.05999	1.06292	1.05148	1.06832	1.0349	1.05657	1.09496	1.06131		0.883283	0.886952	0.887156	0.918756	0.888792	0.885727	0.858618	0.887041
YDR039C	YDR039C_ENA2_sgd|BioProcess=transport|MolFunction=not yet annotated|CellComponent=not yet annotated	1.22011	1.27938	1.27938	1.28529	1.26474	1.25199	1.26474	1.26366			1.55597	1.56315	1.57036	1.58125	1.55239	1.53109	1.51705	1.55304		1.20642	1.21507	1.23112	1.29718	1.27938	1.25487	1.24911	1.24759
YDR038C	YDR038C_ENA5_sgd|BioProcess=transport|MolFunction=not yet annotated|CellComponent=not yet annotated	0.988849	1.02068	1.0522	1.07746	1.00395	1.00552	1.03443	1.02615			1.20781	1.18686	1.23794	1.22716	1.18386	1.17436	1.15345	1.19592		0.96272	0.970063	1.01974	0.966941	0.979535	0.97958	0.963163	0.977392
YOL158C	YOL158C_ENB1_sgd|BioProcess=ferric-enterobactin transport|MolFunction=ferric-enterobactin transporter|CellComponent=integral membrane protein	1.89234	1.92752	1.90108	1.87499	1.94089	1.86209	1.89671	1.89937			1.49279	1.47231	1.51356	1.45211	1.47911	1.51008	1.46893	1.48413		1.87932	1.84077	1.8281	1.92752	1.80302	1.90108	1.8578	1.86252
YNL084C	YNL084C_END3_sgd|BioProcess=cytokinesis*|MolFunction=cytoskeletal adaptor|CellComponent=actin cortical patch (sensu Saccharomyces)	0.986666	0.943192	0.965828	0.968501	0.941456	0.96272	0.954993	0.960479			1.09926	1.05245	1.06488	1.06611	1.04088	1.04641	1.04713	1.05959		1.06733	1.04858	1.07597	1.06881	1.0266	1.0349	1.03657	1.05125
YGR254W	YGR254W_ENO1_sgd|BioProcess=gluconeogenesis*|MolFunction=phosphopyruvate hydratase|CellComponent=cytoplasm*	0.576766	0.608135	0.613762	0.609537	0.597035	0.582103	0.578096	0.595062			0.533335	0.55335	0.566239	0.570164	0.554626	0.530884	0.528445	0.548149		0.719449	0.765597	0.787046	0.794328	0.77983	0.714496	0.72277	0.754788
YHR174W	YHR174W_ENO2_sgd|BioProcess=gluconeogenesis*|MolFunction=phosphopyruvate hydratase|CellComponent=phosphopyruvate hydratase complex	0.709578	0.778037	0.739605	0.714496	0.737904	0.737904	0.719449	0.733853			0.660693	0.618016	0.587489	0.654636	0.595662	0.601174	0.616595	0.619181		0.663743	0.699842	0.680769	0.696627	0.72277	0.69024	0.672977	0.689567
YBR247C	YBR247C_ENP1_sgd|BioProcess=protein amino acid glycosylation|MolFunction=not yet annotated|CellComponent=not yet annotated	0.871967	0.897016	0.90803	0.877607	0.86457	0.891046	0.885523	0.885108			1.00095	1.0133	0.996759	0.952796	0.997654	0.976787	1.00844	0.992384		0.778037	0.792501	0.790679	0.787046	0.781628	0.800203	0.804267	0.790623
YGR145W	YGR145W_ENP2_sgd|BioProcess=biological_process unknown|MolFunction=molecular_function unknown|CellComponent=not yet annotated	0.767361	0.743019	0.765597	0.751623	0.763836	0.763836	0.755092	0.758623			1.00552	1.03419	1.03681	1.02	1.03276	1.01854	1.00018	1.02114		0.763836	0.76913	0.758578	0.770903	0.790679	0.778037	0.755092	0.769465
YDL161W	YDL161W_ENT1_sgd|BioProcess=actin filament organization*|MolFunction=cytoskeletal adaptor|CellComponent=actin cortical patch (sensu Saccharomyces)	0.917065	0.933899	0.93218	0.914534	0.915377	0.942323	0.941673	0.92815			0.911171	0.950386	0.91601	0.90261	0.913061	0.918121	0.891456	0.914688		0.987507	0.975439	0.955873	0.949511	0.946891	0.950167	0.974765	0.962879
YLR206W	YLR206W_ENT2_sgd|BioProcess=actin filament organization*|MolFunction=cytoskeletal adaptor|CellComponent=actin cortical patch (sensu Saccharomyces)	0.939291	0.953016	0.931537	0.947327	0.95918	0.942323	0.92683	0.942786			0.952796	0.977552	0.947545	0.962277	0.960948	0.96917	0.956533	0.960975		0.981296	0.940156	0.931108	0.911171	0.954993	0.964273	0.933684	0.94524
YJR125C	YJR125C_ENT3_sgd|BioProcess=actin filament organization*|MolFunction=cytoskeletal adaptor|CellComponent=actin cortical patch (sensu Saccharomyces)	0.964495	0.923847	0.944931	0.960064	0.938858	0.940806	0.929608	0.94323			0.963829	0.936699	0.949948	0.928325	0.942975	0.939291	0.899705	0.937253		0.852119	0.85428	0.830233	0.861192	0.852511	0.86457	0.831955	0.849551
YLL038C	YLL038C_ENT4_sgd|BioProcess=actin filament organization*|MolFunction=cytoskeletal adaptor|CellComponent=actin cortical patch (sensu Saccharomyces)	1.10129	1.11199	1.166	1.13475	1.2331	1.19015	1.13763	1.15356			1.40281	1.38676	1.41906	1.40929	1.42889	1.47231	1.38038	1.41422		1.10561	1.20476	1.12798	1.15851	1.18796	1.15292	1.20226	1.16286
YFL024C	YFL024C_EPL1_sgd|BioProcess=biological_process unknown|MolFunction=not yet annotated|CellComponent=not yet annotated	1.01674	0.995497	0.99195	1.02849	0.987166	1.01267	1.02825	1.00868			0.961391	1.0361	1.0042	0.998127	1.04184	1.00378	0.997424	1.00612		1.02991	1.00094	0.983467	1.00187	0.972971	1.01363	0.994031	0.999547
YIL005W	YIL005W_EPS1_sgd|BioProcess=not yet annotated|MolFunction=protein disulfide isomerase|CellComponent=not yet annotated	0.914956	0.900119	0.900326	0.902818	0.911171	0.893305	0.895159	0.902551			1.03633	1.01281	1.01049	1.00026	1.01761	0.978769	1.01372	1.01		0.934545	0.980776	0.976562	0.948637	0.983785	0.904066	0.955213	0.954798
YHR123W	YHR123W_EPT1_sgd|BioProcess=phosphatidylethanolamine biosynthesis|MolFunction=ethanolaminephosphotransferase|CellComponent=endoplasmic reticulum	1.14578	1.12124	1.14367	1.14262	1.11815	1.12047	1.1246	1.13093			1.09673	1.09018	1.04568	1.07795	1.05003	1.08693	1.10255	1.07858		1.01653	0.968501	0.986007	0.971404	0.965162	0.934114	0.948637	0.970051
YMR049C	YMR049C_ERB1_sgd|BioProcess=biological_process unknown|MolFunction=molecular_function unknown|CellComponent=cellular_component unknown	0.834257	0.847032	0.846058	0.84217	0.833489	0.826228	0.849572	0.83983			1.05463	1.06832	1.0539	1.06145	1.05755	1.02731	1.03825	1.05163		0.792501	0.778037	0.78343	0.803896	0.785236	0.772681	0.792501	0.786897
YDR414C	YDR414C_ERD1_sgd|BioProcess=ER retention|MolFunction=molecular_function unknown|CellComponent=membrane	1.09119	1.1102	1.13501	1.12124	1.11506	1.15239	1.10078	1.11798			1.13475	1.12928	1.07895	1.11224	1.04352	1.09144	1.07374	1.09485		1.05124	1.09345	1.09951	1.13999	1.13868	1.11224	1.08268	1.10254
YBL040C	YBL040C_ERD2_"sgd|BioProcess=ER retention|MolFunction=HDEL receptor|CellComponent=endoplasmic reticulum membrane, intrinsic protein"	0.936268	0.922571	0.930251	0.930465	0.928325	0.912011	0.914113	0.924858			1.40605	1.36773	1.34586	1.31522	1.3213	1.31522	1.30317	1.33922		1.1272	1.05633	1.08568	1.09623	1.12021	1.10129	1.10561	1.09893
YLR246W	YLR246W_ERF2_sgd|BioProcess=not yet annotated|MolFunction=molecular_function unknown|CellComponent=not yet annotated	1.13632	1.10306	1.13789	1.13397	1.12047	1.12642	1.11738	1.12507			1.03801	1.07349	1.03562	1.05633	1.11661	1.03538	1.03968	1.05645		1.18577	1.20642	1.1652	1.23709	1.17978	1.19234	1.20698	1.19622
YGR175C	YGR175C_ERG1_sgd|BioProcess=ergosterol biosynthesis|MolFunction=squalene monooxygenase|CellComponent=endoplasmic reticulum*	1.09926	1.06758	1.08143	1.08993	1.04641	1.03896	1.06072	1.06918			1.05901	1.07795	1.07103	1.07275	1.0361	1.00156	1.01258	1.04728		0.971181	0.98787	0.970063	0.963385	0.911591	0.881658	0.899705	0.940779
YPL028W	YPL028W_ERG10_sgd|BioProcess=ergosterol biosynthesis|MolFunction=acetyl-CoA C-acetyltransferase|CellComponent=cytosol	0.511682	0.530884	0.528445	0.522396	0.529663	0.526017	0.529663	0.525536			0.572796	0.57544	0.582103	0.574116	0.580764	0.566239	0.562341	0.5734		0.408319	0.44157	0.427563	0.442588	0.435512	0.446684	0.429536	0.43311
YHR007C	YHR007C_ERG11_sgd|BioProcess=ergosterol biosynthesis|MolFunction=lanosterol 14-alpha-demethylase|CellComponent=endoplasmic reticulum	0.787046	0.800018	0.806306	0.803341	0.811148	0.804822	0.804267	0.802421			0.882673	0.889201	0.912011	0.894335	0.882877	0.900326	0.906776	0.895457		0.729458	0.732825	0.729458	0.739605	0.72277	0.737904	0.755092	0.735302
YMR208W	YMR208W_ERG12_sgd|BioProcess=ergosterol biosynthesis|MolFunction=mevalonate kinase|CellComponent=cytosol	0.807607	0.809841	0.795976	0.816394	0.812831	0.801309	0.79726	0.805888			0.74131	0.743019	0.744732	0.739605	0.744732	0.744732	0.732825	0.741565		0.803711	0.797444	0.811895	0.804637	0.801124	0.829087	0.78343	0.804475
YML126C	YML126C_ERG13_sgd|BioProcess=ergosterol biosynthesis|MolFunction=hydroxymethylglutaryl-CoA synthase|CellComponent=mitochondrion*	0.760326	0.746449	0.762079	0.755092	0.74131	0.746449	0.751623	0.751904			0.797627	0.806306	0.8179	0.813018	0.801493	0.787046	0.796526	0.802845		0.635331	0.625173	0.680769	0.656145	0.618016	0.64121	0.648634	0.643611
YMR202W	YMR202W_ERG2_sgd|BioProcess=ergosterol biosynthesis|MolFunction=C-8 sterol isomerase|CellComponent=endoplasmic reticulum	0.970957	0.954553	0.980505	0.972076	0.949292	0.958738	0.963607	0.964247			0.888996	0.913272	0.907403	0.904899	0.895159	0.898049	0.852904	0.894383		0.883283	0.847813	0.865765	0.871365	0.86856	0.850746	0.825277	0.858973
YJL167W	YJL167W_ERG20_sgd|BioProcess=ergosterol biosynthesis|MolFunction=dimethylallyltransferase*|CellComponent=cytosol	0.698232	0.703072	0.687068	0.707946	0.696627	0.69024	0.682339	0.695075			0.693426	0.704693	0.69024	0.695024	0.707946	0.682339	0.671429	0.692157		0.629506	0.628058	0.618016	0.619441	0.671429	0.63387	0.618016	0.631191
YNL280C	YNL280C_ERG24_sgd|BioProcess=ergosterol biosynthesis|MolFunction=C-14 sterol reductase|CellComponent=endoplasmic reticulum	0.947545	0.929394	0.92683	0.931966	0.916431	0.921934	0.938642	0.930392			1.03992	1.00695	1.01321	1.00686	1.01878	1.00663	1.03134	1.01767		0.969617	0.937562	0.924698	0.898049	0.941022	0.917698	0.93476	0.931915
YGR060W	YGR060W_ERG25_sgd|BioProcess=ergosterol biosynthesis|MolFunction=C-4 methyl sterol oxidase|CellComponent=plasma membrane*	0.993825	1.00631	0.987598	0.993162	0.994169	0.981093	0.96984	0.989427			0.982834	0.990216	0.970287	0.973195	0.973644	0.961391	0.952577	0.97202		0.878011	0.844306	0.822053	0.866363	0.843141	0.852904	0.834449	0.848747
YGL001C	YGL001C_ERG26_sgd|BioProcess=ergosterol biosynthesis|MolFunction=C-3 sterol dehydrogenase (C-4 sterol decarboxylase)|CellComponent=endoplasmic reticulum*	0.894129	0.906358	0.879832	0.915166	0.90615	0.886543	0.881455	0.895662			0.905941	0.923209	0.922571	0.915588	0.92747	0.892278	0.906776	0.913405		0.863774	0.873977	0.865167	0.865167	0.867961	0.859409	0.849767	0.863603
YLR100W	YLR100W_ERG27_sgd|BioProcess=ergosterol biosynthesis|MolFunction=3-keto sterol reductase|CellComponent=endoplasmic reticulum*	0.662217	0.663743	0.662217	0.659174	0.662217	0.663743	0.657658	0.661567			0.712853	0.74817	0.72277	0.726106	0.726106	0.696627	0.717794	0.721489		0.588844	0.615177	0.615177	0.603949	0.599791	0.580764	0.588844	0.598935
YER044C	YER044C_ERG28_sgd|BioProcess=ergosterol biosynthesis|MolFunction=molecular_function unknown|CellComponent=endoplasmic reticulum membrane	0.642688	0.653131	0.639735	0.647143	0.636796	0.662217	0.657658	0.648481			0.711214	0.679204	0.709578	0.668344	0.72277	0.682339	0.693426	0.695268		0.587489	0.559758	0.557186	0.55847	0.578096	0.559758	0.552077	0.564691
YLR056W	YLR056W_ERG3_sgd|BioProcess=ergosterol biosynthesis|MolFunction=C-5 sterol desaturase|CellComponent=endoplasmic reticulum	0.726106	0.72778	0.719449	0.719449	0.707946	0.717794	0.711214	0.718534			0.907821	0.908657	0.85842	0.878618	0.856841	0.84004	0.86876	0.874165		0.598412	0.594292	0.550808	0.618016	0.58479	0.579429	0.594292	0.588577
YGL012W	YGL012W_ERG4_sgd|BioProcess=ergosterol biosynthesis|MolFunction=sterol C-24(28) reductase|CellComponent=endoplasmic reticulum	0.918756	0.927684	0.945802	0.972076	0.950824	0.918333	0.906567	0.934291			1.05657	1.09875	1.08318	1.08443	1.08268	1.04088	1.05999	1.07235		0.896809	0.940156	0.928966	0.964051	0.976338	0.971628	0.933039	0.944427
YMR015C	YMR015C_ERG5_sgd|BioProcess=ergosterol biosynthesis|MolFunction=C-22 sterol desaturase|CellComponent=endoplasmic reticulum	0.979152	0.944061	0.951919	0.953016	0.944496	0.936052	0.978656	0.955336			1.1722	1.16359	1.18304	1.15107	1.12124	1.16145	1.17978	1.16177		0.802786	0.815455	0.787046	0.80891	0.798914	0.774462	0.802971	0.798649
YML008C	YML008C_ERG6_sgd|BioProcess=ergosterol biosynthesis|MolFunction=delta(24)-sterol C-methyltransferase|CellComponent=endoplasmic reticulum*	0.414	0.401791	0.412098	0.409261	0.409261	0.397192	0.404576	0.406882			0.440555	0.451856	0.443609	0.445656	0.438531	0.437522	0.442588	0.442902		0.31842	0.31842	0.316228	0.32961	0.325837	0.316228	0.309742	0.319212
YHR072W	YHR072W_ERG7_sgd|BioProcess=ergosterol biosynthesis|MolFunction=lanosterol synthase|CellComponent=endoplasmic reticulum*	1.44877	1.42561	1.37088	1.43549	1.44544	1.40605	1.41254	1.42068			1.55239	1.53815	1.58125	1.50314	1.59221	1.90546	1.53109	1.60053		1.33352	1.30918	1.29718	1.29718	1.32739	1.34896	1.33352	1.32099
YMR220W	YMR220W_ERG8_sgd|BioProcess=ergosterol biosynthesis*|MolFunction=phosphomevalonate kinase|CellComponent=cytosol	1.30918	1.28825	1.28233	1.28529	1.32434	1.26765	1.32434	1.29734			1.30317	1.28529	1.28233	1.30317	1.29718	1.27057	1.29718	1.29127		1.22885	1.21199	1.18331	1.23623	1.20754	1.18359	1.24079	1.21319
YHR190W	YHR190W_ERG9_sgd|BioProcess=ergosterol biosynthesis|MolFunction=farnesyl-diphosphate farnesyltransferase|CellComponent=endoplasmic reticulum	0.736207	0.726106	0.739605	0.74817	0.74131	0.739605	0.74131	0.738902			0.792501	0.794328	0.785236	0.801124	0.797995	0.790679	0.801863	0.794818		0.734514	0.731139	0.734514	0.734514	0.753356	0.734514	0.724436	0.735284
YML130C	YML130C_ERO1_sgd|BioProcess=protein folding|MolFunction=not yet annotated|CellComponent=not yet annotated	0.873776	0.895983	0.90261	0.885319	0.88247	0.889201	0.888792	0.888307			0.932825	0.927684	0.944496	0.931108	0.947982	0.943844	0.907612	0.93365		0.845279	0.859409	0.877809	0.90615	0.862979	0.848985	0.874178	0.867827
YAR002C-A	YAR002C-A_ERP1_sgd|BioProcess=ER to Golgi transport|MolFunction=molecular_function unknown|CellComponent=COPII-coated vesicle	0.844112	0.831381	0.829278	0.794328	0.830424	0.83618	0.828705	0.827773			0.805378	0.811335	0.800203	0.792501	0.828705	0.823379	0.818842	0.811478		0.801493	0.77983	0.776247	0.770903	0.792501	0.756833	0.797627	0.782205
YAL007C	YAL007C_ERP2_sgd|BioProcess=ER to Golgi transport|MolFunction=molecular_function unknown|CellComponent=COPII-coated vesicle	0.654636	0.632412	0.659174	0.654636	0.609537	0.638263	0.64121	0.64141			0.696627	0.711214	0.758578	0.711214	0.699842	0.687068	0.72277	0.712473		0.644169	0.639735	0.64121	0.645654	0.630957	0.632412	0.630957	0.637871
YDL018C	YDL018C_ERP3_sgd|BioProcess=not yet annotated|MolFunction=molecular_function unknown|CellComponent=not yet annotated	0.706318	0.711214	0.701455	0.721107	0.717794	0.687068	0.701455	0.70663			0.879832	0.890635	0.886952	0.829851	0.870763	0.91622	0.858816	0.876153		0.654636	0.642688	0.639735	0.620869	0.651628	0.625173	0.626614	0.637335
YOR016C	YOR016C_ERP4_sgd|BioProcess=not yet annotated|MolFunction=molecular_function unknown|CellComponent=not yet annotated	0.732825	0.716143	0.734514	0.721107	0.739605	0.737904	0.751623	0.733389			0.860399	0.882877	0.856841	0.848594	0.818465	0.851334	0.847032	0.85222		0.739605	0.739605	0.756833	0.724436	0.756833	0.74817	0.743019	0.744072
YHR110W	YHR110W_ERP5_sgd|BioProcess=not yet annotated|MolFunction=molecular_function unknown|CellComponent=not yet annotated	0.873172	0.871766	0.848985	0.885931	0.867561	0.85369	0.887769	0.869839			0.817335	0.833873	0.797811	0.809841	0.815643	0.820163	0.790679	0.812192		0.778037	0.774462	0.790679	0.785236	0.74817	0.781628	0.776247	0.776351
YGL002W	YGL002W_ERP6_sgd|BioProcess=not yet annotated|MolFunction=molecular_function unknown|CellComponent=not yet annotated	1.24595	1.25545	1.24022	1.24595	1.24968	1.25083	1.26183	1.24999			1.24537	1.25864	1.26474	1.24825	1.24308	1.2942	1.23084	1.25502		1.23453	1.15931	1.20254	1.24022	1.26474	1.19978	1.19757	1.2141
YOR393W	YOR393W_ERR1_sgd|BioProcess=not yet annotated|MolFunction=phosphopyruvate hydratase|CellComponent=not yet annotated	1.41906	1.58855	1.84927	1.66341	1.64816	1.74582	1.78238	1.67095			0.81358	1.05317	1.24537	0.961612	0.990148	1.56315	0.967609	1.08495		1.55239	1.47231	1.58855	1.59221	1.79887	1.80302	1.15478	1.56602
YPL281C	YPL281C_ERR2_sgd|BioProcess=biological_process unknown|MolFunction=molecular_function unknown|CellComponent=not yet annotated	1.52055	2.36048	2.49459	1.6293	1.92309	3.3037	2.29615	2.21826			1.17544	0.902402	1.10433	1.42889	1.06218	1.15398	1.03562	1.12327		2.12324	1.43219	1.14472	1.84502	1.64059	1.64437	1.71396	1.64916
YCR075C	YCR075C_ERS1_sgd|BioProcess=not yet annotated|MolFunction=molecular_function unknown|CellComponent=not yet annotated	0.87438	0.851138	0.896603	0.872569	0.877203	0.835026	0.869961	0.868126			0.891661	0.955652	0.942106	0.944061	0.905941	0.903858	0.933684	0.925281		0.803711	0.842752	0.801678	0.796159	0.79873	0.739605	0.804637	0.798182
YGR029W	YGR029W_ERV1_sgd|BioProcess=iron homeostasis*|MolFunction=sulfhydryl oxidase|CellComponent=mitochondrion	1.54525	1.55239	1.52405	1.53462	1.51356	1.46555	1.47911	1.51636			0.734514	0.746449	0.767361	0.765597	0.746449	0.74131	0.739605	0.748755		1.59221	1.57398	1.56675	1.52405	1.49279	1.54882	1.47911	1.53967
YGL054C	YGL054C_ERV14_sgd|BioProcess=ER to Golgi transport*|MolFunction=molecular_function unknown|CellComponent=endoplasmic reticulum membrane*	1.01165	0.994008	1.03896	0.988371	1.00561	0.994352	1.03968	1.01038			1.25256	1.21843	1.22772	1.22462	1.21227	1.20199	1.25661	1.22774		1.05633	1.05487	1.04882	1.04665	1.0215	1.03681	1.07547	1.04864
YPR037C	YPR037C_ERV2_sgd|BioProcess=biological_process unknown|MolFunction=sulfhydryl oxidase|CellComponent=microsome	0.736207	0.739605	0.762079	0.746449	0.732825	0.743019	0.734514	0.7421			0.796526	0.78343	0.798178	0.81358	0.787046	0.772681	0.77983	0.790181		0.674528	0.679204	0.704693	0.671429	0.682339	0.691831	0.663743	0.681109
YML012W	YML012W_ERV25_sgd|BioProcess=ER to Golgi transport|MolFunction=molecular_function unknown|CellComponent=COPII-coated vesicle	0.758578	0.774462	0.78343	0.770903	0.763836	0.770903	0.755092	0.768172			0.781628	0.76913	0.792501	0.781628	0.781628	0.78886	0.785236	0.782944		0.714496	0.688652	0.756833	0.751623	0.743019	0.709578	0.724436	0.726948
YGR284C	YGR284C_ERV29_sgd|BioProcess=ER to Golgi transport|MolFunction=molecular_function unknown|CellComponent=COPII-coated vesicle	0.682339	0.676083	0.679204	0.666807	0.674528	0.677642	0.669885	0.675212			0.74131	0.743019	0.746449	0.731139	0.72778	0.726106	0.726106	0.734558		0.726106	0.69024	0.711214	0.703072	0.687068	0.696627	0.685488	0.699974
YML067C	YML067C_ERV41_"sgd|BioProcess=ER to Golgi transport|MolFunction=molecular_function unknown|CellComponent=endoplasmic reticulum membrane, intrinsic protein*"	0.753356	0.753356	0.756833	0.749894	0.758578	0.746449	0.736207	0.750667			0.912221	0.931966	0.922147	0.913482	0.928111	0.936699	0.911171	0.922257		0.816394	0.827561	0.834257	0.832339	0.815643	0.826418	0.816959	0.824224
YAL042W	YAL042W_ERV46_"sgd|BioProcess=ER to Golgi transport|MolFunction=molecular_function unknown|CellComponent=endoplasmic reticulum membrane, intrinsic protein*"	0.895571	0.911171	0.888996	0.890841	0.891456	0.875992	0.886543	0.89151			0.959401	1.00494	0.990171	0.980031	0.972971	0.948855	0.980167	0.976648		0.846837	0.861787	0.851138	0.874581	0.837722	0.815643	0.835026	0.846105
YOR244W	YOR244W_ESA1_sgd|BioProcess=regulation of cell cycle*|MolFunction=histone acetyltransferase|CellComponent=histone acetyltransferase complex	1.08243	1.05877	1.02991	1.05245	1.02589	1.05877	1.01728	1.0465			1.14025	1.12746	1.16038	1.18114	1.12876	1.15054	1.13789	1.14663		1.10713	1.12331	1.1311	1.11789	1.11532	1.12099	1.12124	1.11957
YNL125C	YNL125C_ESBP6_sgd|BioProcess=biological_process unknown|MolFunction=molecular_function unknown|CellComponent=not yet annotated	1.66725	1.79473	1.81552	1.72187	1.68655	1.74582	1.71396	1.7351			1.06611	1.07053	1.13423	1.0349	1.05706	1.11841	1.04978	1.07586		1.78649	1.67109	1.67494	1.85353	1.77419	1.71791	1.65196	1.73287
YMR219W	YMR219W_ESC1_sgd|BioProcess=not yet annotated|MolFunction=molecular_function unknown|CellComponent=not yet annotated	0.824138	0.818276	0.79965	0.848985	0.797627	0.825468	0.807421	0.817366			0.853886	0.840427	0.845863	0.87277	0.869761	0.857433	0.856052	0.856599		0.781628	0.803896	0.799834	0.812456	0.795976	0.767361	0.787046	0.7926
YDR363W	YDR363W_ESC2_sgd|BioProcess=not yet annotated|MolFunction=molecular_function unknown|CellComponent=not yet annotated	0.695024	0.680769	0.711214	0.657658	0.680769	0.669885	0.69024	0.683651			0.744732	0.72778	0.797627	0.751623	0.719449	0.751623	0.770903	0.751962		0.74817	0.772681	0.770903	0.758578	0.760326	0.753356	0.737904	0.757417
YOL017W	YOL017W_ESC8_sgd|BioProcess=biological_process unknown|MolFunction=molecular_function unknown|CellComponent=not yet annotated	1.45546	1.35519	1.29718	1.33968	1.35207	1.28825	1.34896	1.34811			1.39316	1.46893	1.36773	1.34586	1.38038	1.38038	1.38038	1.38812		1.00714	1.03681	0.949292	1.01686	0.989624	1.11944	0.998344	1.01679
YGR098C	YGR098C_ESP1_sgd|BioProcess=mitotic spindle elongation*|MolFunction=cysteine-type endopeptidase|CellComponent=cytoplasm*	0.859607	0.818088	0.812456	0.78886	0.823379	0.830042	0.807793	0.820032			1.03039	1.0428	1.07275	1.02376	0.985077	1.01562	1.02033	1.02725		0.706318	0.72277	0.714496	0.683912	0.682339	0.691831	0.672977	0.696377
YJR017C	YJR017C_ESS1_sgd|BioProcess=mRNA processing|MolFunction=peptidyl-prolyl cis-trans isomerase|CellComponent=cellular_component unknown	1.15001	1.19069	1.09496	1.1051	1.13006	1.14288	1.08693	1.12866			0.939074	0.919814	0.89929	0.913482	0.936483	0.931751	0.897429	0.919618		1.08743	1.05828	1.05852	1.04882	1.0782	1.09295	1.07622	1.07149
YLR233C	YLR233C_EST1_sgd|BioProcess=telomere maintenance|MolFunction=single-stranded DNA binding|CellComponent=nucleus*	1.10027	1.04256	1.08768	1.05803	1.09245	1.03157	1.03705	1.06423			1.10281	1.16439	1.17652	1.16305	1.15691	1.14895	1.1652	1.15398		1.07597	1.10917	1.08493	1.16038	1.13449	1.09169	1.09926	1.10798
YLR318W	YLR318W_EST2_sgd|BioProcess=telomere maintenance|MolFunction=telomeric template RNA reverse transcriptase|CellComponent=nucleus*	1.57398	1.62181	1.57036	1.68655	1.58125	1.55239	1.58125	1.59537			1.39959	1.41579	1.36773	1.36144	1.46218	1.41906	1.38676	1.40179		1.83231	1.77828	1.90108	1.94984	1.79061	1.83231	1.88365	1.85258
YIL009C-A	YIL009C-A_EST3_sgd|BioProcess=telomere maintenance|MolFunction=molecular_function unknown|CellComponent=nucleus*	1.49624	1.60325	1.52405	1.48936	1.57761	1.57398	1.55597	1.54578			1.53109	1.30918	1.63305	1.53815	1.55597	1.45546	1.53109	1.50771		1.37404	1.3213	1.39316	1.37404	1.32434	1.25603	1.43219	1.35359
YDR518W	YDR518W_EUG1_sgd|BioProcess=protein folding*|MolFunction=protein disulfide isomerase|CellComponent=endoplasmic reticulum	0.474242	0.490908	0.498884	0.488652	0.487528	0.480839	0.504661	0.489388			0.555904	0.582103	0.559758	0.576766	0.571479	0.540754	0.568853	0.565088		0.454988	0.479733	0.476431	0.472063	0.460257	0.461318	0.464515	0.467044
YLR300W	YLR300W_EXG1_"sgd|BioProcess=cell wall organization and biogenesis*|MolFunction=glucan 1,3-beta-glucosidase|CellComponent=cell wall (sensu Fungi)"	1.26474	1.35519	1.33968	1.36144	1.33352	1.2942	1.32434	1.32473			1.37404	1.47231	1.41254	1.35519	1.40605	1.35207	1.38038	1.39323		1.13162	1.26474	1.2368	1.22264	1.21339	1.18005	1.25314	1.21463
YDR261C	YDR261C_EXG2_"sgd|BioProcess=not yet annotated|MolFunction=glucan 1,3-beta-glucosidase|CellComponent=not yet annotated"	1.07622	1.06488	1.0666	1.07572	1.044	1.01824	1.08418	1.0614			1.23937	1.30017	1.26474	1.26474	1.23823	1.29718	1.27057	1.26786		1.03992	1.00779	0.986166	1.02447	0.995108	0.991334	0.983241	1.004
YOR033C	YOR033C_EXO1_sgd|BioProcess=DNA repair|MolFunction=not yet annotated|CellComponent=not yet annotated	1.03181	1.02707	1.04689	0.959843	1.00443	0.994581	0.980167	1.0064			1.25806	1.2388	1.17733	1.25343	1.24251	1.21339	1.26765	1.23588		1.08069	1.03181	1.02494	0.989008	0.987484	1.04064	1.01368	1.02404
YJL085W	YJL085W_EXO70_sgd|BioProcess=establishment of cell polarity (sensu Saccharomyces)*|MolFunction=not yet annotated|CellComponent=actin cap (sensu Saccharomyces)*	1.16788	1.16574	1.18277	1.12383	1.13763	1.15372	1.13292	1.15207			1.06121	1.11609	1.10969	1.13737	1.07597	1.13527	1.08893	1.1035		1.18195	1.18195	1.24366	1.18386	1.17085	1.13006	1.19536	1.18396
YBR102C	YBR102C_EXO84_sgd|BioProcess=establishment of cell polarity (sensu Saccharomyces)*|MolFunction=not yet annotated|CellComponent=actin cap (sensu Saccharomyces)*	0.846447	0.879427	0.930251	0.857433	0.888587	0.874984	0.943626	0.888679			0.877809	0.794694	0.93476	0.874581	0.829851	0.864172	0.843335	0.859886		1.00411	0.920026	1.00328	0.936915	0.883283	0.947545	0.964495	0.951378
YOR317W	YOR317W_FAA1_sgd|BioProcess=not yet annotated|MolFunction=long-chain-fatty-acid-CoA-ligase|CellComponent=not yet annotated	0.877001	0.884504	0.856446	0.886135	0.884504	0.87882	0.889201	0.879516			1.11327	1.12073	1.12512	1.08818	1.03944	1.10713	1.10281	1.09953		0.760326	0.749894	0.753356	0.756833	0.753356	0.755092	0.76913	0.756855
YER015W	YER015W_FAA2_sgd|BioProcess=not yet annotated|MolFunction=long-chain-fatty-acid-CoA-ligase|CellComponent=not yet annotated	0.819785	0.799282	0.77983	0.72778	0.776247	0.734514	0.736207	0.767664			0.804822	0.8179	0.778037	0.776247	0.781628	0.772681	0.72277	0.779155		0.874581	0.921934	0.795976	0.844501	0.803341	0.798914	0.882673	0.845989
YIL009W	YIL009W_FAA3_sgd|BioProcess=not yet annotated|MolFunction=long-chain-fatty-acid-CoA-ligase|CellComponent=not yet annotated	0.903233	0.912431	0.86816	0.923209	0.879225	0.935837	0.897635	0.902819			1.17085	1.15213	1.19784	1.19289	1.23169	1.12564	1.1298	1.17155		0.821297	0.801493	0.800571	0.78343	0.772681	0.776247	0.821486	0.796743
YMR246W	YMR246W_FAA4_sgd|BioProcess=not yet annotated|MolFunction=long-chain-fatty-acid-CoA-ligase|CellComponent=cytoplasm	0.726106	0.734514	0.737904	0.731139	0.744732	0.744732	0.743019	0.737449			0.79726	0.787046	0.798914	0.803711	0.790679	0.804452	0.78886	0.795846		0.823759	0.831189	0.844501	0.835411	0.860201	0.844501	0.833873	0.839062
YFR019W	YFR019W_FAB1_sgd|BioProcess=phospholipid metabolism*|MolFunction=1-phosphatidylinositol-3-phosphate 5-kinase|CellComponent=vacuolar membrane	0.922147	0.879225	0.875387	0.883487	0.898256	0.856052	0.873172	0.883961			0.861589	0.864968	0.931966	0.876193	0.913903	0.838301	0.876193	0.880445		0.787046	0.795976	0.801863	0.800571	0.805008	0.785236	0.83888	0.802083
YDL045C	YDL045C_FAD1_sgd|BioProcess=not yet annotated|MolFunction=FMN adenylyltransferase|CellComponent=not yet annotated	1.12538	1.1392	1.15585	1.13632	1.1413	1.10943	1.1516	1.13701			1.1324	1.1051	1.14183	1.1259	1.09245	1.09597	1.08693	1.11151		1.15904	1.17706	1.21283	1.19812	1.14868	1.14921	1.1215	1.16664
YDR021W	YDR021W_FAL1_sgd|BioProcess=mRNA splicing*|MolFunction=ATP dependent RNA helicase|CellComponent=nucleolus	0.933899	0.914956	0.919814	0.936915	0.913061	0.91601	0.895777	0.918633			0.930251	0.905733	0.913272	0.957635	0.908448	0.912011	0.990923	0.931182		0.889816	0.898876	0.882064	0.866962	0.889406	0.874984	0.878213	0.882903
YNL023C	YNL023C_FAP1_sgd|BioProcess=biological_process unknown|MolFunction=transcription factor|CellComponent=cellular_component unknown	1.03633	1.05075	1.01513	0.994375	1.03872	1.02424	1.02376	1.02619			1.03705	1.05999	1.03276	1.04496	1.02106	1.04616	1.04448	1.04092		0.948637	0.99497	0.93519	0.977777	0.956093	0.962498	0.982834	0.965428
YDL166C	YDL166C_FAP7_sgd|BioProcess=response to oxidative stress|MolFunction=molecular_function unknown|CellComponent=nucleus	0.891456	0.847423	0.8531	0.865964	0.886339	0.855461	0.863973	0.866245			0.934329	0.952357	0.939723	0.937346	0.941022	0.919814	0.921722	0.935188		0.880846	0.869561	0.91791	0.910752	0.844112	0.858223	0.879832	0.880176
YJL157C	YJL157C_FAR1_sgd|BioProcess=cell cycle arrest|MolFunction=cyclin-dependent protein kinase inhibitor|CellComponent=cytoplasm*	1.09094	1.09219	1.06635	1.08943	1.1197	1.09295	1.08693	1.09121			1.28529	1.31826	1.31826	1.30918	1.30017	1.34586	1.2735	1.30722		0.746449	0.734514	0.712853	0.781628	0.74817	0.778037	0.76913	0.752969
YMR052W	YMR052W_FAR3_sgd|BioProcess=pheromone response (sensu Saccharomyces)*|MolFunction=molecular_function unknown|CellComponent=cellular_component unknown	1.1413	1.14736	1.17382	1.16038	1.12824	1.01384	1.0985	1.12335			1.18005	1.24108	1.21535	1.18277	1.19784	1.13894	1.20948	1.19507		1.20893	1.16627	1.16869	1.05999	1.15425	1.18331	1.16279	1.15775
YKL182W	YKL182W_FAS1_sgd|BioProcess=fatty acid biosynthesis|MolFunction=[acyl-carrier protein] S-acetyltransferase*|CellComponent=cytosol*	0.539511	0.559758	0.567545	0.562341	0.555904	0.55847	0.574116	0.559664			0.598412	0.608135	0.618016	0.625173	0.598412	0.625173	0.592925	0.609464		0.574116	0.590201	0.61235	0.603949	0.605341	0.613762	0.598412	0.599733
YPL231W	YPL231W_FAS2_sgd|BioProcess=fatty acid biosynthesis|MolFunction=3-oxoacyl-[acyl-carrier protein] synthase*|CellComponent=fatty-acid synthase complex	0.587489	0.594292	0.598412	0.60256	0.578096	0.580764	0.57544	0.58815			0.605341	0.603949	0.587489	0.598412	0.579429	0.587489	0.566239	0.589764		0.628058	0.642688	0.639735	0.642688	0.628058	0.623735	0.599791	0.62925
YBR041W	YBR041W_FAT1_sgd|BioProcess=very long chain fatty acid metabolism*|MolFunction=long-chain-fatty-acid-CoA-ligase*|CellComponent=plasma membrane*	0.926616	0.933899	0.887769	0.931751	0.885116	0.894953	0.905524	0.909375			1.06194	1.0452	1.01104	1.06979	1.01216	0.998019	1.01307	1.03018		0.90261	0.897842	0.906567	0.912851	0.904274	0.930894	0.951481	0.915217
YBR222C	YBR222C_FAT2_sgd|BioProcess=lipid transport|MolFunction=plasma membrane long-chain fatty acid transporter|CellComponent=cytoplasm	0.665273	0.682339	0.671429	0.668344	0.644169	0.628058	0.676083	0.662242			0.597035	0.605341	0.588844	0.594292	0.591562	0.591562	0.594292	0.594704		0.698232	0.703072	0.676083	0.69024	0.679204	0.682339	0.69024	0.688487
YER183C	YER183C_FAU1_sgd|BioProcess=folic acid and derivative biosynthesis|MolFunction=not yet annotated|CellComponent=not yet annotated	1.26183	1.15824	1.15425	1.17544	1.18577	1.22236	1.17679	1.19067			1.14235	1.21955	1.18222	1.19261	1.17544	1.19124	1.16708	1.1815		1.12254	1.11353	1.13214	1.08643	1.07399	1.14657	1.10611	1.11161
YKL060C	YKL060C_FBA1_sgd|BioProcess=gluconeogenesis*|MolFunction=fructose-bisphosphate aldolase|CellComponent=cytoplasm*	0.590201	0.591562	0.603949	0.586138	0.619441	0.613762	0.610942	0.602285			0.561048	0.490908	0.49545	0.529663	0.498884	0.542001	0.474242	0.513171		0.618016	0.592925	0.576766	0.609537	0.601174	0.63387	0.623735	0.608003
YLR377C	YLR377C_FBP1_sgd|BioProcess=gluconeogenesis|MolFunction=fructose-bisphosphatase|CellComponent=cytosol	0.65013	0.632412	0.58479	0.635331	0.642688	0.568853	0.613762	0.618281			0.246037	0.249459	0.226986	0.271019	0.283139	0.262422	0.254683	0.256249		0.77983	0.848399	0.774462	0.87579	0.778037	0.800756	0.84004	0.813902
YJL155C	YJL155C_FBP26_sgd|BioProcess=gluconeogenesis|MolFunction=6-phosphofructo-2-kinase*|CellComponent=cytosol	0.74817	0.74817	0.74817	0.743019	0.726106	0.724436	0.716143	0.736316			0.889406	0.900119	0.870964	0.88308	0.860003	0.89043	0.89929	0.884756		0.947327	0.956753	0.934975	0.966051	0.958297	0.954113	0.942106	0.951375
YMR277W	YMR277W_FCP1_sgd|BioProcess=transcription|MolFunction=phosphatase|CellComponent=not yet annotated	1.09673	1.10535	1.07448	1.07994	1.09471	1.12202	1.08893	1.0946			1.20033	1.27644	1.25141	1.25806	1.24366	1.25864	1.23254	1.24587		1.09169	1.08368	1.07053	1.1358	1.11327	1.07053	1.08743	1.09328
YPR062W	YPR062W_FCY1_sgd|BioProcess=not yet annotated|MolFunction=cytosine deaminase|CellComponent=not yet annotated	0.825848	0.82966	0.858025	0.845279	0.842558	0.831572	0.832722	0.837952			0.897635	0.908657	0.911381	0.904274	0.92747	0.908239	0.894746	0.907486		0.878416	0.877001	0.903025	0.891661	0.910123	0.921086	0.898049	0.897052
YER056C	YER056C_FCY2_sgd|BioProcess=transport|MolFunction=not yet annotated|CellComponent=not yet annotated	1.91867	1.8578	2.18776	2.11836	2.1727	2.09411	2.03236	2.05454			0.848203	0.824328	0.90261	0.897635	0.87882	0.906985	0.863774	0.874622		2.55859	2.51768	2.8119	2.82488	2.65461	2.59418	2.60615	2.65257
YER060W	YER060W_FCY21_sgd|BioProcess=transport|MolFunction=not yet annotated|CellComponent=not yet annotated	0.968947	0.962498	0.953235	0.978048	0.990672	0.989054	0.999816	0.977467			1.13136	1.15851	1.13763	1.19757	1.20893	1.15558	1.19922	1.16983		1.08044	1.07895	1.03681	1.15054	1.0787	1.08468	1.10815	1.08832
YER060W-A	YER060W-A_FCY22_sgd|BioProcess=transport|MolFunction=not yet annotated|CellComponent=not yet annotated	0.856643	0.896809	0.903858	0.942106	0.927897	0.970957	0.968947	0.923888			1.34276	1.36773	1.42889	1.44212	1.43219	1.44212	1.43219	1.41257		0.865366	0.9941	0.932395	0.94189	1.01471	0.881049	0.913272	0.934682
YOR388C	YOR388C_FDH1_sgd|BioProcess=biological_process unknown|MolFunction=formate dehydrogenase|CellComponent=not yet annotated	0.316957	0.5236	0.671429	0.959401	0.571479	0.517607	0.599791	0.594323			1.30918	0.439542	0.451856	0.806492	0.310456	0.599791	0.40738	0.617814		0.391742	0.442588	0.378443	0.588844	0.638263	0.328852	0.446684	0.459345
YPL276W	YPL276W_FDH2_sgd|BioProcess=biological_process unknown|MolFunction=formate dehydrogenase|CellComponent=not yet annotated	0.404576	0.517607	0.328852	1.00519	0.431519	0.450817	0.484172	0.517534			0.326588	0.781628	0.530884	0.947545	0.719449	0.594292	0.877607	0.68257		0.353183	0.285759	0.325087	0.381944	0.363915	0.328852	0.158855	0.313942
YPL275W	YPL275W_FDH2_sgd|BioProcess=biological_process unknown|MolFunction=formate dehydrogenase|CellComponent=not yet annotated	0.645654	0.559758	0.486407	0.554626	0.734514	0.659174	0.43451	0.582092			0.430527	0.463447	0.787046	0.470977	0.483059	0.412098	0.663743	0.530128		0.485289	0.683912	0.473151	0.353183	0.335738	0.306196	0.709578	0.478149
YCR034W	YCR034W_FEN1_sgd|BioProcess=fatty acid biosynthesis*|MolFunction=molecular_function unknown|CellComponent=endoplasmic reticulum membrane	0.760326	0.736207	0.743019	0.74817	0.737904	0.743019	0.737904	0.743793			0.895159	0.882877	0.896396	0.90469	0.891251	0.888178	0.906358	0.894987		0.744732	0.732825	0.734514	0.744732	0.724436	0.731139	0.751623	0.737714
YCR028C	YCR028C_FEN2_sgd|BioProcess=biological_process unknown|MolFunction=molecular_function unknown|CellComponent=not yet annotated	1.11327	1.13553	1.06414	1.13214	1.1324	1.07078	1.07795	1.10375			1.1844	1.18741	1.21367	1.19371	1.16225	1.2106	1.18768	1.19139		1.1749	1.12564	1.22264	1.12954	1.15985	1.13423	1.10459	1.1502
YMR058W	YMR058W_FET3_sgd|BioProcess=high affinity iron transport|MolFunction=multicopper ferroxidase iron transport mediator|CellComponent=plasma membrane	1.11301	1.13815	1.10179	1.12021	1.12694	1.10357	1.10053	1.11489			1.78238	1.83231	1.84077	1.87068	1.79473	1.84927	1.81552	1.82652		1.16708	1.17951	1.14525	1.15664	1.15904	1.16145	1.11558	1.15494
YMR319C	YMR319C_FET4_sgd|BioProcess=low affinity iron transport|MolFunction=iron transporter|CellComponent=integral plasma membrane protein	0.438531	0.432514	0.439542	0.43451	0.43451	0.429536	0.448745	0.436841			0.679204	0.677642	0.688652	0.696627	0.688652	0.698232	0.704693	0.690529		0.693426	0.668344	0.687068	0.676083	0.693426	0.701455	0.695024	0.687832
YFL041W	YFL041W_FET5_sgd|BioProcess=iron transport|MolFunction=multicopper ferroxidase iron transport mediator|CellComponent=membrane fraction	0.980122	0.991243	0.981319	1.00635	0.98935	1.00946	1.03538	0.999033			1.13214	1.14183	1.08193	1.09774	1.09623	1.12512	1.12021	1.1136		1.1508	1.14235	1.12202	1.15958	1.14868	1.17571	1.22124	1.16005
YPR104C	YPR104C_FHL1_sgd|BioProcess=rRNA processing*|MolFunction=transcription factor|CellComponent=nucleus	0.838301	0.825468	0.851334	0.800387	0.805749	0.82718	0.778037	0.818065			0.958738	0.913482	0.971628	0.974765	0.950386	0.961834	0.935406	0.95232		0.873575	0.863774	0.888792	0.857038	0.84217	0.875992	0.86836	0.8671
YBR040W	YBR040W_FIG1_sgd|BioProcess=mating (sensu Saccharomyces)|MolFunction=not yet annotated|CellComponent=not yet annotated	1.11429	1.00607	1.07671	1.07944	1.16225	1.13162	1.0639	1.09061			1.55955	1.46555	1.51705	1.36458	1.57036	1.56675	1.89234	1.56231		1.08118	0.92747	0.953455	1.06782	1.18141	1.07647	1.08069	1.05264
YCR089W	YCR089W_FIG2_sgd|BioProcess=mating (sensu Saccharomyces)|MolFunction=not yet annotated|CellComponent=not yet annotated	1.70608	1.7338	1.63305	1.74985	1.7378	1.68655	1.7378	1.71213			1.66725	1.78649	1.72584	1.74985	1.6788	1.69824	1.66725	1.71053		1.91867	1.76604	1.70216	1.68267	1.72187	1.69824	1.80717	1.75669
YNL325C	YNL325C_FIG4_sgd|BioProcess=not yet annotated|MolFunction=polyphosphoinositide phosphatase|CellComponent=not yet annotated	0.860201	0.878416	0.884097	0.865566	0.878011	0.892894	0.858025	0.873887			1.05317	1.04448	0.993665	1.02249	1.06121	0.997011	1.03181	1.02912		0.884301	0.918967	0.873373	0.87963	0.909285	0.899912	0.884504	0.892853
YHR038W	YHR038W_FIL1_sgd|BioProcess=protein biosynthesis|MolFunction=translation termination factor|CellComponent=mitochondrion	0.799282	0.770903	0.785236	0.805193	0.77983	0.805378	0.767361	0.787598			0.792501	0.820352	0.78343	0.785236	0.78343	0.807607	0.776247	0.792686		0.820918	0.767361	0.802417	0.778037	0.774462	0.767361	0.785236	0.785113
YDR130C	YDR130C_FIN1_sgd|BioProcess=biological_process unknown|MolFunction=molecular_function unknown|CellComponent=nucleus	1.0211	0.946891	1.00478	1.03848	0.985689	1.00522	0.968278	0.995777			1.22293	1.14288	1.11481	1.10332	1.09901	1.08768	1.15213	1.13182		1.08293	1.04112	1.14051	1.0349	1.04665	1.04737	1.04737	1.06298
YJR093C	YJR093C_FIP1_sgd|BioProcess=mRNA polyadenylation*|MolFunction=cleavage/polyadenylation specificity factor|CellComponent=mRNA cleavage and polyadenylation specificity factor complex	1.08193	1.14683	1.15931	1.11815	1.12383	1.13084	1.11071	1.12451			1.05852	1.06611	1.12176	1.0792	1.10586	1.10205	1.07795	1.08735		1.11764	1.00531	1.13815	1.08693	1.11712	1.11429	1.1102	1.09852
YER032W	YER032W_FIR1_sgd|BioProcess=mRNA polyadenylation|MolFunction=molecular_function unknown|CellComponent=cellular_component unknown	1.06758	1.14446	1.1413	1.10662	1.12668	1.14551	1.1259	1.12258			1.1516	1.20587	1.17139	1.21619	1.21563	1.20921	1.22462	1.19921		0.881861	0.920662	0.918121	0.871565	0.904274	0.889611	0.93261	0.902672
YIL065C	YIL065C_FIS1_sgd|BioProcess=mitochondrial fission|MolFunction=molecular_function unknown|CellComponent=mitochondrial outer membrane	0.801863	0.790679	0.781628	0.794328	0.790679	0.774462	0.767361	0.785857			0.843335	0.881658	0.866363	0.861787	0.886543	0.835988	0.876193	0.864553		0.847618	0.837144	0.798914	0.834065	0.810588	0.83253	0.815643	0.825214
YDR534C	YDR534C_FIT1_sgd|BioProcess=biological_process unknown|MolFunction=molecular_function unknown|CellComponent=cell wall (sensu Fungi)	1.58855	1.80717	1.79887	1.77828	1.84927	1.79887	1.84927	1.78147			1.40605	1.44877	1.57761	1.53109	1.65196	1.59956	1.52055	1.53366		2.02768	2.12324	2.36592	1.89671	2.01372	1.98153	2.2856	2.0992
YOR382W	YOR382W_FIT2_sgd|BioProcess=biological_process unknown|MolFunction=molecular_function unknown|CellComponent=cell wall (sensu Fungi)	0.476431	0.508159	0.454988	0.445656	0.47863	0.461318	0.505825	0.475858			0.30761	0.298538	0.306196	0.306196	0.306902	0.319154	0.314775	0.308482		0.676083	0.696627	0.760326	0.680769	0.685488	0.660693	0.724436	0.697775
YOR383C	YOR383C_FIT3_sgd|BioProcess=biological_process unknown|MolFunction=molecular_function unknown|CellComponent=cell wall (sensu Fungi)	0.76913	0.753356	0.772681	0.746449	0.751623	0.760326	0.74817	0.757391			0.41783	0.414	0.398107	0.389045	0.412098	0.406443	0.400867	0.405484		1.24051	1.20226	1.18577	1.26474	1.30918	1.25256	1.21423	1.23846
YIL131C	YIL131C_FKH1_sgd|BioProcess=pseudohyphal growth*|MolFunction=transcription factor|CellComponent=nucleus	0.975888	0.983943	1.0048	0.984079	0.973195	1.01962	0.956753	0.985469			1.10637	1.13868	1.13344	1.13475	1.10841	1.1215	1.11944	1.12323		0.743019	0.74131	0.731139	0.749894	0.762079	0.744732	0.719449	0.74166
YNL068C	YNL068C_FKH2_sgd|BioProcess=pseudohyphal growth*|MolFunction=transcription factor|CellComponent=nucleus	0.837336	0.842558	0.829278	0.807793	0.844112	0.838301	0.820918	0.831471			0.913061	0.894335	0.870362	0.90615	0.895365	0.930251	0.892689	0.900316		0.724436	0.753356	0.74817	0.736207	0.737904	0.763836	0.749894	0.744829
YLR342W	YLR342W_FKS1_"sgd|BioProcess=cell wall organization and biogenesis*|MolFunction=1,3-beta-glucan synthase|CellComponent=actin cap (sensu Saccharomyces)*"	0.933899	0.954553	0.949292	0.935837	0.935406	0.906985	0.92619	0.934594			1.18631	1.2006	1.19978	1.1855	1.19454	1.18686	1.18604	1.19138		0.994672	0.982743	0.985825	0.985871	1.01195	1.0022	0.974316	0.991083
YMR306W	YMR306W_FKS3_"sgd|BioProcess=not yet annotated|MolFunction=1,3-beta-glucan synthase|CellComponent=not yet annotated"	1.21955	1.26474	0.990513	1.14604	1.12538	1.12876	1.28529	1.16575			1.20531	0.824328	1.15985	1.33352	1.15186	1.24108	1.53462	1.20722		1.05901	1.04737	1.3213	1.26474	1.44877	1.62181	1.00698	1.25285
YLR368W	YLR368W_FLM1_sgd|BioProcess=biological_process unknown|MolFunction=molecular_function unknown|CellComponent=not yet annotated	1.073	1.00274	1.00949	0.9963	1.02731	1.01723	0.997356	1.01763			1.04136	1.02707	1.033	1.04304	1.01506	1.06635	1.05342	1.0399		0.985621	0.9909	0.96272	0.968501	0.972299	0.960727	0.927897	0.966952
YAR050W	YAR050W_FLO1_sgd|BioProcess=flocculation|MolFunction=not yet annotated|CellComponent=cell wall (sensu Fungi)	1.26474	1.18905	1.28233	1.17031	1.26183	1.41579	1.31522	1.27132			1.27938	1.32739	1.19812	1.16627	1.25893	1.3122	1.33045	1.26754		1.59221	1.54525	1.36773	1.31522	1.53109	1.63682	1.48252	1.49583
YKR102W	YKR102W_FLO10_sgd|BioProcess=biological_process unknown|MolFunction=molecular_function unknown|CellComponent=not yet annotated	1.09144	1.10205	1.21647	1.11378	1.18905	1.11378	1.19152	1.14544			1.22631	1.25285	1.35831	1.16332	1.3122	1.25112	1.2331	1.25675		1.57761	1.85353	1.74985	1.80717	1.7378	1.67494	1.6788	1.72567
YHR211W	YHR211W_FLO5_sgd|BioProcess=flocculation|MolFunction=not yet annotated|CellComponent=not yet annotated	1.24423	1.26765	1.21675	1.29122	1.21535	1.19619	1.29718	1.24694			1.39637	1.59221	1.43219	1.50661	1.48936	1.34896	1.38995	1.45081		1.44544	1.47911	1.42233	1.40281	1.48594	1.42233	1.40281	1.43725
YER109C	YER109C_FLO8_sgd|BioProcess=pseudohyphal growth*|MolFunction=specific RNA polymerase II transcription factor|CellComponent=cytoplasm*	0.92747	0.913482	0.887769	0.874581	0.93821	0.938426	0.871967	0.907415			0.989943	0.96917	0.970733	0.974316	0.947764	0.964717	1.05148	0.98116		0.929394	0.992682	0.958076	1.01861	0.985077	1.01207	0.98687	0.983255
YAL063C	YAL063C_FLO9_sgd|BioProcess=flocculation|MolFunction=not yet annotated|CellComponent=not yet annotated	1.15266	1.1311	1.13058	1.16493	1.35831	1.14419	1.42889	1.21581			1.39959	1.49968	1.32434	1.74181	1.60694	1.48936	1.51008	1.51026		1.40929	1.31522	1.36458	1.38676	1.34276	1.33352	1.36458	1.35953
YBR008C	YBR008C_FLR1_sgd|BioProcess=not yet annotated|MolFunction=transporter|CellComponent=not yet annotated	1.07177	1.10027	1.09749	1.09219	1.06758	1.05487	1.07029	1.07921			1.1102	1.14842	1.19454	1.18495	1.18686	1.1825	1.13606	1.16336		1.20476	1.24108	1.27057	1.25661	1.2314	1.22236	1.2471	1.23913
YIL134W	YIL134W_FLX1_sgd|BioProcess=mitochondrial transport|MolFunction=flavin adenine dinucleotide transporter|CellComponent=mitochondrion	0.819596	0.835411	0.842752	0.826418	0.80891	0.79873	0.829087	0.822986			0.841008	0.873977	0.878618	0.867361	0.871365	0.860399	0.847423	0.862879		0.88308	0.879023	0.871164	0.855461	0.869161	0.883487	0.886748	0.875446
YIL098C	YIL098C_FMC1_sgd|BioProcess=protein complex assembly|MolFunction=molecular_function unknown|CellComponent=mitochondrion	0.699842	0.726106	0.691831	0.716143	0.701455	0.707946	0.698232	0.705937			0.834257	0.841589	0.814142	0.804452	0.801493	0.813954	0.818842	0.81839		0.721107	0.755092	0.74131	0.737904	0.703072	0.758578	0.731139	0.735458
YDR236C	YDR236C_FMN1_sgd|BioProcess=not yet annotated|MolFunction=riboflavin kinase|CellComponent=not yet annotated	0.958738	0.962942	0.982607	0.955873	0.982969	0.973419	0.942106	0.965522			0.855855	0.888792	0.859014	0.84489	0.843918	0.849572	0.886543	0.861226		1.00225	1.01121	1.0181	0.994329	0.982336	0.967386	0.982766	0.994053
YMR020W	YMR020W_FMS1_sgd|BioProcess=pantothenate biosynthesis|MolFunction=molecular_function unknown|CellComponent=cytoplasm	1.34896	1.35207	1.31522	1.35831	1.35207	1.3366	1.33045	1.34196			1.11045	1.11738	1.13292	1.10459	1.11764	1.12305	1.11944	1.11792		1.39959	1.30017	1.35831	1.36458	1.32739	1.38676	1.36144	1.35689
YBL013W	YBL013W_FMT1_sgd|BioProcess=translational initiation*|MolFunction=methionyl-tRNA formyltransferase|CellComponent=mitochondrion	1.20587	1.51705	0.65013	1.06292	1.10561	0.955432	0.89929	1.05661			2.26986	1.15107	0.794511	1.74181	2.34423	1.31522	0.790679	1.48677		1.04737	2.76694	1.43549	2.15278	1.44877	2.38781	0.949948	1.7413
YDR110W	YDR110W_FOB1_sgd|BioProcess=DNA recombination*|MolFunction=molecular_function unknown|CellComponent=nucleolus	1.02778	1.10154	1.07349	1.06684	1.04592	1.0787	1.06243	1.06524			1.23965	1.23509	1.21199	1.2942	1.15691	1.25893	1.19647	1.22761		1.02327	1.02825	0.992316	1.02494	1.04568	1.06023	1.04136	1.03086
YNL256W	YNL256W_FOL1_sgd|BioProcess=not yet annotated|MolFunction=dihydropteroate synthase|CellComponent=not yet annotated	0.816394	0.810214	0.829087	0.812831	0.820729	0.790679	0.804452	0.812055			0.996965	1.00784	1.00174	1.0021	0.960948	1.00496	0.990718	0.995038		0.82319	0.837144	0.84879	0.844112	0.83618	0.829087	0.82718	0.835097
YGR267C	YGR267C_FOL2_sgd|BioProcess=not yet annotated|MolFunction=GTP cyclohydrolase I|CellComponent=cytoplasm	1.53815	1.55955	1.56675	1.57761	1.57398	1.59588	1.61808	1.57572			0.836566	0.804267	0.833873	0.825087	0.829851	0.82319	0.804637	0.822496		1.61065	1.61065	1.71396	1.69824	1.61065	1.59588	1.62181	1.6374
YMR113W	YMR113W_FOL3_sgd|BioProcess=not yet annotated|MolFunction=folylpolyglutamate synthase|CellComponent=not yet annotated	1.2735	1.24194	1.26765	1.25199	1.27057	1.24681	1.25228	1.25782			1.30317	1.30617	1.30317	1.35831	1.31826	1.32434	1.35831	1.32453		1.3213	1.29718	1.30918	1.32739	1.38357	1.33968	1.37721	1.3365
YKR009C	YKR009C_FOX2_sgd|BioProcess=fatty acid beta-oxidation|MolFunction=3-hydroxyacyl-CoA dehydrogenase*|CellComponent=peroxisomal matrix	1.04761	1.05803	1.08443	1.03538	1.0932	1.10002	1.00487	1.06051			1.16172	1.14604	1.18823	1.18495	1.18796	1.11712	1.11584	1.15741		1.18005	1.21815	1.17679	1.17788	1.18905	1.18331	1.1896	1.18783
YNL135C	YNL135C_FPR1_sgd|BioProcess=biological_process unknown|MolFunction=peptidyl-prolyl cis-trans isomerase|CellComponent=cytoplasm	0.881049	0.89002	0.889611	0.896809	0.879832	0.891251	0.88736	0.88799			0.855461	0.854083	0.859805	0.87438	0.870563	0.878011	0.831189	0.860499		0.930679	0.92683	0.920026	0.954553	0.952357	0.940373	0.949292	0.939159
YDR519W	YDR519W_FPR2_sgd|BioProcess=biological_process unknown|MolFunction=peptidyl-prolyl cis-trans isomerase|CellComponent=endoplasmic reticulum membrane	0.855264	0.814517	0.834449	0.840621	0.836951	0.832147	0.811895	0.832263			0.831955	0.778037	0.798362	0.811895	0.792501	0.825658	0.837144	0.810793		0.842752	0.817523	0.845084	0.815455	0.803156	0.821297	0.805008	0.821468
YML074C	YML074C_FPR3_sgd|BioProcess=not yet annotated|MolFunction=peptidyl-prolyl cis-trans isomerase|CellComponent=nucleolus	0.819408	0.845668	0.838108	0.841395	0.829851	0.833681	0.832914	0.834432			0.880643	0.889201	0.880846	0.89002	0.872971	0.869961	0.862383	0.878004		0.636796	0.672977	0.677642	0.663743	0.668344	0.656145	0.662217	0.662552
YLR449W	YLR449W_FPR4_sgd|BioProcess=biological_process unknown|MolFunction=peptidyl-prolyl cis-trans isomerase|CellComponent=nucleolus	0.55335	0.572796	0.54325	0.549541	0.554626	0.574116	0.54325	0.555847			0.74131	0.767361	0.755092	0.767361	0.767361	0.785236	0.760326	0.763436		0.599791	0.625173	0.592925	0.615177	0.618016	0.609537	0.625173	0.612256
YLL043W	YLL043W_FPS1_sgd|BioProcess=transport*|MolFunction=transporter|CellComponent=cytoplasm*	1.13318	1.12254	1.13684	1.16118	1.15372	1.12486	1.15027	1.14037			1.19097	1.19784	1.19867	1.20199	1.2031	1.17139	1.23339	1.19962		1.04136	1.06096	1.03419	1.06782	1.04256	1.02589	1.05779	1.04722
YLR214W	YLR214W_FRE1_sgd|BioProcess=iron homeostasis|MolFunction=not yet annotated|CellComponent=not yet annotated	0.510505	0.509331	0.504661	0.510505	0.511682	0.510505	0.508159	0.509335			1.58125	1.54525	1.55597	1.59588	1.54525	1.54882	1.56315	1.56222		0.74131	0.739605	0.74131	0.726106	0.716143	0.724436	0.74817	0.733869
YKL220C	YKL220C_FRE2_sgd|BioProcess=iron homeostasis|MolFunction=not yet annotated|CellComponent=not yet annotated	1.2569	1.3122	1.26183	1.24796	1.39316	1.3122	1.25343	1.2911			1.2735	1.24108	1.2331	1.24566	1.25372	1.2735	1.29718	1.25968		1.63305	1.79061	1.52405	1.64816	1.77011	1.72982	1.70608	1.68598
YOR381W	YOR381W_FRE3_sgd|BioProcess=iron homeostasis*|MolFunction=ferric-chelate reductase|CellComponent=plasma membrane*	1.15452	1.18987	1.27938	1.21088	1.1844	1.17571	1.18141	1.1966			1.51008	1.37721	1.42233	1.4388	1.47571	1.4388	1.47571	1.44838		1.16977	1.36144	1.28233	1.3122	1.28529	1.33045	1.25458	1.28515
YNR060W	YNR060W_FRE4_sgd|BioProcess=biological_process unknown|MolFunction=molecular_function unknown|CellComponent=not yet annotated	0.755092	0.69024	0.756833	0.77983	0.762079	0.822621	0.696627	0.751903			0.765597	0.767361	0.756833	0.717794	0.691831	0.762079	0.83618	0.756811		0.653131	0.679204	0.774462	0.811521	0.837144	0.820352	0.719449	0.756466
YOR384W	YOR384W_FRE5_sgd|BioProcess=biological_process unknown|MolFunction=molecular_function unknown|CellComponent=not yet annotated	0.522396	0.592925	0.512861	0.446684	0.688652	0.751623	1.06758	0.654674			0.571479	0.505825	0.532108	0.552077	0.515229	0.554626	0.721107	0.564636		1.07399	0.493174	0.314051	0.629506	0.615177	0.496592	0.380189	0.571811
YLL051C	YLL051C_FRE6_sgd|BioProcess=biological_process unknown|MolFunction=molecular_function unknown|CellComponent=not yet annotated	1.10433	1.15398	1.04689	1.06561	1.08693	1.05027	1.04978	1.07969			1.02778	1.09977	1.03848	1.0292	1.0392	1.05779	1.05682	1.04986		1.20865	1.24137	1.21339	1.22405	1.23027	1.24652	1.29718	1.23735
YOL152W	YOL152W_FRE7_sgd|BioProcess=biological_process unknown|MolFunction=molecular_function unknown|CellComponent=not yet annotated	0.459198	0.487528	0.461318	0.461318	0.465586	0.481948	0.444631	0.465932			1.41254	1.4388	1.43549	1.40929	1.39316	1.44544	1.43549	1.42431		0.632412	0.647143	0.629506	0.682339	0.6223	0.60256	0.618016	0.633468
YCL026C-A	YCL026C-A_FRM2_sgd|BioProcess=not yet annotated|MolFunction=molecular_function unknown|CellComponent=not yet annotated	2.37137	2.25424	2.30675	2.04174	2.10863	2.22844	3.14051	2.35024			1.08893	0.977575	1.11558	1.01214	1.01104	1.19591	1.0595	1.06581		1.79061	1.79887	1.64816	2.23357	2.36592	2.31206	1.98153	2.01867
YDR373W	YDR373W_FRQ1_sgd|BioProcess=biological_process unknown|MolFunction=calcium ion binding|CellComponent=membrane	0.691831	0.693426	0.687068	0.721107	0.674528	0.696627	0.706318	0.695844			0.688652	0.69024	0.693426	0.716143	0.687068	0.687068	0.685488	0.692584		0.688652	0.714496	0.683912	0.706318	0.699842	0.680769	0.693426	0.695345
YLR060W	YLR060W_FRS1_sgd|BioProcess=not yet annotated|MolFunction=phenylalanine-tRNA ligase|CellComponent=not yet annotated	0.82718	0.830233	0.860003	0.845668	0.853493	0.829087	0.826799	0.838923			0.976338	0.993528	0.999581	0.992065	0.976113	0.983264	0.939723	0.980087		0.790679	0.774462	0.82319	0.822621	0.816959	0.80094	0.760326	0.798454
YFL022C	YFL022C_FRS2_sgd|BioProcess=not yet annotated|MolFunction=phenylalanine-tRNA ligase|CellComponent=cytoplasm	0.770903	0.762079	0.749894	0.77983	0.778037	0.743019	0.756833	0.762942			0.74131	0.743019	0.74131	0.749894	0.751623	0.72277	0.729458	0.739912		0.712853	0.701455	0.696627	0.706318	0.719449	0.687068	0.712853	0.705232
YHR049W	YHR049W_FSH1_sgd|BioProcess=biological_process unknown|MolFunction=molecular_function unknown|CellComponent=not yet annotated	0.746449	0.726106	0.731139	0.744732	0.726106	0.711214	0.716143	0.728841			0.873373	0.876597	0.878213	0.878416	0.858223	0.858025	0.880846	0.871956		0.639735	0.60256	0.625173	0.619441	0.606736	0.608135	0.60256	0.614906
YMR222C	YMR222C_FSH2_sgd|BioProcess=biological_process unknown|MolFunction=molecular_function unknown|CellComponent=not yet annotated	0.951262	0.995039	0.968947	0.964051	0.964273	0.986166	0.991836	0.974511			1.00026	1.00807	0.958738	0.997493	0.959843	0.984442	0.956533	0.980769		0.999457	0.973195	0.953894	1.01032	0.988872	0.981703	0.956533	0.980568
YOR280C	YOR280C_FSH3_sgd|BioProcess=biological_process unknown|MolFunction=molecular_function unknown|CellComponent=not yet annotated	0.687068	0.691831	0.711214	0.688652	0.699842	0.695024	0.683912	0.693935			0.707946	0.724436	0.737904	0.716143	0.755092	0.731139	0.719449	0.727444		0.699842	0.731139	0.719449	0.695024	0.707946	0.709578	0.712853	0.710833
YJL221C	YJL221C_FSP2_sgd|BioProcess=not yet annotated|MolFunction=alpha-glucosidase|CellComponent=not yet annotated	1.12902	1.06979	1.04785	1.09926	1.05584	1.06316	1.07078	1.07653			1.12073	1.13606	1.12616	1.12176	1.07473	1.14051	1.10255	1.1175		1.07424	1.12228	1.15744	1.06955	1.07795	1.12902	1.07053	1.10014
YBR207W	YBR207W_FTH1_sgd|BioProcess=biological_process unknown|MolFunction=molecular_function unknown|CellComponent=not yet annotated	0.911591	0.880846	0.93218	0.961612	0.908239	1.04208	1.04184	0.954055			1.1311	1.31522	0.861192	1.16574	1.17031	1.22349	1.14815	1.14503		0.924485	1.02565	1.011	0.930465	1.05657	0.968055	1.03801	0.993462
YER145C	YER145C_FTR1_sgd|BioProcess=transport|MolFunction=iron transporter|CellComponent=plasma membrane	0.864172	0.857433	0.851334	0.860796	0.880035	0.845279	0.845863	0.857844			1.28233	1.3122	1.30617	1.31522	1.26765	1.29718	1.23282	1.28765		0.870563	0.863376	0.870964	0.867361	0.865566	0.894953	0.852707	0.869356
YBL042C	YBL042C_FUI1_sgd|BioProcess=transport|MolFunction=not yet annotated|CellComponent=not yet annotated	1.20781	1.22631	1.19509	1.19922	1.18987	1.16547	1.1695	1.19332			0.760326	0.726106	0.734514	0.711214	0.731139	0.719449	0.731139	0.730555		0.765597	0.767361	0.770903	0.76913	0.76913	0.790679	0.760326	0.770447
YPL262W	YPL262W_FUM1_sgd|BioProcess=tricarboxylic acid cycle*|MolFunction=fumarate hydratase|CellComponent=cytosol*	0.861986	0.874178	0.885727	0.873373	0.86836	0.882673	0.866164	0.873209			0.839073	0.842946	0.845084	0.818088	0.822811	0.830424	0.821864	0.83147		0.843335	0.859211	0.84217	0.892483	0.860201	0.88369	0.86278	0.86341
YAL036C	YAL036C_FUN11_sgd|BioProcess=biological_process unknown|MolFunction=molecular_function unknown|CellComponent=cellular_component unknown	1.1272	1.1825	1.16735	1.13449	1.14762	1.16332	1.13894	1.15163			1.27057	1.33045	1.3213	1.2735	1.29718	1.30017	1.29122	1.29777		1.1246	1.17978	1.17652	1.13475	1.10332	1.13815	1.1652	1.14605
YAL035W	YAL035W_FUN12_sgd|BioProcess=translational initiation|MolFunction=molecular_function unknown|CellComponent=not yet annotated	0.909494	0.946019	0.919179	0.915377	0.920238	0.897842	0.922147	0.918614			1.11378	1.11866	1.13266	1.11764	1.11071	1.08268	1.0985	1.11066		0.88247	0.885116	0.955432	0.897222	0.937562	0.895571	0.889816	0.90617
YAL008W	YAL008W_FUN14_sgd|BioProcess=biological_process unknown|MolFunction=molecular_function unknown|CellComponent=cellular_component unknown	0.920662	0.877809	0.874782	0.874581	0.869961	0.869761	0.845668	0.876175			0.839267	0.834257	0.84879	0.810588	0.792501	0.803341	0.806121	0.819266		1.05075	1.03705	1.04472	1.0416	1.03015	1.05755	1.01756	1.03991
YAL034C	YAL034C_FUN19_sgd|BioProcess=biological_process unknown|MolFunction=molecular_function unknown|CellComponent=cellular_component unknown	1.05003	1.02282	1.04208	1.03968	1.01761	1.02353	1.00169	1.0282			1.15054	1.12538	1.14525	1.15398	1.11584	1.11609	1.18468	1.14168		0.933254	0.929394	0.928325	0.91622	0.896809	0.920026	0.924485	0.921216
YAL031C	YAL031C_FUN21_sgd|BioProcess=biological_process unknown|MolFunction=molecular_function unknown|CellComponent=cellular_component unknown	1.16118	1.16172	1.15558	1.12538	1.11558	1.15478	1.10382	1.13972			1.08793	1.01953	1.02802	1.03252	1.01323	1.00749	1.0006	1.02705		1.24423	1.228	1.20504	1.22321	1.23595	1.18086	1.19426	1.21594
YAL022C	YAL022C_FUN26_sgd|BioProcess=biological_process unknown|MolFunction=molecular_function unknown|CellComponent=not yet annotated	1.3366	1.36458	1.30317	1.31826	1.34586	1.34586	1.3213	1.33366			1.32739	1.35207	1.34276	1.3366	1.3366	1.31826	1.30617	1.33141		1.37088	1.40281	1.38676	1.35831	1.39316	1.36773	1.39637	1.38229
YAL019W	YAL019W_FUN30_sgd|BioProcess=biological_process unknown|MolFunction=molecular_function unknown|CellComponent=not yet annotated	0.912641	0.903441	0.896603	0.895571	0.897635	0.871565	0.898256	0.89653			0.999054	0.997103	0.9963	0.991083	0.989965	0.992613	0.979062	0.992169		0.902194	0.85428	0.885116	0.877203	0.912431	0.844112	0.86876	0.877728
YNR002C	YNR002C_FUN34_sgd|BioProcess=biological_process unknown|MolFunction=molecular_function unknown|CellComponent=not yet annotated	0.949948	0.852511	0.836566	0.921086	0.770903	0.79873	0.838301	0.852578			1.02944	0.866762	1.04568	0.940373	1.02447	0.836373	0.958076	0.957311		0.834449	0.845863	0.809469	0.763836	0.74817	0.864371	0.848399	0.816365
YHR128W	YHR128W_FUR1_sgd|BioProcess=pyrimidine salvage|MolFunction=uracil phosphoribosyltransferase|CellComponent=cytoplasm	1.01079	1.0159	1.01083	1.00543	0.997401	1.00823	0.977552	1.00373			1.30617	1.30918	1.30017	1.3122	1.26765	1.30918	1.26183	1.2952		1.17815	1.23994	1.17706	1.20116	1.13841	1.18495	1.19289	1.18751
YBR021W	YBR021W_FUR4_sgd|BioProcess=transport|MolFunction=uracil permease|CellComponent=not yet annotated	1.06635	0.98383	0.980776	0.939723	0.970733	0.996598	0.977012	0.987861			0.863774	0.864769	0.884504	0.880238	0.881049	0.810774	0.903233	0.869763		0.703072	0.711214	0.729458	0.746449	0.72778	0.680769	0.751623	0.721481
YCL027W	YCL027W_FUS1_sgd|BioProcess=mating (sensu Saccharomyces)|MolFunction=molecular_function unknown|CellComponent=plasma membrane	2.32809	2.32809	2.2751	2.25424	2.2751	2.40991	2.28034	2.30727			1.87499	1.94984	1.89234	1.91867	1.94536	1.88365	1.84502	1.90141		1.7338	1.70216	1.69434	1.74985	1.59588	1.66341	1.76604	1.70078
YMR232W	YMR232W_FUS2_sgd|BioProcess=nuclear fusion during karyogamy*|MolFunction=molecular_function unknown|CellComponent=shmoo tip	1.44877	1.52757	1.40605	1.31522	1.40929	1.55955	1.49968	1.45231			1.50314	1.46555	1.49279	1.51008	1.45546	1.52405	1.4388	1.48427		1.06709	1.08693	1.11224	1.1197	1.03992	1.18768	0.92406	1.0768
YBL016W	YBL016W_FUS3_sgd|BioProcess=protein amino acid phosphorylation*|MolFunction=MAP kinase|CellComponent=cytoplasm*	1.09774	1.07226	1.08543	1.09572	1.07226	1.09977	1.08743	1.08723			1.18932	1.17274	1.1471	1.17355	1.16011	1.15985	1.14367	1.16376		1.10764	1.07349	1.1051	1.0595	1.05487	1.10994	1.07103	1.08308
YDR024W	YDR024W_FYV1_sgd|BioProcess=biological_process unknown|MolFunction=molecular_function unknown|CellComponent=cellular_component unknown	0.398107	1.1463	0.422669	0.625173	0.698232	1	1	0.755784			0.544503	1.46555	1.44544	1.53109	1	1	1	1.14094		1.76198	0.743019	1	0.467735	1.14789	0.321366	1	0.920284
YIL097W	YIL097W_FYV10_sgd|BioProcess=biological_process unknown|MolFunction=molecular_function unknown|CellComponent=cellular_component unknown	0.744732	0.739605	0.74131	0.729458	0.724436	0.685488	0.698232	0.723323			0.811335	0.920874	0.856643	0.904066	0.936483	0.869161	0.894129	0.88467		0.830042	0.79506	0.797627	0.778037	0.814142	0.815643	0.819408	0.807137
YOR183W	YOR183W_FYV12_sgd|BioProcess=biological_process unknown|MolFunction=molecular_function unknown|CellComponent=cellular_component unknown	0.563638	0.758578	0.848985	0.801124	0.480839	0.755092	0.899912	0.729738			0.744732	1.09875	0.91622	0.695024	1.17085	0.939723	0.857038	0.917477		0.699842	1.27644	1.07795	1.2735	0.857038	0.879023	0.965828	1.00423
YGR160W	YGR160W_FYV13_sgd|BioProcess=biological_process unknown|MolFunction=molecular_function unknown|CellComponent=cellular_component unknown	0.532108	0.533335	0.567545	0.613762	0.626614	0.58479	0.562341	0.574356			0.516416	0.537032	0.57544	0.516416	0.502343	0.502343	0.550808	0.528685		0.601174	0.579429	0.606736	0.610942	0.564937	0.550808	0.610942	0.589281
YDL213C	YDL213C_FYV14_sgd|BioProcess=biological_process unknown|MolFunction=molecular_function unknown|CellComponent=cellular_component unknown	0.687068	0.701455	0.706318	0.699842	0.698232	0.685488	0.671429	0.692833			0.838301	0.858025	0.859211	0.860994	0.878416	0.848203	0.869361	0.85893		0.732825	0.736207	0.737904	0.74131	0.731139	0.72277	0.731139	0.733328
YPR136C	YPR136C_FYV15_sgd|BioProcess=biological_process unknown|MolFunction=molecular_function unknown|CellComponent=cellular_component unknown	0.534564	0.729458	0.785236	0.948418	0.792501	0.629506	1.16815	0.798262			0.72778	0.808537	0.749894	0.729458	0.917276	0.709578	1.0595	0.814574		0.576766	0.701455	0.772681	0.927684	0.699842	0.996644	0.55335	0.746917
YIL054W	YIL054W_FYV2_sgd|BioProcess=biological_process unknown|MolFunction=molecular_function unknown|CellComponent=cellular_component unknown	0.767361	1.91426	1.51008	1.14604	2.01837	1.59956	1.1298	1.44078			1.01436	3.3266	1.90985	1.98153	1.40281	0.936052	1.50661	1.7254		0.870763	0.866563	2.22331	3.53997	1.84502	1.06243	2.09411	1.78602
YHR059W	YHR059W_FYV4_sgd|BioProcess=biological_process unknown|MolFunction=molecular_function unknown|CellComponent=cellular_component unknown	0.751623	0.711214	0.755092	0.709578	0.790679	0.756833	0.753356	0.74691			0.707946	0.677642	0.726106	0.72277	0.756833	0.704693	0.756833	0.721832		0.711214	0.696627	0.737904	0.737904	0.76913	0.709578	0.72778	0.727162
YCL058C	YCL058C_FYV5_sgd|BioProcess=biological_process unknown|MolFunction=molecular_function unknown|CellComponent=cellular_component unknown	1	1.7378	1	0.505825	1	1	1	1.0348			1	1	1	1	1	0.651628	1	0.950233		1	1	1	1	1	1	1	1
YNL133C	YNL133C_FYV6_sgd|BioProcess=biological_process unknown|MolFunction=molecular_function unknown|CellComponent=cellular_component unknown	1.36458	1.32739	1.30317	1.37404	1.37088	1.36458	1.26183	1.33807			1.21367	1.16681	1.25055	1.17328	1.24079	1.30317	1.31522	1.23764		1.15478	1.23112	1.23339	1.23367	1.21311	1.24108	1.2942	1.22876
YLR068W	YLR068W_FYV7_sgd|BioProcess=biological_process unknown|MolFunction=molecular_function unknown|CellComponent=cellular_component unknown	0.572796	0.572796	0.548277	0.557186	0.567545	0.561048	0.554626	0.562039			0.749894	0.753356	0.753356	0.749894	0.760326	0.731139	0.74131	0.748468		0.605341	0.588844	0.592925	0.583445	0.601174	0.579429	0.60256	0.593388
YGR196C	YGR196C_FYV8_sgd|BioProcess=biological_process unknown|MolFunction=molecular_function unknown|CellComponent=cytoplasm	1.07374	0.976787	1.00508	0.985667	1.02329	0.967609	1.00362	1.00511			1.00233	0.878213	0.840234	0.896809	0.85842	0.88736	0.911801	0.896452		1.01885	1.02612	0.975214	1.10535	1.05925	0.996552	1.03134	1.03038
YDR140W	YDR140W_FYV9_sgd|BioProcess=biological_process unknown|MolFunction=molecular_function unknown|CellComponent=cellular_component unknown	1.07201	1.13449	1.10994	1.10484	1.09345	1.10561	1.07448	1.09926			1.10637	1.21563	1.1844	1.18359	1.17544	1.17328	1.19454	1.17618		0.934975	1.00466	1.00726	0.978656	1.00392	1.03514	0.986166	0.992968
YGL254W	YGL254W_FZF1_sgd|BioProcess=sulfite transport|MolFunction=transcription factor|CellComponent=cellular_component unknown	1.11789	1.15931	1.0787	1.10205	1.09597	1.12073	1.13684	1.11593			1.07053	1.14025	1.11866	1.09219	1.10281	1.15452	1.15213	1.11873		1.15771	1.10841	1.12331	1.14156	1.00103	1.09799	1.15266	1.11181
YBR179C	YBR179C_FZO1_sgd|BioProcess=mitochondrion organization and biogenesis|MolFunction=GTPase|CellComponent=mitochondrial outer membrane	1.04424	1.06439	1.03134	1.04232	1.05633	1.08643	1.03801	1.05186			0.998635	0.970733	1.0292	0.984056	0.989054	1.0428	1.00109	1.00222		1.05609	1.05901	1.06267	1.04016	1.02202	1.07795	1.04713	1.05215
YLR088W	YLR088W_GAA1_"sgd|BioProcess=attachment of GPI anchor to protein|MolFunction=GPI-anchor transamidase|CellComponent=endoplasmic reticulum membrane, intrinsic protein"	0.938858	1.04064	0.988712	0.991905	0.974092	0.984804	1.00272	0.988819			1.13527	1.18277	1.06023	1.07944	1.15054	1.13266	1.13449	1.12506		0.966718	0.974092	0.961391	0.994512	0.957414	0.962498	0.971852	0.969783
YOR178C	YOR178C_GAC1_sgd|BioProcess=meiosis*|MolFunction=protein phosphatase type 1|CellComponent=protein phosphatase type 1 complex	0.296483	0.345939	0.30903	0.338844	0.358922	0.306196	0.313329	0.324106			0.349945	0.394457	0.404576	0.399945	0.399025	0.385478	0.396278	0.389958		0.345939	0.418794	0.311172	0.313329	0.300608	0.331131	0.35156	0.338933
YMR250W	YMR250W_GAD1_sgd|BioProcess=amino acid metabolism|MolFunction=glutamate decarboxylase|CellComponent=cytoplasm	1.65196	1.67109	1.65196	1.63305	1.65959	1.6788	1.65959	1.65801			1.22942	1.29718	1.27644	1.36773	1.27057	1.26183	1.25893	1.2803		1.44544	1.45211	1.44212	1.43219	1.37088	1.37404	1.39637	1.41616
YBR020W	YBR020W_GAL1_sgd|BioProcess=galactose metabolism|MolFunction=galactokinase|CellComponent=plasma membrane*	0.81903	0.86836	0.854476	0.875588	0.83888	0.854476	0.881658	0.856067			0.872369	0.985848	0.991288	0.979648	0.973868	0.874178	0.921298	0.942642		1.06881	1.02263	1.02802	1.10002	1.05051	1.08943	1.03633	1.05654
YBR019C	YBR019C_GAL10_sgd|BioProcess=galactose metabolism|MolFunction=UDP-glucose 4-epimerase|CellComponent=cytoplasm	2.38232	1.43219	1.37721	1.26183	0.642688	0.914745	0.88369	1.27067			0.645654	0.882673	0.959843	1.30617	0.703072	0.797076	0.862979	0.879638		1.02092	1.02518	0.763836	1.07845	1.49624	0.731139	1.65959	1.11076
YOL051W	YOL051W_GAL11_sgd|BioProcess=transcription from Pol II promoter|MolFunction=RNA polymerase II transcription mediator|CellComponent=mediator complex	0.904066	0.923422	0.915588	0.88247	0.894746	0.901571	0.899912	0.903111			0.899083	0.858816	0.879023	0.858618	0.869761	0.867361	0.895365	0.875432		0.844112	0.908657	0.876597	0.838301	0.908448	0.878213	0.878416	0.876106
YLR081W	YLR081W_GAL2_sgd|BioProcess=galactose metabolism*|MolFunction=galactose transporter|CellComponent=plasma membrane	0.616595	0.529663	0.685488	1.55955	0.468813	0.524807	0.937994	0.760416			0.645654	0.824708	0.559758	0.632412	0.570164	0.662217	0.656145	0.650151		0.509331	0.476431	0.431519	0.496592	0.524807	0.486407	0.610942	0.505147
YDR009W	YDR009W_GAL3_"sgd|BioProcess=regulation of transcription, DNA-dependent*|MolFunction=molecular_function unknown|CellComponent=nucleus"	0.734514	0.776247	0.751623	0.832147	0.772681	0.76913	0.802786	0.777018			0.808351	0.755092	0.822243	0.84879	0.762079	0.825848	0.910332	0.818962		0.974541	0.877203	0.903858	0.804637	0.834065	0.831764	0.913903	0.877139
YPL248C	YPL248C_GAL4_"sgd|BioProcess=regulation of transcription, DNA-dependent*|MolFunction=transcriptional activator|CellComponent=nucleus"	0.402717	0.370681	0.412098	0.396278	0.445656	0.512861	0.374111	0.416343			0.331131	0.385478	0.384592	0.430527	0.381066	0.583445	0.403645	0.414269		0.427563	0.432514	0.438531	0.430527	0.493174	0.342768	0.474242	0.434188
YBR018C	YBR018C_GAL7_sgd|BioProcess=galactose metabolism|MolFunction=UTP-hexose-1-phosphate uridylyltransferase|CellComponent=cytoplasm	1.64437	1.77011	1.78238	1.65577	1.74582	1.69824	1.61808	1.70211			1.41254	1.46555	1.34276	1.6293	1.45211	1.43219	1.47911	1.45908		1.70608	1.58489	1.42233	1.63305	1.52405	1.68655	1.4388	1.57082
YML051W	YML051W_GAL80_"sgd|BioProcess=regulation of transcription, DNA-dependent*|MolFunction=transcription co-repressor|CellComponent=nucleus"	1.0666	1.14183	1.12954	1.1023	1.10078	1.07944	1.08668	1.10102			1.12668	1.09648	1.06072	1.09951	1.14104	1.11148	1.12694	1.10898		1.12798	1.13946	1.10078	1.12073	1.14104	1.11045	1.14209	1.12607
YER027C	YER027C_GAL83_sgd|BioProcess=protein amino acid phosphorylation*|MolFunction=SNF1A/AMP-activated protein kinase|CellComponent=not yet annotated	0.758578	0.767361	0.726106	0.76913	0.760326	0.731139	0.758578	0.753031			0.790679	0.806863	0.813018	0.781628	0.760326	0.790679	0.772681	0.787982		0.676083	0.674528	0.657658	0.671429	0.663743	0.619441	0.659174	0.660294
YKR039W	YKR039W_GAP1_sgd|BioProcess=amino acid transport|MolFunction=general amino acid permease|CellComponent=integral plasma membrane protein	1.32739	1.33352	1.38038	1.38995	1.40929	1.40605	1.23652	1.35473			1.11455	1.1285	1.10841	1.13946	1.04424	1.07152	1.05245	1.09416		1.21143	1.21451	1.1844	1.26765	1.22067	1.23965	1.14789	1.21232
YHR089C	YHR089C_GAR1_sgd|BioProcess=rRNA modification*|MolFunction=not yet annotated|CellComponent=small nuclear ribonucleoprotein complex	0.72277	0.688652	0.645654	0.680769	0.717794	0.704693	0.72277	0.697586			0.835026	0.792501	0.829278	0.813767	0.817335	0.807793	0.816018	0.81596		0.756833	0.731139	0.739605	0.729458	0.732825	0.72778	0.739605	0.736749
YMR307W	YMR307W_GAS1_"sgd|BioProcess=cell wall organization and biogenesis|MolFunction=1,3-beta-glucanosyltransferase|CellComponent=plasma membrane"	1.16493	1.24566	1.2735	1.26474	1.25285	1.21004	1.19426	1.22943			1.53815	1.65577	1.68655	1.64816	1.54882	1.60694	1.48252	1.59527		1.20448	1.18905	1.24853	1.31826	1.28233	1.28825	1.17139	1.24318
YMR215W	YMR215W_GAS3_sgd|BioProcess=biological_process unknown|MolFunction=molecular_function unknown|CellComponent=cell wall (sensu Fungi)	0.383707	0.390841	0.384592	0.394457	0.396278	0.387258	0.390841	0.389711			0.511682	0.503501	0.498884	0.505825	0.500035	0.49545	0.503501	0.502697		0.338844	0.342768	0.334195	0.338844	0.338844	0.334965	0.337287	0.337964
YOL132W	YOL132W_GAS4_sgd|BioProcess=biological_process unknown|MolFunction=molecular_function unknown|CellComponent=cell wall (sensu Fungi)	0.86278	0.679204	0.79965	0.922996	0.816394	0.86856	0.79873	0.821188			0.906776	0.810214	0.848203	0.852707	0.912011	0.965162	0.863774	0.879835		0.806121	1.00367	0.77983	0.928966	0.985735	0.772681	0.78343	0.865776
YOL030W	YOL030W_GAS5_sgd|BioProcess=biological_process unknown|MolFunction=molecular_function unknown|CellComponent=cell wall (sensu Fungi)	0.863973	0.89043	0.89929	0.883894	0.895983	0.887156	0.887973	0.886957			0.956533	0.96917	0.955873	0.96272	0.963607	0.958297	0.944713	0.958702		0.937994	0.915588	0.879832	0.92747	0.899498	0.934114	0.877809	0.910329
YFL021W	YFL021W_GAT1_sgd|BioProcess=not yet annotated|MolFunction=transcription factor|CellComponent=nucleus	1.70608	1.74181	1.65196	1.70216	1.71396	1.70216	1.68267	1.70011			0.729458	0.74817	0.72277	0.74817	0.716143	0.736207	0.712853	0.730539		1.19536	1.17193	1.14657	1.2031	1.17517	1.18304	1.16038	1.17651
YMR136W	YMR136W_GAT2_sgd|BioProcess=transcription|MolFunction=transcription factor|CellComponent=nucleus	0.886339	0.837722	0.923209	0.871766	0.884301	0.906776	0.863575	0.881955			0.574116	0.524807	0.566239	0.5236	0.542001	0.506991	0.515229	0.536141		0.817147	0.806121	0.803341	0.877809	0.778037	0.837915	0.833297	0.821952
YLR013W	YLR013W_GAT3_sgd|BioProcess=transcription|MolFunction=transcription factor|CellComponent=nucleus	1	1	1	1	1	1	1	1			1	1	1	1	1	1	1	1		1	1	1	1	1	1	1	1
YIR013C	YIR013C_GAT4_sgd|BioProcess=transcription|MolFunction=transcription factor|CellComponent=nucleus	2.93089	2.78612	2.93089	3.62243	3.14775	2.40991	3.2434	3.0102			3.7325	4.80839	2.97167	5.98412	3.22849	7.07946	3.01301	4.40252		2.5293	1.97242	1.64816	2.1928	3.1842	1.88799	2.28034	2.24217
YCL011C	YCL011C_GBP2_sgd|BioProcess=biological_process unknown|MolFunction=not yet annotated|CellComponent=not yet annotated	0.918333	0.93261	0.940806	0.93713	0.92555	0.901986	0.92918	0.926514			1.07696	1.07572	1.11199	1.10332	1.09295	1.0985	1.09572	1.09359		0.994878	0.957635	0.990307	0.961391	0.964051	0.97051	0.966273	0.972149
YOR260W	YOR260W_GCD1_sgd|BioProcess=translational initiation|MolFunction=translation initiation factor|CellComponent=ribosome*	1.42233	1.41906	1.41254	1.43549	1.42889	1.45546	1.41579	1.42708			1.68267	1.66341	1.6788	1.68267	1.67494	1.65196	1.62555	1.66572		1.40605	1.38038	1.39959	1.37721	1.39959	1.38357	1.34586	1.38461
YNL062C	YNL062C_GCD10_sgd|BioProcess=translational initiation*|MolFunction=tRNA methyltransferase|CellComponent=nucleus	0.853297	0.838494	0.841977	0.82718	0.874984	0.843141	0.837336	0.845201			0.900534	0.917698	0.918121	0.921722	0.932825	0.936915	0.954113	0.92599		0.78886	0.774462	0.77983	0.776247	0.767361	0.776247	0.809469	0.781782
YER025W	YER025W_GCD11_sgd|BioProcess=translational initiation|MolFunction=translation initiation factor|CellComponent=ribosome	0.947982	0.96117	0.962055	0.976113	0.947327	0.946891	0.954993	0.956647			1.22744	1.2569	1.2735	1.24825	1.19454	1.22829	1.22067	1.23566		1.01587	0.999503	1.02589	1.0311	0.989806	0.992225	0.991402	1.00654
YJL125C	YJL125C_GCD14_sgd|BioProcess=tRNA methylation|MolFunction=tRNA methyltransferase|CellComponent=nucleus	1.14499	1.1371	1.1324	1.16225	1.16493	1.1413	1.11944	1.1432			1.37404	1.33045	1.3366	1.31826	1.32434	1.33968	1.29718	1.33151		1.02896	1.02153	0.994237	1.00949	0.997608	0.957635	1.01375	1.00331
YGR083C	YGR083C_GCD2_sgd|BioProcess=translational initiation|MolFunction=translation initiation factor|CellComponent=ribosome*	1.01761	1.06709	0.982562	1.00107	1.00879	0.967832	0.988986	1.00485			1.0404	1.06072	1.01193	1.04785	1.0404	1.00206	1.02494	1.03261		0.899705	0.909704	0.909285	0.912431	0.898876	0.910752	0.882267	0.903288
YDR211W	YDR211W_GCD6_sgd|BioProcess=translational initiation|MolFunction=translation initiation factor|CellComponent=ribosome*	1.0005	0.999627	1.00411	0.98028	0.986688	1.00478	0.99442	0.995772			1.25199	1.27644	1.25893	1.2735	1.2735	1.28825	1.25574	1.26834		1.03252	1.05682	1.07399	1.05099	1.05974	1.01496	1.05172	1.04868
YLR291C	YLR291C_GCD7_sgd|BioProcess=translational initiation|MolFunction=translation initiation factor|CellComponent=ribosome*	1.04352	1.02263	1.03538	1.02849	1.05999	0.998077	1.03872	1.0324			1.07795	1.10255	1.10688	1.13475	1.1051	1.09597	1.1079	1.10444		0.966941	0.977935	0.978633	0.996185	0.965162	0.980686	0.996323	0.980266
YGL195W	YGL195W_GCN1_sgd|BioProcess=regulation of translational elongation|MolFunction=molecular_function unknown|CellComponent=cytosol*	0.991448	1.01375	1.00272	0.98976	0.970287	0.980099	0.971852	0.988559			1.14235	1.17679	1.13972	1.13841	1.13449	1.14815	1.13318	1.14473		1.00149	1.02849	0.98637	0.983128	0.98451	0.97051	0.970287	0.989255
YDR283C	YDR283C_GCN2_sgd|BioProcess=protein amino acid phosphorylation*|MolFunction=protein kinase|CellComponent=cytosolic ribosome (sensu Eukarya)	0.854476	0.83618	0.820163	0.792501	0.808165	0.806121	0.792501	0.81573			0.965828	0.953016	0.956974	0.976787	1.00832	0.971181	0.999983	0.976013		0.803711	0.767361	0.813205	0.778037	0.78886	0.743019	0.814329	0.786932
YFR009W	YFR009W_GCN20_sgd|BioProcess=regulation of translational elongation|MolFunction=molecular_function unknown|CellComponent=cytosol*	0.825848	0.832722	0.826228	0.818653	0.831955	0.810774	0.840621	0.826686			0.994878	0.99552	1.00068	0.99442	0.996805	1.00464	0.994787	0.99739		0.93218	0.971181	1.01244	0.927684	0.936699	0.936483	0.968501	0.955024
YKR026C	YKR026C_GCN3_sgd|BioProcess=translational initiation|MolFunction=translation initiation factor|CellComponent=eukaryotic translation initiation factor 2B complex	1.14683	1.15904	1.13032	1.12642	1.14472	1.13188	1.16627	1.14364			1.24108	1.20226	1.24194	1.21675	1.18686	1.22518	1.21619	1.21861		1.0937	1.1197	1.1125	1.10382	1.14525	1.06807	1.08193	1.10357
YEL009C	YEL009C_GCN4_sgd|BioProcess=regulation of transcription from Pol II promoter*|MolFunction=DNA binding*|CellComponent=nucleus	1.49624	1.62555	1.58489	1.60694	1.57398	1.51705	1.55239	1.56529			0.00954993	0.00891251	0.00912011	0.00912011	0.00933254	0.00891251	0.00954993	0.00921395		1.57398	1.70216	1.77828	1.71791	1.65577	1.61436	1.61065	1.66473
YGR252W	YGR252W_GCN5_sgd|BioProcess=chromatin modification*|MolFunction=histone acetyltransferase|CellComponent=SAGA complex	1.30918	1.29718	1.30017	1.32739	1.29718	1.3122	1.28529	1.30408			1.43219	1.31522	1.33352	1.41254	1.33352	1.38038	1.34586	1.36475		1.23339	1.27057	1.26183	1.24079	1.24194	1.26474	1.26765	1.25442
YPL075W	YPL075W_GCR1_sgd|BioProcess=positive regulation of glycolysis|MolFunction=transcriptional activator|CellComponent=nucleus	0.860994	0.860399	0.8531	0.855855	0.845084	0.858816	0.832339	0.852369			0.982743	0.975888	1.01993	0.973195	0.96917	0.996002	0.98306	0.985712		0.968278	1.00197	0.969617	0.960285	0.944278	0.965606	0.966718	0.968108
YNL199C	YNL199C_GCR2_sgd|BioProcess=positive regulation of glycolysis|MolFunction=transcriptional activator|CellComponent=nucleus	1.14183	1.11841	1.12021	1.12642	1.12512	1.12954	1.09597	1.1225			1.2942	1.25661	1.29718	1.27057	1.30918	1.3366	1.32739	1.29882		1.0292	1.04809	1.0617	1.02518	1.05487	0.981861	1.01146	1.03034
YDL226C	YDL226C_GCS1_sgd|BioProcess=ER to Golgi transport*|MolFunction=ARF GTPase activator*|CellComponent=cytoskeleton*	1.05852	1.07275	1.07647	1.06218	1.04858	1.06586	1.04376	1.06116			1.05269	1.09623	1.08893	1.09219	1.03538	1.0693	1.05584	1.07008		1.02045	1.02424	1.00459	1.05027	1.0204	1.01812	1.01358	1.02166
YDR019C	YDR019C_GCV1_sgd|BioProcess=not yet annotated|MolFunction=aminomethyltransferase|CellComponent=not yet annotated	3.12608	3.20627	3.14051	3.14775	3.2961	3.06196	3.12608	3.15782			1.06218	1.07201	1.0985	1.04737	1.05245	1.06709	1.04568	1.06361		3.74111	3.80189	3.69828	3.68129	3.66438	3.64754	3.6141	3.69266
YMR189W	YMR189W_GCV2_sgd|BioProcess=not yet annotated|MolFunction=glycine dehydrogenase (decarboxylating)|CellComponent=not yet annotated	2.25424	2.34963	2.30144	2.26464	2.31739	2.09411	2.30144	2.26899			1.19729	1.20754	1.16359	1.11429	1.20921	1.1463	1.17652	1.17353		1.77419	1.81134	1.75792	1.64816	1.81552	1.74582	1.77011	1.76044
YAL044C	YAL044C_GCV3_sgd|BioProcess=glycine metabolism|MolFunction=not yet annotated|CellComponent=not yet annotated	1.71396	1.69434	1.69044	1.6788	1.69044	1.67109	1.65577	1.68498			1.01838	1.02494	1.01023	1.02285	1.03443	1.044	1.03205	1.0267		1.52757	1.54882	1.48252	1.54525	1.60694	1.50314	1.51356	1.53254
YOR120W	YOR120W_GCY1_sgd|BioProcess=biological_process unknown|MolFunction=molecular_function unknown|CellComponent=not yet annotated	1.78649	1.74985	1.72584	1.78649	1.72187	1.67109	1.70216	1.73483			1.71396	1.65959	1.60694	1.64816	1.65196	1.61065	1.67109	1.65176		1.96336	1.96789	1.96789	1.93197	1.96336	1.90985	1.97697	1.95447
YEL042W	YEL042W_GDA1_sgd|BioProcess=protein amino acid glycosylation|MolFunction=guanosine diphosphatase*|CellComponent=Golgi apparatus	0.792501	0.801678	0.78886	0.78886	0.78886	0.801124	0.767361	0.789892			0.96272	0.972076	0.975214	0.989145	0.988234	0.991334	0.971852	0.978654		0.762079	0.763836	0.772681	0.785236	0.736207	0.778037	0.731139	0.761316
YPR184W	YPR184W_GDB1_sgd|BioProcess=glycogen catabolism|MolFunction=4-alpha-glucanotransferase*|CellComponent=cellular_component unknown	1.12954	1.17842	1.08293	1.2106	1.22885	0.942106	1.1844	1.13669			0.870763	0.888587	0.843918	0.870563	0.897429	0.863575	0.876597	0.873062		1.22829	1.18141	1.15186	1.13318	1.18768	1.20893	1.21227	1.18623
YOR375C	YOR375C_GDH1_sgd|BioProcess=not yet annotated|MolFunction=glutamate dehydrogenase (NADP+)|CellComponent=cytoplasm	0.41783	0.419759	0.410204	0.41783	0.408319	0.423643	0.413048	0.415805			0.325837	0.328852	0.33266	0.322849	0.31842	0.33037	0.322107	0.32587		0.337287	0.334195	0.334965	0.34435	0.33266	0.338844	0.346737	0.338434
[truncated: 5,087 more rows]
