# Supplementary material for: Boron Stress Activates the General Amino Acid Control Mechanism and Inhibits Protein Synthesis
Source: PLoS One. 2011 Nov 17;6(11):e27772. doi: 10.1371/journal.pone.0027772 (PMC3219688; doi:10.1371/journal.pone.0027772)
Supplement: Table S2 — Genes whose expression changed more than 2-fold in response to boron stress in wild type cells. (XLS) [file pone.0027772.s005.xls]

## Sheet: B1
UNIQID	Annotation	WT	gcn4D
YMR095C	YMR095C_SNO1_ vitamin B6 metabolism| imidazoleglycerol-phosphate synthase|CellComponent=not yet annotated	36.9828	1.41473
YOL058W	YOL058W_ARG1_ arginine biosynthesis*| argininosuccinate synthase|CellComponent=cytosol	34.6972	0.163305
YGL024W	YGL024W_ORF:YGL024W_ biological_process unknown| molecular_function unknown|CellComponent=not yet annotated	17.8915	1.27423
YMR062C	YMR062C_ECM40_ cell wall organization and biogenesis*| amino acid N-acetyltransferase*|CellComponent=mitochondrial matrix	14.0346	0.518572
YJL088W	YJL088W_ARG3_ arginine biosynthesis*| ornithine carbamoyltransferase|CellComponent=cytosol	13.8643	0.294496
YER069W	YER069W_"ARG5,6"_ ornithine biosynthesis| N-acetyl-gamma-glutamyl-phosphate reductase*|CellComponent=mitochondrial matrix	12.3939	0.833859
YMR096W	YMR096W_SNZ1_ vitamin B6 metabolism| molecular_function unknown|CellComponent=not yet annotated	11.2966	1.21456
YFL014W	YFL014W_HSP12_ response to oxidative stress*| heat shock protein|CellComponent=cellular_component unknown	10.8627	5.04339
YJR109C	YJR109C_CPA2_ arginine biosynthesis| carbamoyl-phosphate synthase (glutamine-hydrolyzing)|CellComponent=cytosol	10.6504	0.252735
YGL118C	YGL118C_ORF:YGL118C_ biological_process unknown| molecular_function unknown|CellComponent=not yet annotated	8.57437	5.20523
YER175C	YER175C_TMT1_ biological_process unknown| molecular_function unknown|CellComponent=not yet annotated	8.36289	0.853987
YGL117W	YGL117W_ORF:YGL117W_ biological_process unknown| molecular_function unknown|CellComponent=not yet annotated	7.58645	0.206167
YHR018C	YHR018C_ARG4_ arginine biosynthesis| argininosuccinate lyase|CellComponent=cytosol	7.48861	0.252176
YOR203W	YOR203W_ORF:YOR203W_ biological_process unknown| molecular_function unknown|CellComponent=not yet annotated	7.32679	0.66912
YCL030C	YCL030C_HIS4_ histidine biosynthesis| histidinol dehydrogenase*|CellComponent=cell	7.29247	0.237494
YNL104C	YNL104C_LEU4_ leucine biosynthesis| 2-isopropylmalate synthase|CellComponent=cytoplasm*	7.22881	1.01099
YGR291C	YGR291C_ORF:YGR291C_ biological_process unknown| molecular_function unknown|CellComponent=not yet annotated	7.1185	7.21746
YJR025C	YJR025C_BNA1_" nicotinamide adenine dinucleotide biosynthesis| 3-hydroxyanthranilate 3,4-dioxygenase|CellComponent=cytoplasm"	6.83001	0.964455
YDR158W	YDR158W_HOM2_ not yet annotated| aspartate-semialdehyde dehydrogenase|CellComponent=not yet annotated	6.33474	0.74376
YOR392W	YOR392W_ORF:YOR392W_ biological_process unknown| molecular_function unknown|CellComponent=not yet annotated	6.33354	2.74409
YBR147W	YBR147W_ORF:YBR147W_ biological_process unknown| molecular_function unknown|CellComponent=not yet annotated	6.03028	0.494711
YAR070C	YAR070C_ORF:YAR070C_ biological_process unknown| molecular_function unknown|CellComponent=not yet annotated	6.01554	6.73802
YBR051W	YBR051W_ORF:YBR051W_ biological_process unknown| molecular_function unknown|CellComponent=not yet annotated	5.98103	5.72831
YIL116W	YIL116W_HIS5_ histidine biosynthesis| histidinol-phosphate aminotransferase|CellComponent=cell	5.90907	1.15866
YDR035W	YDR035W_ARO3_ not yet annotated| 2-dehydro-3-deoxyphosphoheptonate aldolase|CellComponent=not yet annotated	5.57688	0.808347
YGR110W	YGR110W_ORF:YGR110W_ biological_process unknown| molecular_function unknown|CellComponent=not yet annotated	5.35453	0.949742
YDR102C	YDR102C_ORF:YDR102C_ biological_process unknown| molecular_function unknown|CellComponent=not yet annotated	5.32705	3.34562
YDL198C	YDL198C_YHM1_ transport| not yet annotated|CellComponent=not yet annotated	5.23034	0.463179
YNL226W	YNL226W_ORF:YNL226W_ biological_process unknown| molecular_function unknown|CellComponent=not yet annotated	5.19457	1.96132
YER081W	YER081W_SER3_ serine biosynthesis| phosphoglycerate dehydrogenase|CellComponent=cellular_component unknown	5.12918	1.70615
YBR115C	YBR115C_LYS2_ amino acid biosynthesis| aminoadipate-semialdehyde dehydrogenase|CellComponent=cytoplasm	5.08036	0.775887
YGL184C	YGL184C_STR3_ methionine biosynthesis| cystathionine beta-lyase|CellComponent=not yet annotated	5.05334	0.503714
YOL119C	YOL119C_MCH4_ biological_process unknown| molecular_function unknown|CellComponent=not yet annotated	4.99101	1.28558
YOR041C	YOR041C_ORF:YOR041C_ biological_process unknown| molecular_function unknown|CellComponent=not yet annotated	4.97003	4.32324
YBR047W	YBR047W_ORF:YBR047W_ biological_process unknown| molecular_function unknown|CellComponent=not yet annotated	4.95909	0.784571
YKL218C	YKL218C_SRY1_ serine metabolism| not yet annotated|CellComponent=not yet annotated	4.87405	0.740271
YIL165C	YIL165C_ORF:YIL165C_ biological_process unknown| molecular_function unknown|CellComponent=not yet annotated	4.85989	1.34647
YPL200W	YPL200W_CSM4_ biological_process unknown| molecular_function unknown|CellComponent=not yet annotated	4.76261	2.99748
YOR391C	YOR391C_ORF:YOR391C_ biological_process unknown| molecular_function unknown|CellComponent=not yet annotated	4.63949	2.45284
YJL116C	YJL116C_NCA3_ mitochondrion organization and biogenesis| molecular_function unknown|CellComponent=cellular_component unknown	4.58974	3.67186
YIR034C	YIR034C_LYS1_" not yet annotated| saccharopine dehydrogenase (NAD+, L-lysine forming)|CellComponent=cytoplasm"	4.50818	0.538389
YIL164C	YIL164C_NIT1_ biological_process unknown| nitrilase|CellComponent=cellular_component unknown	4.48032	1.25839
YOR345C	YOR345C_ORF:YOR345C_ biological_process unknown| molecular_function unknown|CellComponent=not yet annotated	4.45991	3.14038
YOR130C	YOR130C_ORT1_ nuclear migration (sensu Saccharomyces)*| ornithine transporter|CellComponent=mitochondrial membrane	4.30845	0.638348
YLL047W	YLL047W_ORF:YLL047W_ biological_process unknown| molecular_function unknown|CellComponent=not yet annotated	4.30725	2.73572
YER052C	YER052C_HOM3_ not yet annotated| aspartate kinase|CellComponent=not yet annotated	4.26913	0.580789
YER181C	YER181C_ORF:YER181C_ biological_process unknown| molecular_function unknown|CellComponent=not yet annotated	4.23456	4.1481
YBR256C	YBR256C_RIB5_ vitamin B2 biosynthesis| riboflavin synthase|CellComponent=soluble fraction	4.15574	0.701779
YPL264C	YPL264C_ORF:YPL264C_ biological_process unknown| not yet annotated|CellComponent=not yet annotated	4.12164	0.854263
YMR322C	YMR322C_ORF:YMR322C_ biological_process unknown| molecular_function unknown|CellComponent=not yet annotated	4.11275	2.12162
YEL045C	YEL045C_ORF:YEL045C_ biological_process unknown| molecular_function unknown|CellComponent=not yet annotated	4.10696	3.78791
YEL059W	YEL059W_ORF:YEL059W_ biological_process unknown| molecular_function unknown|CellComponent=not yet annotated	4.07496	4.5265
YDR136C	YDR136C_VPS61_ biological_process unknown| molecular_function unknown|CellComponent=not yet annotated	4.04255	2.78188
YJL089W	YJL089W_SIP4_ not yet annotated| transcription factor|CellComponent=not yet annotated	4.04114	1.01076
YJR016C	YJR016C_ILV3_ not yet annotated| dihydroxy-acid dehydratase|CellComponent=not yet annotated	4.00757	1.03671
YDL170W	YDL170W_UGA3_ transcription| not yet annotated|CellComponent=not yet annotated	3.90892	0.695339
YOL052C-A	YOL052C-A_DDR2_ stress response| molecular_function unknown|CellComponent=cellular_component unknown	3.87493	3.15056
YNR068C	YNR068C_ORF:YNR068C_ biological_process unknown| molecular_function unknown|CellComponent=not yet annotated	3.86568	1.16468
YHR095W	YHR095W_ORF:YHR095W_ biological_process unknown| molecular_function unknown|CellComponent=not yet annotated	3.83299	2.70704
YJR130C	YJR130C_STR2_ not yet annotated| O-succinyl-L-homoserine (thiol)-lyase|CellComponent=not yet annotated	3.79297	0.772021
YPL280W	YPL280W_ORF:YPL280W_ biological_process unknown| molecular_function unknown|CellComponent=not yet annotated	3.78806	1.85836
YOR186W	YOR186W_ORF:YOR186W_ biological_process unknown| molecular_function unknown|CellComponent=not yet annotated	3.77761	2.72715
YJR018W	YJR018W_ORF:YJR018W_ biological_process unknown| molecular_function unknown|CellComponent=not yet annotated	3.77403	1.7096
YDR426C	YDR426C_ORF:YDR426C_ biological_process unknown| molecular_function unknown|CellComponent=not yet annotated	3.75324	2.94384
YJL200C	YJL200C_ORF:YJL200C_ not yet annotated| aconitate hydratase|CellComponent=not yet annotated	3.74025	0.782989
YIL058W	YIL058W_ORF:YIL058W_ biological_process unknown| molecular_function unknown|CellComponent=not yet annotated	3.72479	2.53112
YLR464W	YLR464W_ORF:YLR464W_ biological_process unknown| molecular_function unknown|CellComponent=not yet annotated	3.70974	3.76131
YDR537C	YDR537C_ORF:YDR537C_ biological_process unknown| molecular_function unknown|CellComponent=not yet annotated	3.70304	2.50092
YJL152W	YJL152W_ORF:YJL152W_ biological_process unknown| molecular_function unknown|CellComponent=not yet annotated	3.70035	3.00393
YBR218C	YBR218C_PYC2_ gluconeogenesis*| pyruvate carboxylase|CellComponent=cytosol	3.68863	1.03136
YNR069C	YNR069C_ORF:YNR069C_ biological_process unknown| molecular_function unknown|CellComponent=not yet annotated	3.68127	1.4358
YHR071W	YHR071W_PCL5_" cell cycle| cyclin-dependent protein kinase, regulator|CellComponent=cyclin-dependent protein kinase holoenzyme"	3.68065	0.320126
YPL033C	YPL033C_ORF:YPL033C_ biological_process unknown| molecular_function unknown|CellComponent=not yet annotated	3.66644	0.687999
YKL097C	YKL097C_ORF:YKL097C_ biological_process unknown| molecular_function unknown|CellComponent=not yet annotated	3.64769	1.6424
YEL076C-A	YEL076C-A_ORF:YEL076C-A_ biological_process unknown| molecular_function unknown|CellComponent=not yet annotated	3.64699	3.58682
YBR249C	YBR249C_ARO4_ not yet annotated| 2-dehydro-3-deoxyphosphoheptonate aldolase|CellComponent=not yet annotated	3.62658	0.870609
YJR111C	YJR111C_ORF:YJR111C_ biological_process unknown| molecular_function unknown|CellComponent=not yet annotated	3.61472	0.739567
YOR314W-A	YOR314W-A_ORF:YOR314W-A_ biological_process unknown| molecular_function unknown|CellComponent=cellular_component unknown	3.54963	3.17532
YGR273C	YGR273C_ORF:YGR273C_ biological_process unknown| molecular_function unknown|CellComponent=not yet annotated	3.53894	2.82734
YGR239C	YGR239C_PEX21_ protein-peroxisome targeting| protein binding|CellComponent=cytosol*	3.48743	1.30582
YER055C	YER055C_HIS1_ histidine biosynthesis| ATP phosphoribosyltransferase|CellComponent=cell	3.46009	0.44687
YPR145W	YPR145W_ASN1_ not yet annotated| asparagine synthase (glutamine-hydrolyzing)|CellComponent=not yet annotated	3.45983	0.482791
YML116W	YML116W_ATR1_ multidrug transport| multidrug efflux pump|CellComponent=plasma membrane	3.43694	0.873229
YPL250C	YPL250C_ICY2_ not yet annotated| molecular_function unknown|CellComponent=not yet annotated	3.41657	0.139933
YMR251W-A	YMR251W-A_HOR7_ stress response| molecular_function unknown|CellComponent=membrane fraction	3.35238	1.8466
YLR365W	YLR365W_ORF:YLR365W_ biological_process unknown| molecular_function unknown|CellComponent=not yet annotated	3.34634	3.59576
YOR134W	YOR134W_BAG7_ small GTPase mediated signal transduction| signal transducer*|CellComponent=intracellular	3.33149	4.32068
YBR145W	YBR145W_ADH5_ not yet annotated| acylglycerone-phosphate reductase|CellComponent=not yet annotated	3.31293	0.275922
YHR137W	YHR137W_ARO9_ aromatic amino acid family metabolism| aromatic amino acid transferase|CellComponent=cellular_component unknown	3.29663	1.91568
YDR380W	YDR380W_ARO10_ biological_process unknown| molecular_function unknown|CellComponent=not yet annotated	3.25835	1.54556
YGR269W	YGR269W_ORF:YGR269W_ biological_process unknown| molecular_function unknown|CellComponent=not yet annotated	3.23651	2.64014
YLR296W	YLR296W_ORF:YLR296W_ biological_process unknown| molecular_function unknown|CellComponent=not yet annotated	3.23081	2.73945
YNL036W	YNL036W_NCE103_ not yet annotated| molecular_function unknown|CellComponent=cytoplasm	3.19513	1.73509
YDR127W	YDR127W_ARO1_ not yet annotated| 3-dehydroquinate dehydratase|CellComponent=not yet annotated	3.18227	0.711572
YLR161W	YLR161W_ORF:YLR161W_ biological_process unknown| molecular_function unknown|CellComponent=not yet annotated	3.17852	3.56018
YJL071W	YJL071W_ARG2_ ornithine biosynthesis| amino acid N-acetyltransferase|CellComponent=mitochondrial matrix	3.17184	1.06136
YDR019C	YDR019C_GCV1_ not yet annotated| aminomethyltransferase|CellComponent=not yet annotated	3.15782	1.06361
YPL081W	YPL081W_RPS9A_ protein biosynthesis*| structural constituent of ribosome|CellComponent=cytoplasm*	3.15128	1.97079
YLR159W	YLR159W_ORF:YLR159W_ biological_process unknown| molecular_function unknown|CellComponent=not yet annotated	3.14968	3.49419
YIL060W	YIL060W_ORF:YIL060W_ biological_process unknown| molecular_function unknown|CellComponent=not yet annotated	3.14599	2.96427
YDR354W	YDR354W_TRP4_ tryptophan biosynthesis| anthranilate phosphoribosyltransferase|CellComponent=not yet annotated	3.14528	0.774056
YDR269C	YDR269C_ORF:YDR269C_ biological_process unknown| molecular_function unknown|CellComponent=not yet annotated	3.14001	1.55861
YLR156W	YLR156W_ORF:YLR156W_ biological_process unknown| molecular_function unknown|CellComponent=not yet annotated	3.13442	3.55081
YER073W	YER073W_ALD5_ metabolism| aldehyde dehydrogenase|CellComponent=mitochondrion	3.11642	0.350529
YDL222C	YDL222C_ORF:YDL222C_ cell wall organization and biogenesis| molecular_function unknown|CellComponent=integral membrane protein*	3.10462	2.74687
YJL195C	YJL195C_ORF:YJL195C_ biological_process unknown| molecular_function unknown|CellComponent=not yet annotated	3.07115	2.78593
YAL064W	YAL064W_ORF:YAL064W_ biological_process unknown| molecular_function unknown|CellComponent=not yet annotated	3.06813	3.62723
YML094C-A	YML094C-A_ORF:YML094C-A_ biological_process unknown| molecular_function unknown|CellComponent=not yet annotated	3.05859	3.1954
YGL059W	YGL059W_ORF:YGL059W_ biological_process unknown| molecular_function unknown|CellComponent=cellular_component unknown	3.0413	0.584385
YNL311C	YNL311C_ORF:YNL311C_ biological_process unknown| molecular_function unknown|CellComponent=not yet annotated	3.03919	1.01629
YMR108W	YMR108W_ILV2_ branched chain family amino acid biosynthesis| acetolactate synthase|CellComponent=mitochondrion	3.03666	0.921292
YML066C	YML066C_SMA2_ biological_process unknown| molecular_function unknown|CellComponent=not yet annotated	3.01986	2.2216
YGL186C	YGL186C_ORF:YGL186C_ biological_process unknown| molecular_function unknown|CellComponent=not yet annotated	3.01033	1.34469
YIR013C	YIR013C_GAT4_ transcription| transcription factor|CellComponent=nucleus	3.0102	4.40252
YER085C	YER085C_ORF:YER085C_ biological_process unknown| molecular_function unknown|CellComponent=not yet annotated	3.00686	1.28615
YGR043C	YGR043C_ORF:YGR043C_ not yet annotated| transaldolase|CellComponent=not yet annotated	2.99932	1.80153
YGR161C	YGR161C_ORF:YGR161C_ biological_process unknown| molecular_function unknown|CellComponent=not yet annotated	2.99528	0.496256
YLR152C	YLR152C_ORF:YLR152C_ biological_process unknown| molecular_function unknown|CellComponent=not yet annotated	2.98565	1.1999
YDR223W	YDR223W_ORF:YDR223W_ biological_process unknown| molecular_function unknown|CellComponent=not yet annotated	2.97014	1.50097
YGL224C	YGL224C_SDT1_ biological_process unknown| nucleotidase|CellComponent=not yet annotated	2.96016	0.835463
YML101C-A	YML101C-A_ORF:YML101C-A_ biological_process unknown| molecular_function unknown|CellComponent=not yet annotated	2.94848	2.42781
YOR225W	YOR225W_ORF:YOR225W_ biological_process unknown| molecular_function unknown|CellComponent=not yet annotated	2.93732	1.96574
YKL177W	YKL177W_ORF:YKL177W_ biological_process unknown| molecular_function unknown|CellComponent=not yet annotated	2.93128	3.56731
YHR022C	YHR022C_ORF:YHR022C_ biological_process unknown| molecular_function unknown|CellComponent=not yet annotated	2.92076	2.11518
YAR066W	YAR066W_ORF:YAR066W_ biological_process unknown| molecular_function unknown|CellComponent=not yet annotated	2.91619	2.81304
YBR248C	YBR248C_HIS7_ histidine biosynthesis| imidazoleglycerol-phosphate synthase|CellComponent=cell	2.915	0.703103
YCL009C	YCL009C_ILV6_ branched chain family amino acid biosynthesis| acetolactate synthase|CellComponent=mitochondrion	2.89656	0.702103
YLR164W	YLR164W_ORF:YLR164W_ biological_process unknown| molecular_function unknown|CellComponent=not yet annotated	2.8961	2.08703
YDL221W	YDL221W_ORF:YDL221W_ biological_process unknown| molecular_function unknown|CellComponent=not yet annotated	2.89426	2.19899
YPL035C	YPL035C_ORF:YPL035C_ biological_process unknown| molecular_function unknown|CellComponent=not yet annotated	2.88997	1.15185
YHR208W	YHR208W_BAT1_ not yet annotated| branched-chain amino acid aminotransferase|CellComponent=not yet annotated	2.88549	0.588105
YNL228W	YNL228W_ORF:YNL228W_ biological_process unknown| molecular_function unknown|CellComponent=not yet annotated	2.87561	2.47983
YEL035C	YEL035C_UTR5_ biological_process unknown| molecular_function unknown|CellComponent=not yet annotated	2.84766	2.47792
YJL191W	YJL191W_RPS14B_ protein biosynthesis*| structural constituent of ribosome*|CellComponent=cytosolic small ribosomal subunit (sensu Eukarya)	2.84661	2.67788
YLR402W	YLR402W_ORF:YLR402W_ biological_process unknown| molecular_function unknown|CellComponent=not yet annotated	2.84118	2.11401
YHL037C	YHL037C_ORF:YHL037C_ biological_process unknown| molecular_function unknown|CellComponent=not yet annotated	2.8337	1.90492
YOL091W	YOL091W_SPO21_ not yet annotated| molecular_function unknown|CellComponent=not yet annotated	2.81052	0.954582
YCR064C	YCR064C_ORF:YCR064C_ biological_process unknown| molecular_function unknown|CellComponent=not yet annotated	2.77961	3.41705
YOL140W	YOL140W_ARG8_ ornithine biosynthesis| acetylornithine aminotransferase|CellComponent=mitochondrial matrix	2.76365	1.01031
YLR174W	YLR174W_IDP2_ glutamate biosynthesis*| isocitrate dehydrogenase (NADP+)|CellComponent=cytosol	2.75849	2.47331
YOL118C	YOL118C_ORF:YOL118C_ biological_process unknown| molecular_function unknown|CellComponent=not yet annotated	2.75048	2.24652
YBR104W	YBR104W_YMC2_ transport| not yet annotated|CellComponent=not yet annotated	2.74047	0.812977
YKL211C	YKL211C_TRP3_ tryptophan biosynthesis| indole-3-glycerol-phosphate synthase|CellComponent=not yet annotated	2.73929	0.760609
YAR064W	YAR064W_ORF:YAR064W_ biological_process unknown| molecular_function unknown|CellComponent=not yet annotated	2.7125	2.88764
YPL185W	YPL185W_ORF:YPL185W_ biological_process unknown| molecular_function unknown|CellComponent=not yet annotated	2.70867	2.24821
YLL037W	YLL037W_ORF:YLL037W_ biological_process unknown| molecular_function unknown|CellComponent=not yet annotated	2.70701	2.39129
YIL117C	YIL117C_PRM5_ mating (sensu Saccharomyces)| molecular_function unknown|CellComponent=integral membrane protein	2.68558	2.60997
YPR058W	YPR058W_YMC1_ transport| not yet annotated|CellComponent=not yet annotated	2.66805	0.749981
YJL169W	YJL169W_ORF:YJL169W_ biological_process unknown| molecular_function unknown|CellComponent=not yet annotated	2.64383	2.33806
YFR030W	YFR030W_MET10_ sulfate assimilation| sulfite reductase (NADPH)|CellComponent=cellular_component unknown	2.63925	1.25548
YAR069C	YAR069C_ORF:YAR069C_ biological_process unknown| molecular_function unknown|CellComponent=not yet annotated	2.63916	2.36921
YER119C-A	YER119C-A_ORF:YER119C-A_ biological_process unknown| molecular_function unknown|CellComponent=not yet annotated	2.63613	1.80682
YPR150W	YPR150W_ORF:YPR150W_ biological_process unknown| molecular_function unknown|CellComponent=not yet annotated	2.62235	2.35761
YLR279W	YLR279W_ORF:YLR279W_ biological_process unknown| molecular_function unknown|CellComponent=not yet annotated	2.6154	2.09263
YLR267W	YLR267W_BOP2_ biological_process unknown| molecular_function unknown|CellComponent=not yet annotated	2.60425	0.738313
YBL070C	YBL070C_ORF:YBL070C_ biological_process unknown| molecular_function unknown|CellComponent=not yet annotated	2.59157	2.8827
YLR366W	YLR366W_ORF:YLR366W_ biological_process unknown| molecular_function unknown|CellComponent=not yet annotated	2.58912	2.06692
YDR077W	YDR077W_SED1_ cell wall organization and biogenesis| structural constituent of cell wall|CellComponent=cell wall (sensu Fungi)	2.58621	2.4017
YPL188W	YPL188W_POS5_ biological_process unknown| molecular_function unknown|CellComponent=not yet annotated	2.58166	1.4149
YPR203W	YPR203W_ORF:YPR203W_ biological_process unknown| molecular_function unknown|CellComponent=cellular_component unknown	2.57704	2.42141
YBL043W	YBL043W_ECM13_ not yet annotated| molecular_function unknown|CellComponent=not yet annotated	2.56346	1.13712
YER090W	YER090W_TRP2_ tryptophan biosynthesis| anthranilate synthase|CellComponent=not yet annotated	2.5538	0.716892
YPL135W	YPL135W_ISU1_ iron homeostasis| molecular_function unknown|CellComponent=mitochondrion*	2.54862	1.28031
YHL049C	YHL049C_ORF:YHL049C_ biological_process unknown| molecular_function unknown|CellComponent=not yet annotated	2.54588	2.45802
YDL131W	YDL131W_LYS21_ not yet annotated| homocitrate synthase|CellComponent=nucleus	2.5395	0.735732
YBR068C	YBR068C_BAP2_ amino acid transport| amino acid transporter|CellComponent=plasma membrane	2.53626	1.03225
YOR302W	YOR302W_ORF:YOR302W_ biological_process unknown| molecular_function unknown|CellComponent=not yet annotated	2.52559	0.711175
YKL120W	YKL120W_OAC1_ sulfate transport*| oxaloacetate carrier*|CellComponent=mitochondrial inner membrane	2.52374	0.660316
YBR043C	YBR043C_AQR2_ biological_process unknown| not yet annotated|CellComponent=not yet annotated	2.51576	0.970547
YLL017W	YLL017W_SDC25_ RAS protein signal transduction| RAS guanyl-nucleotide exchange factor|CellComponent=cellular_component unknown	2.51557	0.992494
YHL005C	YHL005C_ORF:YHL005C_ biological_process unknown| molecular_function unknown|CellComponent=not yet annotated	2.50377	2.08772
YNR058W	YNR058W_BIO3_ not yet annotated| adenosylmethionine-8-amino-7-oxononanoate aminotransferase|CellComponent=not yet annotated	2.48175	1.56996
YER001W	YER001W_MNN1_" O-linked glycosylation*| alpha-1,3-mannosyltransferase|CellComponent=Golgi apparatus"	2.47797	1.80387
YGR065C	YGR065C_VHT1_ transport| not yet annotated|CellComponent=not yet annotated	2.47322	1.23821
YDL171C	YDL171C_GLT1_ not yet annotated| glutamate synthase (NADH)|CellComponent=not yet annotated	2.46417	1.99331
YOR062C	YOR062C_ORF:YOR062C_ biological_process unknown| molecular_function unknown|CellComponent=not yet annotated	2.45414	2.23025
YOL162W	YOL162W_ORF:YOL162W_ biological_process unknown| molecular_function unknown|CellComponent=not yet annotated	2.45305	2.34939
YOR337W	YOR337W_TEA1_ transcription| not yet annotated|CellComponent=not yet annotated	2.45202	0.849209
YBR124W	YBR124W_ORF:YBR124W_ biological_process unknown| molecular_function unknown|CellComponent=not yet annotated	2.45052	2.2359
YJR155W	YJR155W_AAD10_ aldehyde metabolism| benzyl alcohol dehydrogenase|CellComponent=cellular_component unknown	2.43666	1.02255
YGL026C	YGL026C_TRP5_ tryptophan biosynthesis| tryptophan synthase|CellComponent=cytoplasm	2.42321	0.582157
YOR303W	YOR303W_CPA1_ arginine biosynthesis| carbamoyl-phosphate synthase (glutamine-hydrolyzing)|CellComponent=cytosol	2.38991	0.612961
YOR108W	YOR108W_ORF:YOR108W_ biological_process unknown| molecular_function unknown|CellComponent=not yet annotated	2.38189	1.01462
YHR021W-A	YHR021W-A_ECM12_ not yet annotated| molecular_function unknown|CellComponent=not yet annotated	2.36692	2.23093
YEL063C	YEL063C_CAN1_ basic amino acid transport| basic amino acid transporter|CellComponent=plasma membrane	2.36549	1.00235
YDL054C	YDL054C_MCH1_ biological_process unknown| molecular_function unknown|CellComponent=not yet annotated	2.3653	0.77277
YGL202W	YGL202W_ARO8_ aromatic amino acid family metabolism| aromatic amino acid transferase|CellComponent=cellular_component unknown	2.35148	0.707049
YCL026C-A	YCL026C-A_FRM2_ not yet annotated| molecular_function unknown|CellComponent=not yet annotated	2.35024	1.06581
YGL182C	YGL182C_ORF:YGL182C_ biological_process unknown| molecular_function unknown|CellComponent=not yet annotated	2.3501	1.1357
YBR064W	YBR064W_ORF:YBR064W_ biological_process unknown| molecular_function unknown|CellComponent=not yet annotated	2.34528	1.71124
YJL202C	YJL202C_ORF:YJL202C_ biological_process unknown| molecular_function unknown|CellComponent=not yet annotated	2.33784	1.2595
YNL279W	YNL279W_PRM1_ cell-cell fusion| molecular_function unknown|CellComponent=integral membrane protein*	2.3366	2.19746
YGR052W	YGR052W_ORF:YGR052W_ biological_process unknown| molecular_function unknown|CellComponent=not yet annotated	2.33539	3.13045
YLR348C	YLR348C_DIC1_ dicarboxylic acid transport| dicarboxylic acid transporter|CellComponent=mitochondrial membrane	2.33208	0.79621
YDL183C	YDL183C_ORF:YDL183C_ biological_process unknown| molecular_function unknown|CellComponent=not yet annotated	2.32476	0.754663
YOR222W	YOR222W_ODC2_ transport| not yet annotated|CellComponent=not yet annotated	2.32281	0.791184
YNL285W	YNL285W_ORF:YNL285W_ biological_process unknown| molecular_function unknown|CellComponent=not yet annotated	2.32086	2.44422
YIL174W	YIL174W_ORF:YIL174W_ biological_process unknown| molecular_function unknown|CellComponent=not yet annotated	2.31462	1.60819
YER124C	YER124C_DSE1_ biological_process unknown| molecular_function unknown|CellComponent=not yet annotated	2.31349	2.45172
YPL017C	YPL017C_ORF:YPL017C_ biological_process unknown| molecular_function unknown|CellComponent=not yet annotated	2.31065	2.71084
YCL027W	YCL027W_FUS1_ mating (sensu Saccharomyces)| molecular_function unknown|CellComponent=plasma membrane	2.30727	1.90141
YJL052C-A	YJL052C-A_ORF:YJL052C-A_ biological_process unknown| molecular_function unknown|CellComponent=cellular_component unknown	2.30721	2.25073
YPL273W	YPL273W_SAM4_ sulfur amino acid metabolism| homocysteine S-methyltransferase|CellComponent=cellular_component unknown	2.30632	1.00406
YFL065C	YFL065C_ORF:YFL065C_ biological_process unknown| molecular_function unknown|CellComponent=not yet annotated	2.29839	2.29918
YGL089C	YGL089C_MF(ALPHA)2_ pheromone response (sensu Saccharomyces)| pheromone|CellComponent=extracellular	2.28489	2.6925
YKR034W	YKR034W_DAL80_ not yet annotated| transcription factor|CellComponent=not yet annotated	2.28328	2.0423
YDL032W	YDL032W_ORF:YDL032W_ biological_process unknown| molecular_function unknown|CellComponent=not yet annotated	2.27174	1.561
YMR189W	YMR189W_GCV2_ not yet annotated| glycine dehydrogenase (decarboxylating)|CellComponent=not yet annotated	2.26899	1.17353
YOL154W	YOL154W_ZPS1_ biological_process unknown| molecular_function unknown|CellComponent=cellular_component unknown	2.25663	1.70264
YKL163W	YKL163W_PIR3_ cell wall organization and biogenesis| structural constituent of cell wall|CellComponent=cell wall	2.24721	2.18909
YBL071C	YBL071C_ORF:YBL071C_ biological_process unknown| molecular_function unknown|CellComponent=not yet annotated	2.24623	1.79255
YDR037W	YDR037W_KRS1_ not yet annotated| lysine-tRNA ligase|CellComponent=not yet annotated	2.24449	0.949048
YMR195W	YMR195W_ICY1_ not yet annotated| molecular_function unknown|CellComponent=not yet annotated	2.23892	0.481869
YLL046C	YLL046C_RNP1_ biological_process unknown| not yet annotated|CellComponent=not yet annotated	2.23745	1.18484
YJR154W	YJR154W_ORF:YJR154W_ biological_process unknown| molecular_function unknown|CellComponent=not yet annotated	2.23472	0.845991
YMR169C	YMR169C_ALD3_ stress response| aldehyde dehydrogenase|CellComponent=cytoplasm	2.23465	2.29711
YLL067C	YLL067C_ORF:YLL067C_ biological_process unknown| molecular_function unknown|CellComponent=not yet annotated	2.2292	2.08513
YNL129W	YNL129W_ORF:YNL129W_ biological_process unknown| molecular_function unknown|CellComponent=not yet annotated	2.2266	0.898385
YPL061W	YPL061W_ALD6_ carbohydrate metabolism*| aldehyde dehydrogenase|CellComponent=cytoplasm	2.22539	1.93572
YBR250W	YBR250W_ORF:YBR250W_ biological_process unknown| molecular_function unknown|CellComponent=not yet annotated	2.22243	1.22664
YGL032C	YGL032C_AGA2_ agglutination (sensu Saccharomyces)| cell adhesion receptor|CellComponent=cell wall	2.22053	1.33192
YPL281C	YPL281C_ERR2_ biological_process unknown| molecular_function unknown|CellComponent=not yet annotated	2.21826	1.12327
YGR107W	YGR107W_ORF:YGR107W_ biological_process unknown| molecular_function unknown|CellComponent=not yet annotated	2.21629	2.35182
YFL034C-A	YFL034C-A_RPL22B_ protein biosynthesis| structural constituent of ribosome|CellComponent=cytosolic large ribosomal subunit (sensu Eukarya)	2.21555	1.66473
YHR214W	YHR214W_ORF:YHR214W_ biological_process unknown| molecular_function unknown|CellComponent=not yet annotated	2.21477	2.26665
YER066C-A	YER066C-A_ORF:YER066C-A_ biological_process unknown| molecular_function unknown|CellComponent=not yet annotated	2.21469	1.31855
YML128C	YML128C_MSC1_ biological_process unknown| molecular_function unknown|CellComponent=cellular_component unknown	2.21168	1.93474
YIL094C	YIL094C_LYS12_ lysine biosynthesis| not yet annotated|CellComponent=mitochondrion	2.20353	0.880092
YJR119C	YJR119C_ORF:YJR119C_ biological_process unknown| molecular_function unknown|CellComponent=not yet annotated	2.20283	1.59175
YIR031C	YIR031C_DAL7_ allantoin catabolism| malate synthase|CellComponent=peroxisomal matrix	2.19281	1.89549
YAR053W	YAR053W_ORF:YAR053W_ biological_process unknown| molecular_function unknown|CellComponent=not yet annotated	2.1874	2.02165
YGR069W	YGR069W_ORF:YGR069W_ biological_process unknown| molecular_function unknown|CellComponent=not yet annotated	2.17443	1.92202
YNL331C	YNL331C_AAD14_ aldehyde metabolism| benzyl alcohol dehydrogenase|CellComponent=cellular_component unknown	2.17087	2.36928
YJR020W	YJR020W_ORF:YJR020W_ biological_process unknown| molecular_function unknown|CellComponent=not yet annotated	2.17037	1.9407
YIR017C	YIR017C_MET28_ regulation of transcription from Pol II promoter*| specific RNA polymerase II transcription factor|CellComponent=nucleus	2.16227	0.681061
YPL223C	YPL223C_GRE1_ biological_process unknown| molecular_function unknown|CellComponent=cytoplasm	2.1621	1.85491
YPR053C	YPR053C_ORF:YPR053C_ biological_process unknown| molecular_function unknown|CellComponent=not yet annotated	2.16082	2.04911
YMR321C	YMR321C_ORF:YMR321C_ biological_process unknown| molecular_function unknown|CellComponent=not yet annotated	2.15396	0.907523
YHR122W	YHR122W_ORF:YHR122W_ biological_process unknown| molecular_function unknown|CellComponent=not yet annotated	2.15093	0.87953
YBR012C	YBR012C_ORF:YBR012C_ biological_process unknown| molecular_function unknown|CellComponent=not yet annotated	2.14992	2.88387
YIL059C	YIL059C_ORF:YIL059C_ biological_process unknown| molecular_function unknown|CellComponent=not yet annotated	2.14865	1.80595
YHR029C	YHR029C_ORF:YHR029C_ biological_process unknown| molecular_function unknown|CellComponent=not yet annotated	2.1442	0.389398
YCL055W	YCL055W_KAR4_ meiosis*| transcription factor|CellComponent=nucleus	2.14256	2.05761
YNL251C	YNL251C_NRD1_" nucleobase, nucleoside, nucleotide and nucleic acid metabolism| RNA binding|CellComponent=not yet annotated"	2.13905	1.97674
YDR379C-A	YDR379C-A_ORF:YDR379C-A_ biological_process unknown| molecular_function unknown|CellComponent=cellular_component unknown	2.13044	1.7945
YNL143C	YNL143C_ORF:YNL143C_ biological_process unknown| molecular_function unknown|CellComponent=not yet annotated	2.12655	2.2874
YER185W	YER185W_ORF:YER185W_ biological_process unknown| molecular_function unknown|CellComponent=not yet annotated	2.12564	1.597
YNL160W	YNL160W_YGP1_ stress response*| molecular_function unknown|CellComponent=cellular_component unknown	2.11724	1.61462
YBR083W	YBR083W_TEC1_ pseudohyphal growth| specific RNA polymerase II transcription factor|CellComponent=nucleus	2.11009	1.93658
YJL185C	YJL185C_ORF:YJL185C_ biological_process unknown| molecular_function unknown|CellComponent=not yet annotated	2.1096	1.52798
YGL148W	YGL148W_ARO2_ not yet annotated| chorismate synthase|CellComponent=not yet annotated	2.10546	0.689634
YLR235C	YLR235C_ORF:YLR235C_ biological_process unknown| molecular_function unknown|CellComponent=not yet annotated	2.10453	1.33493
YKR015C	YKR015C_ORF:YKR015C_ biological_process unknown| molecular_function unknown|CellComponent=not yet annotated	2.10227	2.10867
YDR491C	YDR491C_ORF:YDR491C_ biological_process unknown| molecular_function unknown|CellComponent=not yet annotated	2.09615	1.17577
YDL223C	YDL223C_HBT1_ biological_process unknown| molecular_function unknown|CellComponent=not yet annotated	2.09357	1.80065
YLR355C	YLR355C_ILV5_ branched chain family amino acid biosynthesis| ketol-acid reductoisomerase|CellComponent=mitochondrion	2.09296	0.777899
YKL106C-A	YKL106C-A_ORF:YKL106C-A_ biological_process unknown| molecular_function unknown|CellComponent=cellular_component unknown	2.08616	1.63597
YJL022W	YJL022W_ORF:YJL022W_ biological_process unknown| molecular_function unknown|CellComponent=not yet annotated	2.08563	1.99291
YDR242W	YDR242W_AMD2_ not yet annotated| amidase|CellComponent=not yet annotated	2.08006	0.991651
YHR162W	YHR162W_ORF:YHR162W_ biological_process unknown| molecular_function unknown|CellComponent=not yet annotated	2.07696	0.934834
YJL160C	YJL160C_ORF:YJL160C_ biological_process unknown| molecular_function unknown|CellComponent=not yet annotated	2.07408	0.781442
YGL053W	YGL053W_PRM8_ mating (sensu Saccharomyces)| molecular_function unknown|CellComponent=integral membrane protein	2.07382	1.58798
YGL009C	YGL009C_LEU1_ not yet annotated| 3-isopropylmalate dehydratase|CellComponent=not yet annotated	2.07324	0.688986
YDL066W	YDL066W_IDP1_ glutamate biosynthesis*| isocitrate dehydrogenase (NADP+)|CellComponent=mitochondrion	2.06911	0.680863
YBR174C	YBR174C_ORF:YBR174C_ biological_process unknown| molecular_function unknown|CellComponent=not yet annotated	2.06842	1.1138
YEL076C	YEL076C_ORF:YEL076C_ biological_process unknown| molecular_function unknown|CellComponent=not yet annotated	2.06561	2.20145
YOL160W	YOL160W_ORF:YOL160W_ biological_process unknown| molecular_function unknown|CellComponent=not yet annotated	2.05925	1.79673
YER056C	YER056C_FCY2_ transport| not yet annotated|CellComponent=not yet annotated	2.05454	0.874622
YOR192C	YOR192C_ORF:YOR192C_ biological_process unknown| not yet annotated|CellComponent=not yet annotated	2.0516	1.4825
YKL102C	YKL102C_ORF:YKL102C_ biological_process unknown| molecular_function unknown|CellComponent=not yet annotated	2.04111	2.86798
YDL182W	YDL182W_LYS20_ not yet annotated| homocitrate synthase|CellComponent=nucleus	2.03926	0.407289
YGL183C	YGL183C_MND1_ meiotic recombination| molecular_function unknown|CellComponent=cellular_component unknown	2.0345	1.69214
YMR057C	YMR057C_ORF:YMR057C_ biological_process unknown| molecular_function unknown|CellComponent=not yet annotated	2.03382	2.01413
YDL085W	YDL085W_NDE2_ biological_process unknown| NADH dehydrogenase|CellComponent=not yet annotated	2.03329	0.852002
YOR366W	YOR366W_ORF:YOR366W_ biological_process unknown| molecular_function unknown|CellComponent=not yet annotated	2.02537	1.78268
YBR035C	YBR035C_PDX3_ fatty acid metabolism| pyridoxamine-phosphate oxidase|CellComponent=cellular_component unknown	2.02052	0.732163
YOR237W	YOR237W_HES1_ sterol metabolism| molecular_function unknown|CellComponent=not yet annotated	2.01697	1.99772
YNL116W	YNL116W_ORF:YNL116W_ biological_process unknown| molecular_function unknown|CellComponent=not yet annotated	2.01582	1.28036
YPR167C	YPR167C_MET16_ methionine metabolism*| phosphoadenylyl-sulfate reductase (thioredoxin)|CellComponent=cellular_component unknown	2.0148	0.759261
YOR161C	YOR161C_ORF:YOR161C_ biological_process unknown| molecular_function unknown|CellComponent=not yet annotated	2.01416	2.11733
YBR082C	YBR082C_UBC4_ stress response*| ubiquitin conjugating enzyme|CellComponent=26S proteasome	0.498087	0.496173
YBR056W	YBR056W_ORF:YBR056W_ biological_process unknown| molecular_function unknown|CellComponent=not yet annotated	0.497662	0.588693
YEL012W	YEL012W_UBC8_ polyubiquitination*| ubiquitin conjugating enzyme|CellComponent=cellular_component unknown	0.496611	0.555833
YLL013C	YLL013C_PUF3_ biological_process unknown| molecular_function unknown|CellComponent=not yet annotated	0.496366	0.575479
YGL255W	YGL255W_ZRT1_ high-affinity zinc ion transport| high affinity zinc uptake transporter|CellComponent=not yet annotated	0.496288	0.57663
YDL078C	YDL078C_MDH3_ fatty acid beta-oxidation*| malic enzyme|CellComponent=peroxisomal matrix	0.493672	0.52744
YBR299W	YBR299W_MAL32_ maltose catabolism| alpha-glucosidase|CellComponent=cellular_component unknown	0.493666	0.452306
YDL228C	YDL228C_ORF:YDL228C_ biological_process unknown| molecular_function unknown|CellComponent=not yet annotated	0.493657	0.713753
YOL102C	YOL102C_TPT1_ tRNA splicing| tRNA 2-phosphotransferase|CellComponent=nucleus	0.491351	0.561181
YFL045C	YFL045C_SEC53_ not yet annotated| phosphomannomutase|CellComponent=not yet annotated	0.490325	0.690417
YBR092C	YBR092C_PHO3_ thiamin transport| acid phosphatase|CellComponent=periplasmic space (sensu Fungi)	0.490318	0.650004
YDR497C	YDR497C_ITR1_ transport| not yet annotated|CellComponent=not yet annotated	0.489681	0.643572
YDR518W	YDR518W_EUG1_ protein folding*| protein disulfide isomerase|CellComponent=endoplasmic reticulum	0.489388	0.565088
YBR090C	YBR090C_ORF:YBR090C_ biological_process unknown| molecular_function unknown|CellComponent=not yet annotated	0.48889	0.587049
YMR242C	YMR242C_RPL20A_ protein biosynthesis| structural constituent of ribosome|CellComponent=cytosolic large ribosomal subunit (sensu Eukarya)	0.488751	0.600408
YGL170C	YGL170C_SPO74_ biological_process unknown| molecular_function unknown|CellComponent=not yet annotated	0.484377	0.75371
YLL044W	YLL044W_ORF:YLL044W_ biological_process unknown| molecular_function unknown|CellComponent=not yet annotated	0.483669	0.474296
YOR074C	YOR074C_CDC21_ DNA dependent DNA replication*| thymidylate synthase|CellComponent=nucleus	0.483436	0.533247
YNR022C	YNR022C_ORF:YNR022C_ biological_process unknown| molecular_function unknown|CellComponent=not yet annotated	0.482643	0.626278
YER043C	YER043C_SAH1_ not yet annotated| adenosylhomocysteinase|CellComponent=not yet annotated	0.482171	0.590128
YFR053C	YFR053C_HXK1_ fructose metabolism| hexokinase|CellComponent=cytosol	0.482158	0.425203
YDR274C	YDR274C_ORF:YDR274C_ biological_process unknown| molecular_function unknown|CellComponent=not yet annotated	0.481556	0.425764
YJL218W	YJL218W_ORF:YJL218W_ biological_process unknown| molecular_function unknown|CellComponent=not yet annotated	0.476424	0.639373
YOR382W	YOR382W_FIT2_ biological_process unknown| molecular_function unknown|CellComponent=cell wall (sensu Fungi)	0.475858	0.308482
YKL093W	YKL093W_MBR1_ not yet annotated| molecular_function unknown|CellComponent=not yet annotated	0.475129	0.609233
YCR031C	YCR031C_RPS14A_ protein biosynthesis*| structural constituent of ribosome*|CellComponent=cytosolic small ribosomal subunit (sensu Eukarya)	0.472088	0.458163
YNR032C-A	YNR032C-A_HUB1_ biological_process unknown| protein tagging|CellComponent=cellular_component unknown	0.472087	0.569835
YGR234W	YGR234W_YHB1_ stress response| molecular_function unknown|CellComponent=cellular_component unknown	0.471938	0.632652
YMR186W	YMR186W_HSC82_ stress response*| chaperone*|CellComponent=cellular_component unknown	0.471007	0.552696
YPL127C	YPL127C_HHO1_" regulation of transcription, DNA-dependent| DNA binding|CellComponent=nucleus*"	0.469918	0.548488
YMR284W	YMR284W_YKU70_ DNA repair| not yet annotated|CellComponent=not yet annotated	0.468453	0.545871
YLR301W	YLR301W_ORF:YLR301W_ biological_process unknown| molecular_function unknown|CellComponent=not yet annotated	0.467925	0.51005
YLR420W	YLR420W_URA4_ nucleotide biosynthesis| dihydroorotase|CellComponent=not yet annotated	0.46627	0.489486
YOL152W	YOL152W_FRE7_ biological_process unknown| molecular_function unknown|CellComponent=not yet annotated	0.465932	1.42431
YJR105W	YJR105W_ADO1_ purine base metabolism| adenosine kinase|CellComponent=cellular_component unknown	0.464022	0.510664
YOR045W	YOR045W_TOM6_ mitochondrial translocation| protein transporter|CellComponent=mitochondrial outer membrane translocase complex	0.463087	0.471169
YPL187W	YPL187W_MF(ALPHA)1_ pheromone response (sensu Saccharomyces)| pheromone|CellComponent=extracellular	0.461205	0.846295
YHR215W	YHR215W_PHO12_ biological_process unknown| acid phosphatase|CellComponent=cellular_component unknown	0.460436	0.48645
YDR302W	YDR302W_GPI11_ GPI anchor biosynthesis| phosphoethanolamine N-methyltransferase|CellComponent=endoplasmic reticulum	0.459156	0.634584
YKL153W	YKL153W_ORF:YKL153W_ biological_process unknown| molecular_function unknown|CellComponent=not yet annotated	0.456291	0.427658
YLR149C-A	YLR149C-A_ORF:YLR149C-A_ biological_process unknown| molecular_function unknown|CellComponent=cellular_component unknown	0.454809	0.422652
YLR126C	YLR126C_ORF:YLR126C_ biological_process unknown| molecular_function unknown|CellComponent=not yet annotated	0.453287	0.457901
YAR071W	YAR071W_PHO11_ biological_process unknown| acid phosphatase|CellComponent=periplasmic space (sensu Fungi)*	0.451981	0.471502
YDR516C	YDR516C_EMI2_ biological_process unknown| molecular_function unknown|CellComponent=cytoplasm	0.446304	0.396122
YLR218C	YLR218C_ORF:YLR218C_ biological_process unknown| molecular_function unknown|CellComponent=not yet annotated	0.442964	0.522917
YLR180W	YLR180W_SAM1_ methionine metabolism| methionine adenosyltransferase|CellComponent=cytoplasm	0.442186	0.423182
YDR424C	YDR424C_DYN2_ microtubule-based process*| microtubule motor|CellComponent=cell	0.441804	0.461691
YDL037C	YDL037C_ORF:YDL037C_ biological_process unknown| not yet annotated|CellComponent=not yet annotated	0.438441	0.551563
YOR285W	YOR285W_ORF:YOR285W_ biological_process unknown| molecular_function unknown|CellComponent=not yet annotated	0.438106	0.429998
YJR047C	YJR047C_ANB1_ translational initiation| translation initiation factor|CellComponent=ribosome	0.438022	0.539577
YPR069C	YPR069C_SPE3_ pantothenate biosynthesis| spermidine synthase|CellComponent=not yet annotated	0.437965	0.597666
YGR146C	YGR146C_ORF:YGR146C_ biological_process unknown| molecular_function unknown|CellComponent=not yet annotated	0.43758	0.330014
YMR319C	YMR319C_FET4_ low affinity iron transport| iron transporter|CellComponent=integral plasma membrane protein	0.436841	0.690529
YER110C	YER110C_KAP123_ not yet annotated| not yet annotated|CellComponent=cytoplasm*	0.436293	0.646587
YPL170W	YPL170W_ORF:YPL170W_ biological_process unknown| molecular_function unknown|CellComponent=not yet annotated	0.434021	0.469036
YML027W	YML027W_YOX1_ biological_process unknown| not yet annotated|CellComponent=not yet annotated	0.433892	0.421353
YLL061W	YLL061W_MMP1_ sulfur amino acid transport| S-methylmethionine transporter|CellComponent=cellular_component unknown	0.433427	0.641011
YPR166C	YPR166C_MRP2_ protein biosynthesis| structural constituent of ribosome|CellComponent=mitochondrial small ribosomal subunit	0.429802	0.441734
YBR027C	YBR027C_ORF:YBR027C_ biological_process unknown| molecular_function unknown|CellComponent=not yet annotated	0.428755	0.5899
YFL018C	YFL018C_LPD1_ serine biosynthesis*| dihydrolipoamide dehydrogenase|CellComponent=mitochondrial matrix*	0.428616	0.39332
YOR253W	YOR253W_ARD2_ biological_process unknown| molecular_function unknown|CellComponent=not yet annotated	0.428608	0.5665
YMR006C	YMR006C_PLB2_ not yet annotated| lysophospholipase|CellComponent=cell wall (sensu Fungi)	0.425687	0.668001
YLR293C	YLR293C_GSP1_ rRNA processing*| RAN small monomeric GTPase|CellComponent=nucleus	0.419511	0.452164
YML070W	YML070W_DAK1_ not yet annotated| glycerone kinase|CellComponent=not yet annotated	0.419504	0.375254
YDR216W	YDR216W_ADR1_ transcription*| transcription factor|CellComponent=nucleus	0.41723	0.514446
YGL055W	YGL055W_OLE1_ mitochondrion inheritance*| stearoyl-CoA desaturase|CellComponent=endoplasmic reticulum membrane	0.416922	0.462622
YPL248C	YPL248C_GAL4_" regulation of transcription, DNA-dependent*| transcriptional activator|CellComponent=nucleus"	0.416343	0.414269
YOR375C	YOR375C_GDH1_ not yet annotated| glutamate dehydrogenase (NADP+)|CellComponent=cytoplasm	0.415805	0.32587
YCL028W	YCL028W_RNQ1_ biological_process unknown| molecular_function unknown|CellComponent=not yet annotated	0.415525	0.390604
YOR332W	YOR332W_VMA4_ vacuolar acidification| hydrogen-transporting two-sector ATPase|CellComponent=vacuolar membrane (sensu Fungi)*	0.414901	0.434684
YAL004W	YAL004W_ORF:YAL004W_ biological_process unknown| molecular_function unknown|CellComponent=cellular_component unknown	0.411326	0.447441
YML008C	YML008C_ERG6_ ergosterol biosynthesis| delta(24)-sterol C-methyltransferase|CellComponent=endoplasmic reticulum*	0.406882	0.442902
YJL173C	YJL173C_RFA3_ nucleotide-excision repair*| DNA replication factor|CellComponent=DNA replication factor A complex	0.40542	0.529528
YGR109C	YGR109C_CLB6_" G1/S transition of mitotic cell cycle*| cyclin-dependent protein kinase, regulator|CellComponent=cellular_component unknown"	0.403417	0.371049
YOL002C	YOL002C_ORF:YOL002C_ biological_process unknown| molecular_function unknown|CellComponent=integral membrane protein	0.399212	0.56594
YBR190W	YBR190W_ORF:YBR190W_ biological_process unknown| molecular_function unknown|CellComponent=not yet annotated	0.399072	0.529193
YGR249W	YGR249W_MGA1_ not yet annotated| molecular_function unknown|CellComponent=not yet annotated	0.398858	0.563005
YMR215W	YMR215W_GAS3_ biological_process unknown| molecular_function unknown|CellComponent=cell wall (sensu Fungi)	0.389711	0.502697
YDR502C	YDR502C_SAM2_ methionine metabolism| methionine adenosyltransferase|CellComponent=not yet annotated	0.389147	0.399384
YNL055C	YNL055C_POR1_ transport| not yet annotated|CellComponent=not yet annotated	0.381241	0.349031
YPL171C	YPL171C_OYE3_ not yet annotated| NADPH dehydrogenase|CellComponent=not yet annotated	0.380336	0.421351
YBR203W	YBR203W_ORF:YBR203W_ biological_process unknown| molecular_function unknown|CellComponent=not yet annotated	0.37955	0.418763
YOL143C	YOL143C_RIB4_ vitamin B2 biosynthesis| riboflavin synthase|CellComponent=cellular_component unknown	0.376998	0.323764
YGR224W	YGR224W_AZR1_ transport| transporter|CellComponent=membrane	0.374837	0.413108
YDR281C	YDR281C_PHM6_ biological_process unknown| molecular_function unknown|CellComponent=cellular_component unknown	0.370636	0.498629
YNR062C	YNR062C_ORF:YNR062C_ biological_process unknown| molecular_function unknown|CellComponent=not yet annotated	0.36488	0.647429
YGR285C	YGR285C_ZUO1_ protein folding| chaperone|CellComponent=cytoplasm*	0.364656	0.442111
YMR013W-A	YMR013W-A_ORF:YMR013W-A_ biological_process unknown| molecular_function unknown|CellComponent=cellular_component unknown	0.364556	0.462961
YJL217W	YJL217W_ORF:YJL217W_ biological_process unknown| molecular_function unknown|CellComponent=not yet annotated	0.362764	0.559676
YOR331C	YOR331C_ORF:YOR331C_ biological_process unknown| molecular_function unknown|CellComponent=not yet annotated	0.362659	0.352718
YJR139C	YJR139C_HOM6_ not yet annotated| 5-amino-6-(5-phosphoribosylamino)uracil reductase|CellComponent=not yet annotated	0.358357	0.359809
YPL165C	YPL165C_SET6_ biological_process unknown| molecular_function unknown|CellComponent=not yet annotated	0.347318	0.73851
YER011W	YER011W_TIR1_ cell wall organization and biogenesis*| structural constituent of cell wall|CellComponent=cell wall	0.34696	0.26868
YBL049W	YBL049W_ORF:YBL049W_ biological_process unknown| molecular_function unknown|CellComponent=not yet annotated	0.344766	0.290743
YMR303C	YMR303C_ADH2_ ethanol metabolism| acylglycerone-phosphate reductase|CellComponent=cytoplasm	0.344387	0.424573
YOL126C	YOL126C_MDH2_ gluconeogenesis*| malic enzyme|CellComponent=cytoplasm*	0.343453	0.316173
Q0080	Q0080_AAP1_" ATP synthesis coupled proton transport| hydrogen-transporting two-sector ATPase|CellComponent=proton-transporting ATP synthase complex, coupling factor F(0) (sensu Eukarya)"	0.342705	0.466697
YBL048W	YBL048W_ORF:YBL048W_ biological_process unknown| molecular_function unknown|CellComponent=not yet annotated	0.342377	0.300648
YJL026W	YJL026W_RNR2_ DNA replication| ribonucleoside-diphosphate reductase|CellComponent=cytosol	0.338543	0.446594
Q0075	Q0075_AI5_BETA_ biological_process unknown| molecular_function unknown|CellComponent=not yet annotated	0.332751	0.546105
YLR043C	YLR043C_TRX1_ response to oxidative stress*| thiol-disulfide exchange intermediate|CellComponent=cytosol*	0.332593	0.334708
YOR178C	YOR178C_GAC1_ meiosis*| protein phosphatase type 1|CellComponent=protein phosphatase type 1 complex	0.324106	0.389958
YDR368W	YDR368W_YPR1_ biological_process unknown| molecular_function unknown|CellComponent=not yet annotated	0.322903	0.313318
YNR034W-A	YNR034W-A_ORF:YNR034W-A_ biological_process unknown| molecular_function unknown|CellComponent=not yet annotated	0.319026	0.382879
YHR064C	YHR064C_SSZ1_ protein biosynthesis| chaperone|CellComponent=cytoplasm	0.318447	0.417179
Q0297	Q0297_ORF:Q0297_ biological_process unknown| molecular_function unknown|CellComponent=not yet annotated	0.310551	0.394344
YDR304C	YDR304C_CPR5_ stress response| peptidyl-prolyl cis-trans isomerase|CellComponent=cytoplasm*	0.284736	0.324817
YCL027C-A	YCL027C-A_ORF:YCL027C-A_ biological_process unknown| molecular_function unknown|CellComponent=cellular_component unknown	0.283651	0.246835
YOL101C	YOL101C_ORF:YOL101C_ biological_process unknown| molecular_function unknown|CellComponent=not yet annotated	0.278942	0.345201
YLR044C	YLR044C_PDC1_ ethanol fermentation| pyruvate decarboxylase|CellComponent=cellular_component unknown	0.278817	0.278671
YBR093C	YBR093C_PHO5_ phosphate metabolism*| acid phosphatase|CellComponent=cell wall (sensu Fungi)*	0.264252	0.315744
YLR109W	YLR109W_AHP1_ response to oxidative stress*| thioredoxin peroxidase*|CellComponent=cytoplasm	0.260504	0.279935
YHR092C	YHR092C_HXT4_ hexose transport| glucose transporter*|CellComponent=not yet annotated	0.25953	0.589683
YKL216W	YKL216W_URA1_ pyrimidine base biosynthesis| dihydroorotate dehydrogenase|CellComponent=cytoplasm	0.247028	0.365006
YCL050C	YCL050C_APA1_ not yet annotated| ATP adenylyltransferase|CellComponent=not yet annotated	0.241729	0.262094
YCL064C	YCL064C_CHA1_ not yet annotated| threonine dehydratase|CellComponent=not yet annotated	0.216751	0.35709
YOL151W	YOL151W_GRE2_ biological_process unknown| molecular_function unknown|CellComponent=not yet annotated	0.204681	0.292942
YBL044W	YBL044W_ORF:YBL044W_ biological_process unknown| molecular_function unknown|CellComponent=not yet annotated	0.195124	0.838701
Table S2. Genes whose expression changed more than 2-fold in response to boron stress in wild type cells.
