# Supplementary material for: Boron Stress Activates the General Amino Acid Control Mechanism and Inhibits Protein Synthesis
Source: PLoS One. 2011 Nov 17;6(11):e27772. doi: 10.1371/journal.pone.0027772 (PMC3219688; doi:10.1371/journal.pone.0027772)
Supplement: Table S3 — Genes whose expression changed more than 2-fold in gcn4Δ cells in response to boron. (XLS) [file pone.0027772.s006.xls]

## Sheet: B1
UNIQID	Annotation	WT	gcn4D
YDR282C	YDR282C_ORF:YDR282C_ biological_process unknown| molecular_function unknown|CellComponent=not yet annotated	0.990469	18.5318
YGR291C	YGR291C_ORF:YGR291C_ biological_process unknown| molecular_function unknown|CellComponent=not yet annotated	7.1185	7.21746
YAR070C	YAR070C_ORF:YAR070C_ biological_process unknown| molecular_function unknown|CellComponent=not yet annotated	6.01554	6.73802
YBR051W	YBR051W_ORF:YBR051W_ biological_process unknown| molecular_function unknown|CellComponent=not yet annotated	5.98103	5.72831
YGL118C	YGL118C_ORF:YGL118C_ biological_process unknown| molecular_function unknown|CellComponent=not yet annotated	8.57437	5.20523
YFL014W	YFL014W_HSP12_ response to oxidative stress*| heat shock protein|CellComponent=cellular_component unknown	10.8627	5.04339
YEL059W	YEL059W_ORF:YEL059W_ biological_process unknown| molecular_function unknown|CellComponent=not yet annotated	4.07496	4.5265
YIR013C	YIR013C_GAT4_ transcription| transcription factor|CellComponent=nucleus	3.0102	4.40252
YOR041C	YOR041C_ORF:YOR041C_ biological_process unknown| molecular_function unknown|CellComponent=not yet annotated	4.97003	4.32324
YOR134W	YOR134W_BAG7_ small GTPase mediated signal transduction| signal transducer*|CellComponent=intracellular	3.33149	4.32068
YER181C	YER181C_ORF:YER181C_ biological_process unknown| molecular_function unknown|CellComponent=not yet annotated	4.23456	4.1481
YEL045C	YEL045C_ORF:YEL045C_ biological_process unknown| molecular_function unknown|CellComponent=not yet annotated	4.10696	3.78791
YLR464W	YLR464W_ORF:YLR464W_ biological_process unknown| molecular_function unknown|CellComponent=not yet annotated	3.70974	3.76131
YJL116C	YJL116C_NCA3_ mitochondrion organization and biogenesis| molecular_function unknown|CellComponent=cellular_component unknown	4.58974	3.67186
YAL064W	YAL064W_ORF:YAL064W_ biological_process unknown| molecular_function unknown|CellComponent=not yet annotated	3.06813	3.62723
YLR365W	YLR365W_ORF:YLR365W_ biological_process unknown| molecular_function unknown|CellComponent=not yet annotated	3.34634	3.59576
YEL076C-A	YEL076C-A_ORF:YEL076C-A_ biological_process unknown| molecular_function unknown|CellComponent=not yet annotated	3.64699	3.58682
YKL177W	YKL177W_ORF:YKL177W_ biological_process unknown| molecular_function unknown|CellComponent=not yet annotated	2.93128	3.56731
YLR161W	YLR161W_ORF:YLR161W_ biological_process unknown| molecular_function unknown|CellComponent=not yet annotated	3.17852	3.56018
YLR156W	YLR156W_ORF:YLR156W_ biological_process unknown| molecular_function unknown|CellComponent=not yet annotated	3.13442	3.55081
YLR159W	YLR159W_ORF:YLR159W_ biological_process unknown| molecular_function unknown|CellComponent=not yet annotated	3.14968	3.49419
YCR064C	YCR064C_ORF:YCR064C_ biological_process unknown| molecular_function unknown|CellComponent=not yet annotated	2.77961	3.41705
YDR102C	YDR102C_ORF:YDR102C_ biological_process unknown| molecular_function unknown|CellComponent=not yet annotated	5.32705	3.34562
YML094C-A	YML094C-A_ORF:YML094C-A_ biological_process unknown| molecular_function unknown|CellComponent=not yet annotated	3.05859	3.1954
YOR314W-A	YOR314W-A_ORF:YOR314W-A_ biological_process unknown| molecular_function unknown|CellComponent=cellular_component unknown	3.54963	3.17532
YOL052C-A	YOL052C-A_DDR2_ stress response| molecular_function unknown|CellComponent=cellular_component unknown	3.87493	3.15056
YOR345C	YOR345C_ORF:YOR345C_ biological_process unknown| molecular_function unknown|CellComponent=not yet annotated	4.45991	3.14038
YGR052W	YGR052W_ORF:YGR052W_ biological_process unknown| molecular_function unknown|CellComponent=not yet annotated	2.33539	3.13045
YJL152W	YJL152W_ORF:YJL152W_ biological_process unknown| molecular_function unknown|CellComponent=not yet annotated	3.70035	3.00393
YPL200W	YPL200W_CSM4_ biological_process unknown| molecular_function unknown|CellComponent=not yet annotated	4.76261	2.99748
YIL060W	YIL060W_ORF:YIL060W_ biological_process unknown| molecular_function unknown|CellComponent=not yet annotated	3.14599	2.96427
YDR426C	YDR426C_ORF:YDR426C_ biological_process unknown| molecular_function unknown|CellComponent=not yet annotated	3.75324	2.94384
YER053C-A	YER053C-A_ORF:YER053C-A_ biological_process unknown| molecular_function unknown|CellComponent=not yet annotated	1.89119	2.92326
YAR064W	YAR064W_ORF:YAR064W_ biological_process unknown| molecular_function unknown|CellComponent=not yet annotated	2.7125	2.88764
YBR012C	YBR012C_ORF:YBR012C_ biological_process unknown| molecular_function unknown|CellComponent=not yet annotated	2.14992	2.88387
YBL070C	YBL070C_ORF:YBL070C_ biological_process unknown| molecular_function unknown|CellComponent=not yet annotated	2.59157	2.8827
YKL102C	YKL102C_ORF:YKL102C_ biological_process unknown| molecular_function unknown|CellComponent=not yet annotated	2.04111	2.86798
YER130C	YER130C_ORF:YER130C_ biological_process unknown| molecular_function unknown|CellComponent=not yet annotated	1.25243	2.86151
YGR273C	YGR273C_ORF:YGR273C_ biological_process unknown| molecular_function unknown|CellComponent=not yet annotated	3.53894	2.82734
YCR021C	YCR021C_HSP30_ stress response*| heat shock protein|CellComponent=plasma membrane	0.782186	2.82413
YAR066W	YAR066W_ORF:YAR066W_ biological_process unknown| molecular_function unknown|CellComponent=not yet annotated	2.91619	2.81304
YJL195C	YJL195C_ORF:YJL195C_ biological_process unknown| molecular_function unknown|CellComponent=not yet annotated	3.07115	2.78593
YDR136C	YDR136C_VPS61_ biological_process unknown| molecular_function unknown|CellComponent=not yet annotated	4.04255	2.78188
YDL222C	YDL222C_ORF:YDL222C_ cell wall organization and biogenesis| molecular_function unknown|CellComponent=integral membrane protein*	3.10462	2.74687
YOR392W	YOR392W_ORF:YOR392W_ biological_process unknown| molecular_function unknown|CellComponent=not yet annotated	6.33354	2.74409
YGL209W	YGL209W_MIG2_ regulation of transcription from Pol II promoter*| DNA binding*|CellComponent=nucleus	1.78198	2.74379
YLR296W	YLR296W_ORF:YLR296W_ biological_process unknown| molecular_function unknown|CellComponent=not yet annotated	3.23081	2.73945
YNL179C	YNL179C_ORF:YNL179C_ biological_process unknown| molecular_function unknown|CellComponent=not yet annotated	1.4462	2.73901
YLL047W	YLL047W_ORF:YLL047W_ biological_process unknown| molecular_function unknown|CellComponent=not yet annotated	4.30725	2.73572
YOR186W	YOR186W_ORF:YOR186W_ biological_process unknown| molecular_function unknown|CellComponent=not yet annotated	3.77761	2.72715
YPL017C	YPL017C_ORF:YPL017C_ biological_process unknown| molecular_function unknown|CellComponent=not yet annotated	2.31065	2.71084
YHR095W	YHR095W_ORF:YHR095W_ biological_process unknown| molecular_function unknown|CellComponent=not yet annotated	3.83299	2.70704
YGL089C	YGL089C_MF(ALPHA)2_ pheromone response (sensu Saccharomyces)| pheromone|CellComponent=extracellular	2.28489	2.6925
YBR209W	YBR209W_ORF:YBR209W_ biological_process unknown| molecular_function unknown|CellComponent=not yet annotated	1.96234	2.68681
YJL191W	YJL191W_RPS14B_ protein biosynthesis*| structural constituent of ribosome*|CellComponent=cytosolic small ribosomal subunit (sensu Eukarya)	2.84661	2.67788
YML012C-A	YML012C-A_ORF:YML012C-A_ biological_process unknown| molecular_function unknown|CellComponent=not yet annotated	1.98855	2.66773
YGR269W	YGR269W_ORF:YGR269W_ biological_process unknown| molecular_function unknown|CellComponent=not yet annotated	3.23651	2.64014
YIL117C	YIL117C_PRM5_ mating (sensu Saccharomyces)| molecular_function unknown|CellComponent=integral membrane protein	2.68558	2.60997
YCR001W	YCR001W_ORF:YCR001W_ biological_process unknown| molecular_function unknown|CellComponent=not yet annotated	1.79118	2.60369
YIL058W	YIL058W_ORF:YIL058W_ biological_process unknown| molecular_function unknown|CellComponent=not yet annotated	3.72479	2.53112
YMR018W	YMR018W_ORF:YMR018W_ biological_process unknown| molecular_function unknown|CellComponent=not yet annotated	1.83658	2.51764
YMR081C	YMR081C_ISF1_ biological_process unknown| molecular_function unknown|CellComponent=cellular_component unknown	0.982523	2.50242
YDR537C	YDR537C_ORF:YDR537C_ biological_process unknown| molecular_function unknown|CellComponent=not yet annotated	3.70304	2.50092
YNL228W	YNL228W_ORF:YNL228W_ biological_process unknown| molecular_function unknown|CellComponent=not yet annotated	2.87561	2.47983
YEL035C	YEL035C_UTR5_ biological_process unknown| molecular_function unknown|CellComponent=not yet annotated	2.84766	2.47792
YLR174W	YLR174W_IDP2_ glutamate biosynthesis*| isocitrate dehydrogenase (NADP+)|CellComponent=cytosol	2.75849	2.47331
YHL049C	YHL049C_ORF:YHL049C_ biological_process unknown| molecular_function unknown|CellComponent=not yet annotated	2.54588	2.45802
YOR391C	YOR391C_ORF:YOR391C_ biological_process unknown| molecular_function unknown|CellComponent=not yet annotated	4.63949	2.45284
YER124C	YER124C_DSE1_ biological_process unknown| molecular_function unknown|CellComponent=not yet annotated	2.31349	2.45172
YNL276C	YNL276C_ORF:YNL276C_ biological_process unknown| molecular_function unknown|CellComponent=not yet annotated	1.85596	2.44735
YNL285W	YNL285W_ORF:YNL285W_ biological_process unknown| molecular_function unknown|CellComponent=not yet annotated	2.32086	2.44422
YJR108W	YJR108W_ABM1_ biological_process unknown| molecular_function unknown|CellComponent=cellular_component unknown	1.13715	2.43666
YML101C-A	YML101C-A_ORF:YML101C-A_ biological_process unknown| molecular_function unknown|CellComponent=not yet annotated	2.94848	2.42781
YPR203W	YPR203W_ORF:YPR203W_ biological_process unknown| molecular_function unknown|CellComponent=cellular_component unknown	2.57704	2.42141
YPL272C	YPL272C_ORF:YPL272C_ biological_process unknown| molecular_function unknown|CellComponent=not yet annotated	1.93305	2.4159
YAL064W-B	YAL064W-B_ORF:YAL064W-B_ biological_process unknown| molecular_function unknown|CellComponent=not yet annotated	1.60418	2.40204
YDR077W	YDR077W_SED1_ cell wall organization and biogenesis| structural constituent of cell wall|CellComponent=cell wall (sensu Fungi)	2.58621	2.4017
YLL037W	YLL037W_ORF:YLL037W_ biological_process unknown| molecular_function unknown|CellComponent=not yet annotated	2.70701	2.39129
YGL088W	YGL088W_ORF:YGL088W_ biological_process unknown| molecular_function unknown|CellComponent=not yet annotated	1.48216	2.38982
YNL331C	YNL331C_AAD14_ aldehyde metabolism| benzyl alcohol dehydrogenase|CellComponent=cellular_component unknown	2.17087	2.36928
YAR069C	YAR069C_ORF:YAR069C_ biological_process unknown| molecular_function unknown|CellComponent=not yet annotated	2.63916	2.36921
YDR250C	YDR250C_ORF:YDR250C_ biological_process unknown| molecular_function unknown|CellComponent=not yet annotated	1.54997	2.36725
YPR150W	YPR150W_ORF:YPR150W_ biological_process unknown| molecular_function unknown|CellComponent=not yet annotated	2.62235	2.35761
YGR107W	YGR107W_ORF:YGR107W_ biological_process unknown| molecular_function unknown|CellComponent=not yet annotated	2.21629	2.35182
YOL162W	YOL162W_ORF:YOL162W_ biological_process unknown| molecular_function unknown|CellComponent=not yet annotated	2.45305	2.34939
YOR387C	YOR387C_ORF:YOR387C_ biological_process unknown| molecular_function unknown|CellComponent=not yet annotated	1.86724	2.33866
YJL169W	YJL169W_ORF:YJL169W_ biological_process unknown| molecular_function unknown|CellComponent=not yet annotated	2.64383	2.33806
YHR145C	YHR145C_ORF:YHR145C_ biological_process unknown| molecular_function unknown|CellComponent=not yet annotated	1.42705	2.32773
YPR157W	YPR157W_ORF:YPR157W_ biological_process unknown| molecular_function unknown|CellComponent=not yet annotated	1.82043	2.31671
YML122C	YML122C_ORF:YML122C_ biological_process unknown| molecular_function unknown|CellComponent=not yet annotated	1.86914	2.31603
YNL210W	YNL210W_MER1_ meiosis| pre-mRNA splicing factor|CellComponent=nucleus	1.84733	2.30742
YGL262W	YGL262W_ORF:YGL262W_ biological_process unknown| molecular_function unknown|CellComponent=not yet annotated	1.82292	2.30621
YFL065C	YFL065C_ORF:YFL065C_ biological_process unknown| molecular_function unknown|CellComponent=not yet annotated	2.29839	2.29918
YGL152C	YGL152C_ORF:YGL152C_ biological_process unknown| molecular_function unknown|CellComponent=not yet annotated	1.74283	2.29903
YMR169C	YMR169C_ALD3_ stress response| aldehyde dehydrogenase|CellComponent=cytoplasm	2.23465	2.29711
YNL143C	YNL143C_ORF:YNL143C_ biological_process unknown| molecular_function unknown|CellComponent=not yet annotated	2.12655	2.2874
YHR214W	YHR214W_ORF:YHR214W_ biological_process unknown| molecular_function unknown|CellComponent=not yet annotated	2.21477	2.26665
YJL052C-A	YJL052C-A_ORF:YJL052C-A_ biological_process unknown| molecular_function unknown|CellComponent=cellular_component unknown	2.30721	2.25073
YPL185W	YPL185W_ORF:YPL185W_ biological_process unknown| molecular_function unknown|CellComponent=not yet annotated	2.70867	2.24821
YOL118C	YOL118C_ORF:YOL118C_ biological_process unknown| molecular_function unknown|CellComponent=not yet annotated	2.75048	2.24652
YJR079W	YJR079W_ORF:YJR079W_ biological_process unknown| molecular_function unknown|CellComponent=not yet annotated	1.92374	2.23638
YBR124W	YBR124W_ORF:YBR124W_ biological_process unknown| molecular_function unknown|CellComponent=not yet annotated	2.45052	2.2359
YEL074W	YEL074W_ORF:YEL074W_ biological_process unknown| molecular_function unknown|CellComponent=not yet annotated	1.94881	2.23217
YHR021W-A	YHR021W-A_ECM12_ not yet annotated| molecular_function unknown|CellComponent=not yet annotated	2.36692	2.23093
YOR062C	YOR062C_ORF:YOR062C_ biological_process unknown| molecular_function unknown|CellComponent=not yet annotated	2.45414	2.23025
YML066C	YML066C_SMA2_ biological_process unknown| molecular_function unknown|CellComponent=not yet annotated	3.01986	2.2216
YBL109W	YBL109W_ORF:YBL109W_ biological_process unknown| molecular_function unknown|CellComponent=not yet annotated	1.82704	2.21398
YEL076C	YEL076C_ORF:YEL076C_ biological_process unknown| molecular_function unknown|CellComponent=not yet annotated	2.06561	2.20145
YDL221W	YDL221W_ORF:YDL221W_ biological_process unknown| molecular_function unknown|CellComponent=not yet annotated	2.89426	2.19899
YFR012W	YFR012W_ORF:YFR012W_ biological_process unknown| molecular_function unknown|CellComponent=not yet annotated	1.62627	2.19764
YNL279W	YNL279W_PRM1_ cell-cell fusion| molecular_function unknown|CellComponent=integral membrane protein*	2.3366	2.19746
YKL163W	YKL163W_PIR3_ cell wall organization and biogenesis| structural constituent of cell wall|CellComponent=cell wall	2.24721	2.18909
YHR173C	YHR173C_ORF:YHR173C_ biological_process unknown| molecular_function unknown|CellComponent=not yet annotated	1.80627	2.18749
YLR137W	YLR137W_ORF:YLR137W_ biological_process unknown| molecular_function unknown|CellComponent=not yet annotated	1.90226	2.16182
YKL066W	YKL066W_ORF:YKL066W_ biological_process unknown| molecular_function unknown|CellComponent=not yet annotated	1.18468	2.14591
YDR222W	YDR222W_ORF:YDR222W_ biological_process unknown| molecular_function unknown|CellComponent=not yet annotated	1.46807	2.13673
YOL014W	YOL014W_ORF:YOL014W_ biological_process unknown| molecular_function unknown|CellComponent=not yet annotated	1.43672	2.13564
YNL211C	YNL211C_ORF:YNL211C_ biological_process unknown| molecular_function unknown|CellComponent=not yet annotated	1.85313	2.12777
YBR298C	YBR298C_MAL31_ transport*| general alpha-glucoside:hydrogen symporter*|CellComponent=membrane fraction	1.32719	2.12428
YMR322C	YMR322C_ORF:YMR322C_ biological_process unknown| molecular_function unknown|CellComponent=not yet annotated	4.11275	2.12162
YOR161C	YOR161C_ORF:YOR161C_ biological_process unknown| molecular_function unknown|CellComponent=not yet annotated	2.01416	2.11733
YHR022C	YHR022C_ORF:YHR022C_ biological_process unknown| molecular_function unknown|CellComponent=not yet annotated	2.92076	2.11518
YLR402W	YLR402W_ORF:YLR402W_ biological_process unknown| molecular_function unknown|CellComponent=not yet annotated	2.84118	2.11401
YKR015C	YKR015C_ORF:YKR015C_ biological_process unknown| molecular_function unknown|CellComponent=not yet annotated	2.10227	2.10867
YLR279W	YLR279W_ORF:YLR279W_ biological_process unknown| molecular_function unknown|CellComponent=not yet annotated	2.6154	2.09263
YBR219C	YBR219C_ORF:YBR219C_ biological_process unknown| molecular_function unknown|CellComponent=not yet annotated	1.24372	2.09216
YHL005C	YHL005C_ORF:YHL005C_ biological_process unknown| molecular_function unknown|CellComponent=not yet annotated	2.50377	2.08772
YLR164W	YLR164W_ORF:YLR164W_ biological_process unknown| molecular_function unknown|CellComponent=not yet annotated	2.8961	2.08703
YLL067C	YLL067C_ORF:YLL067C_ biological_process unknown| molecular_function unknown|CellComponent=not yet annotated	2.2292	2.08513
YPL114W	YPL114W_ORF:YPL114W_ biological_process unknown| molecular_function unknown|CellComponent=not yet annotated	1.76021	2.07112
YOR318C	YOR318C_ORF:YOR318C_ biological_process unknown| molecular_function unknown|CellComponent=not yet annotated	1.72434	2.06886
YLR366W	YLR366W_ORF:YLR366W_ biological_process unknown| molecular_function unknown|CellComponent=not yet annotated	2.58912	2.06692
YCL055W	YCL055W_KAR4_ meiosis*| transcription factor|CellComponent=nucleus	2.14256	2.05761
YDL187C	YDL187C_ORF:YDL187C_ biological_process unknown| molecular_function unknown|CellComponent=not yet annotated	1.83016	2.05611
YPR053C	YPR053C_ORF:YPR053C_ biological_process unknown| molecular_function unknown|CellComponent=not yet annotated	2.16082	2.04911
YKL209C	YKL209C_STE6_ a-factor export| ATP-binding cassette (ABC) transporter|CellComponent=integral plasma membrane protein	1.8339	2.04517
YGR138C	YGR138C_TPO2_ polyamine transport| spermine transporter*|CellComponent=vacuolar membrane	1.33737	2.04515
YKR034W	YKR034W_DAL80_ not yet annotated| transcription factor|CellComponent=not yet annotated	2.28328	2.0423
YLR452C	YLR452C_SST2_ signal transduction*| GTPase activator|CellComponent=plasma membrane	1.92555	2.03969
YLR414C	YLR414C_ORF:YLR414C_ biological_process unknown| molecular_function unknown|CellComponent=not yet annotated	1.69219	2.02572
YPR054W	YPR054W_SMK1_ not yet annotated| MAP kinase|CellComponent=not yet annotated	1.37509	2.02432
YAR053W	YAR053W_ORF:YAR053W_ biological_process unknown| molecular_function unknown|CellComponent=not yet annotated	2.1874	2.02165
YIL012W	YIL012W_ORF:YIL012W_ biological_process unknown| molecular_function unknown|CellComponent=not yet annotated	1.58622	2.02162
YHR143W	YHR143W_DSE2_ biological_process unknown| molecular_function unknown|CellComponent=not yet annotated	1.77548	2.01939
YMR057C	YMR057C_ORF:YMR057C_ biological_process unknown| molecular_function unknown|CellComponent=not yet annotated	2.03382	2.01413
YHR219W	YHR219W_ORF:YHR219W_ biological_process unknown| molecular_function unknown|CellComponent=not yet annotated	1.8146	2.01328
YKL225W	YKL225W_ORF:YKL225W_ biological_process unknown| molecular_function unknown|CellComponent=not yet annotated	1.47411	2.00814
YJR158W	YJR158W_HXT16_ hexose transport| glucose transporter*|CellComponent=not yet annotated	1.22435	2.00603
YLR467W	YLR467W_YRF1-5_ biological_process unknown| not yet annotated|CellComponent=not yet annotated	1.81009	2.00444
YKL151C	YKL151C_ORF:YKL151C_ biological_process unknown| molecular_function unknown|CellComponent=not yet annotated	0.549464	0.499267
YAL005C	YAL005C_SSA1_ protein folding*| chaperone*|CellComponent=cytoplasm*	0.563896	0.499259
YDR281C	YDR281C_PHM6_ biological_process unknown| molecular_function unknown|CellComponent=cellular_component unknown	0.370636	0.498629
YLR080W	YLR080W_EMP46_ biological_process unknown| molecular_function unknown|CellComponent=Golgi membrane	0.560507	0.49801
YIL041W	YIL041W_ORF:YIL041W_ biological_process unknown| molecular_function unknown|CellComponent=not yet annotated	0.522668	0.496598
YGR161C	YGR161C_ORF:YGR161C_ biological_process unknown| molecular_function unknown|CellComponent=not yet annotated	2.99528	0.496256
YBR082C	YBR082C_UBC4_ stress response*| ubiquitin conjugating enzyme|CellComponent=26S proteasome	0.498087	0.496173
YBR147W	YBR147W_ORF:YBR147W_ biological_process unknown| molecular_function unknown|CellComponent=not yet annotated	6.03028	0.494711
YIL169C	YIL169C_ORF:YIL169C_ biological_process unknown| molecular_function unknown|CellComponent=not yet annotated	0.636107	0.491706
YLR420W	YLR420W_URA4_ nucleotide biosynthesis| dihydroorotase|CellComponent=not yet annotated	0.46627	0.489486
YHR215W	YHR215W_PHO12_ biological_process unknown| acid phosphatase|CellComponent=cellular_component unknown	0.460436	0.48645
YPR183W	YPR183W_DPM1_ not yet annotated| dolichyl-phosphate beta-D-mannosyltransferase|CellComponent=not yet annotated	0.503243	0.485358
YNL202W	YNL202W_SPS19_" sporulation (sensu Saccharomyces)*| 2,4-dienoyl-CoA reductase (NADPH)|CellComponent=peroxisomal matrix"	0.80194	0.485275
YPR145W	YPR145W_ASN1_ not yet annotated| asparagine synthase (glutamine-hydrolyzing)|CellComponent=not yet annotated	3.45983	0.482791
YMR195W	YMR195W_ICY1_ not yet annotated| molecular_function unknown|CellComponent=not yet annotated	2.23892	0.481869
YKL033W-A	YKL033W-A_ORF:YKL033W-A_ biological_process unknown| molecular_function unknown|CellComponent=not yet annotated	0.927084	0.480759
YDL241W	YDL241W_ORF:YDL241W_ biological_process unknown| molecular_function unknown|CellComponent=not yet annotated	0.527577	0.475124
YLL044W	YLL044W_ORF:YLL044W_ biological_process unknown| molecular_function unknown|CellComponent=not yet annotated	0.483669	0.474296
YLR359W	YLR359W_ADE13_ not yet annotated| adenylosuccinate lyase|CellComponent=not yet annotated	0.73656	0.473936
YOL155C	YOL155C_ORF:YOL155C_ biological_process unknown| molecular_function unknown|CellComponent=not yet annotated	0.641673	0.472092
YAR071W	YAR071W_PHO11_ biological_process unknown| acid phosphatase|CellComponent=periplasmic space (sensu Fungi)*	0.451981	0.471502
YOR045W	YOR045W_TOM6_ mitochondrial translocation| protein transporter|CellComponent=mitochondrial outer membrane translocase complex	0.463087	0.471169
YPL111W	YPL111W_CAR1_ not yet annotated| arginase|CellComponent=not yet annotated	0.98931	0.469735
YPL170W	YPL170W_ORF:YPL170W_ biological_process unknown| molecular_function unknown|CellComponent=not yet annotated	0.434021	0.469036
YKL029C	YKL029C_MAE1_ amino acid metabolism*| malate dehydrogenase (oxaloacetate decarboxylating)|CellComponent=mitochondrion	1.92924	0.468569
YBR072W	YBR072W_HSP26_ stress response*| heat shock protein|CellComponent=cytoplasm*	0.874356	0.468334
YPR138C	YPR138C_MEP3_ transport| not yet annotated|CellComponent=plasma membrane	0.651682	0.466825
Q0080	Q0080_AAP1_" ATP synthesis coupled proton transport| hydrogen-transporting two-sector ATPase|CellComponent=proton-transporting ATP synthase complex, coupling factor F(0) (sensu Eukarya)"	0.342705	0.466697
YDL198C	YDL198C_YHM1_ transport| not yet annotated|CellComponent=not yet annotated	5.23034	0.463179
YMR013W-A	YMR013W-A_ORF:YMR013W-A_ biological_process unknown| molecular_function unknown|CellComponent=cellular_component unknown	0.364556	0.462961
YGL055W	YGL055W_OLE1_ mitochondrion inheritance*| stearoyl-CoA desaturase|CellComponent=endoplasmic reticulum membrane	0.416922	0.462622
YDR424C	YDR424C_DYN2_ microtubule-based process*| microtubule motor|CellComponent=cell	0.441804	0.461691
YBL065W	YBL065W_ORF:YBL065W_ biological_process unknown| molecular_function unknown|CellComponent=not yet annotated	0.531877	0.460253
YER042W	YER042W_MXR1_ response to oxidative stress| protein-methionine-S-oxide reductase|CellComponent=cellular_component unknown	0.597574	0.460207
YCR031C	YCR031C_RPS14A_ protein biosynthesis*| structural constituent of ribosome*|CellComponent=cytosolic small ribosomal subunit (sensu Eukarya)	0.472088	0.458163
YJR009C	YJR009C_TDH2_ gluconeogenesis*| glyceraldehyde 3-phosphate dehydrogenase (phosphorylating)|CellComponent=cytoplasm*	0.608541	0.458111
YLR126C	YLR126C_ORF:YLR126C_ biological_process unknown| molecular_function unknown|CellComponent=not yet annotated	0.453287	0.457901
YIL102C	YIL102C_ORF:YIL102C_ biological_process unknown| molecular_function unknown|CellComponent=not yet annotated	0.50727	0.457857
YCR013C	YCR013C_ORF:YCR013C_ biological_process unknown| molecular_function unknown|CellComponent=not yet annotated	0.501703	0.452313
YBR299W	YBR299W_MAL32_ maltose catabolism| alpha-glucosidase|CellComponent=cellular_component unknown	0.493666	0.452306
YLR293C	YLR293C_GSP1_ rRNA processing*| RAN small monomeric GTPase|CellComponent=nucleus	0.419511	0.452164
YIL051C	YIL051C_MMF1_ not yet annotated| molecular_function unknown|CellComponent=mitochondrion	0.501545	0.449364
YAL004W	YAL004W_ORF:YAL004W_ biological_process unknown| molecular_function unknown|CellComponent=cellular_component unknown	0.411326	0.447441
YER055C	YER055C_HIS1_ histidine biosynthesis| ATP phosphoribosyltransferase|CellComponent=cell	3.46009	0.44687
YJL026W	YJL026W_RNR2_ DNA replication| ribonucleoside-diphosphate reductase|CellComponent=cytosol	0.338543	0.446594
YOR185C	YOR185C_GSP2_ nuclear organization and biogenesis| RAN small monomeric GTPase|CellComponent=nucleus	0.639012	0.443227
YML008C	YML008C_ERG6_ ergosterol biosynthesis| delta(24)-sterol C-methyltransferase|CellComponent=endoplasmic reticulum*	0.406882	0.442902
YGR285C	YGR285C_ZUO1_ protein folding| chaperone|CellComponent=cytoplasm*	0.364656	0.442111
YPR166C	YPR166C_MRP2_ protein biosynthesis| structural constituent of ribosome|CellComponent=mitochondrial small ribosomal subunit	0.429802	0.441734
YDR528W	YDR528W_HLR1_ not yet annotated| molecular_function unknown|CellComponent=not yet annotated	0.538936	0.435035
YOR332W	YOR332W_VMA4_ vacuolar acidification| hydrogen-transporting two-sector ATPase|CellComponent=vacuolar membrane (sensu Fungi)*	0.414901	0.434684
YNL277W	YNL277W_MET2_ methionine biosynthesis*| homoserine O-acetyltransferase|CellComponent=cytoplasm	1.24162	0.432683
YOR285W	YOR285W_ORF:YOR285W_ biological_process unknown| molecular_function unknown|CellComponent=not yet annotated	0.438106	0.429998
YGR192C	YGR192C_TDH3_ gluconeogenesis*| glyceraldehyde 3-phosphate dehydrogenase (phosphorylating)|CellComponent=cytoplasm*	0.651092	0.42964
YKL153W	YKL153W_ORF:YKL153W_ biological_process unknown| molecular_function unknown|CellComponent=not yet annotated	0.456291	0.427658
YFL028C	YFL028C_CAF16_ transport*| ATP-binding cassette (ABC) transporter|CellComponent=cytoplasm*	1.17091	0.427105
YLR058C	YLR058C_SHM2_ not yet annotated| glycine hydroxymethyltransferase|CellComponent=not yet annotated	0.8689	0.427019
YDR274C	YDR274C_ORF:YDR274C_ biological_process unknown| molecular_function unknown|CellComponent=not yet annotated	0.481556	0.425764
YFR053C	YFR053C_HXK1_ fructose metabolism| hexokinase|CellComponent=cytosol	0.482158	0.425203
YMR303C	YMR303C_ADH2_ ethanol metabolism| acylglycerone-phosphate reductase|CellComponent=cytoplasm	0.344387	0.424573
YLR180W	YLR180W_SAM1_ methionine metabolism| methionine adenosyltransferase|CellComponent=cytoplasm	0.442186	0.423182
YLR149C-A	YLR149C-A_ORF:YLR149C-A_ biological_process unknown| molecular_function unknown|CellComponent=cellular_component unknown	0.454809	0.422652
YML027W	YML027W_YOX1_ biological_process unknown| not yet annotated|CellComponent=not yet annotated	0.433892	0.421353
YPL171C	YPL171C_OYE3_ not yet annotated| NADPH dehydrogenase|CellComponent=not yet annotated	0.380336	0.421351
YKR080W	YKR080W_MTD1_ not yet annotated| methylenetetrahydrofolate dehydrogenase (NAD+)|CellComponent=not yet annotated	0.901886	0.419228
YBR203W	YBR203W_ORF:YBR203W_ biological_process unknown| molecular_function unknown|CellComponent=not yet annotated	0.37955	0.418763
YHR064C	YHR064C_SSZ1_ protein biosynthesis| chaperone|CellComponent=cytoplasm	0.318447	0.417179
YPL248C	YPL248C_GAL4_" regulation of transcription, DNA-dependent*| transcriptional activator|CellComponent=nucleus"	0.416343	0.414269
YGR224W	YGR224W_AZR1_ transport| transporter|CellComponent=membrane	0.374837	0.413108
YPL092W	YPL092W_SSU1_ sulfite transport| sulfite transporter|CellComponent=plasma membrane	1.81749	0.41213
YOR128C	YOR128C_ADE2_ not yet annotated| phosphoribosylaminoimidazole carboxylase|CellComponent=not yet annotated	0.837366	0.409683
YGL125W	YGL125W_MET13_ protein biosynthesis*| structural constituent of ribosome*|CellComponent=mitochondrial large ribosomal subunit*	1.53421	0.409496
YDL182W	YDL182W_LYS20_ not yet annotated| homocitrate synthase|CellComponent=nucleus	2.03926	0.407289
YOR383C	YOR383C_FIT3_ biological_process unknown| molecular_function unknown|CellComponent=cell wall (sensu Fungi)	0.757391	0.405484
YDR502C	YDR502C_SAM2_ methionine metabolism| methionine adenosyltransferase|CellComponent=not yet annotated	0.389147	0.399384
YJL068C	YJL068C_ORF:YJL068C_ not yet annotated| not yet annotated|CellComponent=not yet annotated	0.504248	0.39658
YDR516C	YDR516C_EMI2_ biological_process unknown| molecular_function unknown|CellComponent=cytoplasm	0.446304	0.396122
Q0297	Q0297_ORF:Q0297_ biological_process unknown| molecular_function unknown|CellComponent=not yet annotated	0.310551	0.394344
YFL018C	YFL018C_LPD1_ serine biosynthesis*| dihydrolipoamide dehydrogenase|CellComponent=mitochondrial matrix*	0.428616	0.39332
YCL028W	YCL028W_RNQ1_ biological_process unknown| molecular_function unknown|CellComponent=not yet annotated	0.415525	0.390604
YOR178C	YOR178C_GAC1_ meiosis*| protein phosphatase type 1|CellComponent=protein phosphatase type 1 complex	0.324106	0.389958
YHR029C	YHR029C_ORF:YHR029C_ biological_process unknown| molecular_function unknown|CellComponent=not yet annotated	2.1442	0.389398
YLR438W	YLR438W_CAR2_ not yet annotated| ornithine-oxo-acid aminotransferase|CellComponent=cytoplasm	0.642821	0.388811
YNR050C	YNR050C_LYS9_" not yet annotated| saccharopine dehydrogenase (NADP+, L-glutamate forming)|CellComponent=cytoplasm"	0.981141	0.388591
YLR339C	YLR339C_ORF:YLR339C_ biological_process unknown| molecular_function unknown|CellComponent=not yet annotated	0.636975	0.386233
YNR034W-A	YNR034W-A_ORF:YNR034W-A_ biological_process unknown| molecular_function unknown|CellComponent=not yet annotated	0.319026	0.382879
YML070W	YML070W_DAK1_ not yet annotated| glycerone kinase|CellComponent=not yet annotated	0.419504	0.375254
YGR109C	YGR109C_CLB6_" G1/S transition of mitotic cell cycle*| cyclin-dependent protein kinase, regulator|CellComponent=cellular_component unknown"	0.403417	0.371049
YJR038C	YJR038C_ORF:YJR038C_ biological_process unknown| molecular_function unknown|CellComponent=not yet annotated	0.682979	0.368605
YCL025C	YCL025C_AGP1_ amino acid transport| amino acid transporter|CellComponent=plasma membrane	1.16536	0.368127
YPR039W	YPR039W_ORF:YPR039W_ biological_process unknown| molecular_function unknown|CellComponent=not yet annotated	0.514782	0.368059
YMR173W	YMR173W_DDR48_ DNA repair| molecular_function unknown|CellComponent=cellular_component unknown	0.61996	0.365009
YKL216W	YKL216W_URA1_ pyrimidine base biosynthesis| dihydroorotate dehydrogenase|CellComponent=cytoplasm	0.247028	0.365006
YJR139C	YJR139C_HOM6_ not yet annotated| 5-amino-6-(5-phosphoribosylamino)uracil reductase|CellComponent=not yet annotated	0.358357	0.359809
YCL064C	YCL064C_CHA1_ not yet annotated| threonine dehydratase|CellComponent=not yet annotated	0.216751	0.35709
YMR173W-A	YMR173W-A_ORF:YMR173W-A_ biological_process unknown| molecular_function unknown|CellComponent=not yet annotated	0.608757	0.356125
YOR331C	YOR331C_ORF:YOR331C_ biological_process unknown| molecular_function unknown|CellComponent=not yet annotated	0.362659	0.352718
YER073W	YER073W_ALD5_ metabolism| aldehyde dehydrogenase|CellComponent=mitochondrion	3.11642	0.350529
YNL055C	YNL055C_POR1_ transport| not yet annotated|CellComponent=not yet annotated	0.381241	0.349031
YOL101C	YOL101C_ORF:YOL101C_ biological_process unknown| molecular_function unknown|CellComponent=not yet annotated	0.278942	0.345201
YLR043C	YLR043C_TRX1_ response to oxidative stress*| thiol-disulfide exchange intermediate|CellComponent=cytosol*	0.332593	0.334708
YPR035W	YPR035W_GLN1_ not yet annotated| glutamate-ammonia ligase|CellComponent=cytoplasm	0.73433	0.331966
YGR146C	YGR146C_ORF:YGR146C_ biological_process unknown| molecular_function unknown|CellComponent=not yet annotated	0.43758	0.330014
YOR375C	YOR375C_GDH1_ not yet annotated| glutamate dehydrogenase (NADP+)|CellComponent=cytoplasm	0.415805	0.32587
YDR304C	YDR304C_CPR5_ stress response| peptidyl-prolyl cis-trans isomerase|CellComponent=cytoplasm*	0.284736	0.324817
YOL143C	YOL143C_RIB4_ vitamin B2 biosynthesis| riboflavin synthase|CellComponent=cellular_component unknown	0.376998	0.323764
YAR015W	YAR015W_ADE1_ not yet annotated| phosphoribosylaminoimidazole-succinocarboxamide synthase|CellComponent=not yet annotated	0.709208	0.322774
YHR071W	YHR071W_PCL5_" cell cycle| cyclin-dependent protein kinase, regulator|CellComponent=cyclin-dependent protein kinase holoenzyme"	3.68065	0.320126
YOL126C	YOL126C_MDH2_ gluconeogenesis*| malic enzyme|CellComponent=cytoplasm*	0.343453	0.316173
YBR093C	YBR093C_PHO5_ phosphate metabolism*| acid phosphatase|CellComponent=cell wall (sensu Fungi)*	0.264252	0.315744
YDR368W	YDR368W_YPR1_ biological_process unknown| molecular_function unknown|CellComponent=not yet annotated	0.322903	0.313318
YOR382W	YOR382W_FIT2_ biological_process unknown| molecular_function unknown|CellComponent=cell wall (sensu Fungi)	0.475858	0.308482
YHL036W	YHL036W_MUP3_ amino acid transport| methionine transporter|CellComponent=membrane	0.747422	0.304719
YBL048W	YBL048W_ORF:YBL048W_ biological_process unknown| molecular_function unknown|CellComponent=not yet annotated	0.342377	0.300648
YJL088W	YJL088W_ARG3_ arginine biosynthesis*| ornithine carbamoyltransferase|CellComponent=cytosol	13.8643	0.294496
YOL151W	YOL151W_GRE2_ biological_process unknown| molecular_function unknown|CellComponent=not yet annotated	0.204681	0.292942
YBL049W	YBL049W_ORF:YBL049W_ biological_process unknown| molecular_function unknown|CellComponent=not yet annotated	0.344766	0.290743
YLR109W	YLR109W_AHP1_ response to oxidative stress*| thioredoxin peroxidase*|CellComponent=cytoplasm	0.260504	0.279935
YLR044C	YLR044C_PDC1_ ethanol fermentation| pyruvate decarboxylase|CellComponent=cellular_component unknown	0.278817	0.278671
YBR145W	YBR145W_ADH5_ not yet annotated| acylglycerone-phosphate reductase|CellComponent=not yet annotated	3.31293	0.275922
YER011W	YER011W_TIR1_ cell wall organization and biogenesis*| structural constituent of cell wall|CellComponent=cell wall	0.34696	0.26868
YCL050C	YCL050C_APA1_ not yet annotated| ATP adenylyltransferase|CellComponent=not yet annotated	0.241729	0.262094
YLR377C	YLR377C_FBP1_ gluconeogenesis| fructose-bisphosphatase|CellComponent=cytosol	0.618281	0.256249
YJR109C	YJR109C_CPA2_ arginine biosynthesis| carbamoyl-phosphate synthase (glutamine-hydrolyzing)|CellComponent=cytosol	10.6504	0.252735
YHR018C	YHR018C_ARG4_ arginine biosynthesis| argininosuccinate lyase|CellComponent=cytosol	7.48861	0.252176
YCL027C-A	YCL027C-A_ORF:YCL027C-A_ biological_process unknown| molecular_function unknown|CellComponent=cellular_component unknown	0.283651	0.246835
YCL030C	YCL030C_HIS4_ histidine biosynthesis| histidinol dehydrogenase*|CellComponent=cell	7.29247	0.237494
YGL117W	YGL117W_ORF:YGL117W_ biological_process unknown| molecular_function unknown|CellComponent=not yet annotated	7.58645	0.206167
YER091C	YER091C_MET6_ methionine metabolism| 5-methyltetrahydropteroyltriglutamate-homocysteine S-methyltransferase|CellComponent=cytosol	0.67325	0.180098
YOL058W	YOL058W_ARG1_ arginine biosynthesis*| argininosuccinate synthase|CellComponent=cytosol	34.6972	0.163305
YMR120C	YMR120C_ADE17_ de novo IMP biosynthesis| IMP cyclohydrolase*|CellComponent=cytosol	0.544907	0.154755
YPL250C	YPL250C_ICY2_ not yet annotated| molecular_function unknown|CellComponent=not yet annotated	3.41657	0.139933
YEL009C	YEL009C_GCN4_ regulation of transcription from Pol II promoter*| DNA binding*|CellComponent=nucleus	1.56529	0.00921395
Table S3. Genes whose expression changed more than 2-fold in gcn4Δ cells in response to boron
